# Supplementary material for: Antifungal metabolites of biocontrol stain LB-1 and their inhibition mechanism against Botrytis cinerea
Source: Front Microbiol. 2024 Sep 4;15:1444996. doi: 10.3389/fmicb.2024.1444996 (PMC11409189; doi:10.3389/fmicb.2024.1444996)
Supplement: Supplementary file 3 [file Table_3.XLSX]

## Sheet: Sheet1
Compound_ID	Name	Other_name(Kegg_name)	Formula	Molecular Weight	RT [min]	m/z	Kegg_ID	KEGG_pathway	HMDB_ID	Lipidmaps_ID	SuperClass(HMDB)	Class(HMDB)	SubClass(HMDB)	CATEGORY(Lipidmaps)	MAIN_CLASS(Lipidmaps)	SUB_CLASS(Lipidmaps)	mzCloud_Results	mzVault_Results	MassList_Results	Class_I	Class_II	Class_III	Class_IV	FC	log2FC	Pvalue	ROC	VIP	Up.Down	all_LB1_CK	all_LB2_CK	all_LB3_CK	all_Bot1_CK	all_Bot2_CK	all_Bot3_CK
Com_173_pos	Diacetoxyscirpenol	Diacetoxyscirpenol	C19 H26 O7	383.196	5.39	384.203	cpd:C09662	--	HMDB0035104	--	Lipids and lipid-like molecules	Prenol lipids	Sesquiterpenoids	--	--	--	Invalid mass	No results	No results	Lipids and lipid-like molecules	Prenol lipids	Sesquiterpenoids	Trichothecenes	149.555	7.22453	5.18694e-09	1	1.01762	up	1.23001e+09	1.15213e+09	1.20479e+09	7.80998e+06	7.87389e+06	8.3002e+06
Com_1224_pos	Homoarginine	Homoarginine; L-Homoarginine	C7 H16 N4 O2	188.128	1.412	189.135	cpd:C01924	--	HMDB0000670	--	Organic acids and derivatives	Carboxylic acids and derivatives	Amino acids, peptides, and analogues	--	--	--	No results	No results	Full match	Organic acids and derivatives	Carboxylic acids and derivatives	Amino acids, peptides, and analogues	L-alpha-amino acids	0.0319355	-4.9687	1.09579e-08	1	1.1385	down	8.94929e+06	9.18616e+06	8.70248e+06	2.87226e+08	2.74365e+08	2.78789e+08
Com_1291_pos	3-(3,4-dimethoxyphenyl)-1-(2-hydroxy-4,6-dimethoxyphenyl)propan-1-one	--	C19 H22 O6	173.07	5.946	347.148	--	--	--	--	--	--	--	--	--	--	Invalid mass	No results	No results					123.391	6.94709	3.39209e-08	1	1.1764	up	2.64194e+08	2.66412e+08	2.48898e+08	2.07446e+06	2.07466e+06	2.16822e+06
Com_2921_pos	SNH	--	C13 H20 N6 O6	356.141	6.01	357.149	--	--	--	--	--	--	--	--	--	--	Invalid mass	No results	No results					34.1379	5.0933	9.75685e-08	1	1.09592	up	5.98401e+07	5.81123e+07	5.60715e+07	1.72007e+06	1.75881e+06	1.61879e+06
Com_6536_pos	Ergosterol peroxide	--	C28 H44 O3	428.331	7.295	429.338	--	--	HMDB0037941	LMST01031175	Lipids and lipid-like molecules	Steroids and steroid derivatives	Ergostane steroids	Sterol Lipids [ST]	Sterols [ST01]	Ergosterols and C24-methyl derivatives [ST0103]	No results	Full match	No results	Lipids and lipid-like molecules	Steroids and steroid derivatives	Ergostane steroids	Ergostane steroids	10.8792	3.4435	1.6101e-07	1	1.17463	up	2.03717e+07	1.97242e+07	1.8883e+07	1.76649e+06	1.88089e+06	1.77388e+06
Com_1418_pos	4-methyl-6-phenyl-5,6-dihydro-2H-pyran-2-one	--	C12 H12 O2	188.084	6.352	189.092	--	--	--	--	--	--	--	--	--	--	Full match	No results	No results					30.5759	4.93432	1.65823e-07	1	1.01924	up	1.42013e+08	1.40984e+08	1.40133e+08	4.61249e+06	4.62223e+06	4.60395e+06
Com_4009_pos	N1-(2-pyridylmethyl)-2-[3,5-di(trifluoromethyl)benzoyl]benzamide	--	C22 H14 F6 N2 O2	434.085	1.792	435.092	--	--	--	--	--	--	--	--	--	--	Invalid mass	No results	No results					13.9251	3.79961	1.72509e-07	1	1.15791	up	5.77231e+07	5.54021e+07	5.52321e+07	3.8916e+06	4.16856e+06	4.03006e+06
Com_7742_pos	Ferulic acid	Ferulate; Ferulic acid; 4-Hydroxy-3-methoxycinnamic acid; 3-Methoxy-4-hydroxy-trans-cinnamate; 4-Hydroxy-3-methoxycinnamate	C10 H10 O4	194.057	5.51	193.05	cpd:C01494	map01100 Metabolic pathways;map01110 Biosynthesis of secondary metabolites	HMDB0000954	--	Phenylpropanoids and polyketides	Cinnamic acids and derivatives	Hydroxycinnamic acids and derivatives	--	--	--	Full match	No results	Full match	Phenylpropanoids and polyketides	Cinnamic acids and derivatives	Hydroxycinnamic acids and derivatives	Hydroxycinnamic acids	8.63769	3.11065	2.05894e-07	1	1.29515	up	1.17142e+07	1.18707e+07	1.23672e+07	1.33457e+06	1.40037e+06	1.4273e+06
Com_33_neg	L-Tyrosine	L-Tyrosine; (S)-3-(p-Hydroxyphenyl)alanine; (S)-2-Amino-3-(p-hydroxyphenyl)propionic acid; Tyrosine	C9 H11 N O3	135.068	2.279	180.066	cpd:C00082	map00130 Ubiquinone and other terpenoid-quinone biosynthesis;map00261 Monobactam biosynthesis;map00350 Tyrosine metabolism;map00360 Phenylalanine metabolism;map00400 Phenylalanine, tyrosine and tryptophan biosynthesis;map00460 Cyanoamino acid metabolism;map00680 Methane metabolism;map00730 Thiamine metabolism;map00970 Aminoacyl-tRNA biosynthesis;map01100 Metabolic pathways	HMDB0000158	--	Organic acids and derivatives	Carboxylic acids and derivatives	Amino acids, peptides, and analogues	--	--	--	Invalid mass	Invalid mass	No results	Organic acids and derivatives	Carboxylic acids and derivatives	Amino acids, peptides, and analogues	Tyrosine and derivatives	0.0320511	-4.96348	2.11667e-07	1	1.13256	down	5.21663e+08	5.27975e+08	4.79017e+08	1.48795e+10	1.61402e+10	1.66746e+10
Com_962_pos	Guanosine monophosphate	GMP; Guanosine 5'-phosphate; Guanosine monophosphate; Guanosine 5'-monophosphate; Guanylic acid	C10 H14 N5 O8 P	363.059	2.07	364.067	cpd:C00144	map00230 Purine metabolism;map01100 Metabolic pathways	HMDB0001397	--	Nucleosides, nucleotides, and analogues	Purine nucleotides	Purine ribonucleotides	--	--	--	No results	No results	Full match	Nucleosides, nucleotides, and analogues	Purine nucleotides	Purine ribonucleotides	Purine ribonucleoside monophosphates	81.7511	6.35317	2.88129e-07	1	1.14413	up	3.86178e+08	4.45055e+08	4.42346e+08	4.88977e+06	5.67314e+06	5.01583e+06
Com_946_pos	6-(3-hydroxybutan-2-yl)-5-(hydroxymethyl)-4-methoxy-2H-pyran-2-one	--	C11 H16 O5	210.09	5.525	211.097	--	--	--	--	--	--	--	--	--	--	Invalid mass	No results	No results					48.3996	5.59692	4.06437e-07	1	1.12785	up	4.50462e+08	4.22497e+08	4.11157e+08	8.21121e+06	9.02018e+06	9.30016e+06
Com_41_pos	Gly-Phe	--	C11 H14 N2 O3	222.101	5.281	223.109	--	--	HMDB0028848	--	Organic acids and derivatives	Carboxylic acids and derivatives	Amino acids, peptides, and analogues	--	--	--	No results	No results	Full match	Organic acids and derivatives	Carboxylic acids and derivatives	Amino acids, peptides, and analogues	Peptides	0.00710964	-7.13601	4.24762e-07	1	1.16457	down	1.587e+08	1.76231e+08	1.463e+08	2.3893e+10	2.00186e+10	2.37756e+10
Com_4641_pos	5,6-dimethoxy-2-(2-methoxyphenyl)-4H-chromen-4-one	--	C18 H16 O5	312.101	6.722	313.107	--	--	--	--	--	--	--	--	--	--	Full match	No results	No results					16.3902	4.03476	4.73644e-07	1	1.13815	up	3.99222e+07	4.39364e+07	4.36964e+07	2.48228e+06	2.59971e+06	2.70042e+06
Com_579_pos	2,6-Dihydroxybenzoic acid	--	C7 H6 O4	154.027	5.524	155.034	--	--	HMDB0013676	--	Benzenoids	Benzene and substituted derivatives	Benzoic acids and derivatives	--	--	--	No results	Full match	Full match	Benzenoids	Benzene and substituted derivatives	Benzoic acids and derivatives	Salicylic acids	90.8951	6.50613	5.05959e-07	1	1.12506	up	7.87115e+08	7.76647e+08	7.62872e+08	8.31254e+06	8.42397e+06	8.86041e+06
Com_3785_pos	7-hydroxy-3-(4-methoxyphenyl)-4H-chromen-4-one	--	C16 H12 O4	286.085	6.725	287.092	--	--	HMDB0005808	--	Phenylpropanoids and polyketides	Isoflavonoids	O-methylated isoflavonoids	--	--	--	Invalid mass	No results	No results					17.7875	4.15279	5.3781e-07	1	1.12801	up	5.42295e+07	5.67033e+07	5.02259e+07	2.88609e+06	2.97431e+06	3.19984e+06
Com_5558_pos	O-Desmethylnaproxen	--	C13 H12 O3	216.079	6.724	217.086	--	--	HMDB0013989	--	Benzenoids	Naphthalenes	Naphthols and derivatives	--	--	--	No results	No results	Full match	Benzenoids	Naphthalenes	Naphthols and derivatives	Naphthols and derivatives	9.80735	3.29386	5.89343e-07	1	1.1403	up	2.82831e+07	3.03161e+07	2.87478e+07	2.91738e+06	2.93913e+06	3.04977e+06
Com_2560_pos	UMP	UMP; Uridylic acid; Uridine monophosphate; Uridine 5'-monophosphate; 5'Uridylic acid	C9 H13 N2 O9 P	324.037	1.934	325.044	cpd:C00105	map00240 Pyrimidine metabolism;map01100 Metabolic pathways	HMDB0000288	--	Nucleosides, nucleotides, and analogues	Pyrimidine nucleotides	Pyrimidine ribonucleotides	--	--	--	No results	No results	Full match	Nucleosides, nucleotides, and analogues	Pyrimidine nucleotides	Pyrimidine ribonucleotides	Pyrimidine ribonucleoside monophosphates	12.5726	3.65222	6.32694e-07	1	1.3025	up	1.22416e+08	1.13737e+08	1.1007e+08	9.00321e+06	9.77204e+06	8.76264e+06
Com_20_pos	2-oxopiperidine-3-carbohydrazide	--	C6 H11 N3 O2	140.059	2.297	141.066	--	--	--	--	--	--	--	--	--	--	Invalid mass	No results	No match					5.66777	2.50278	7.83985e-07	1	1.12161	up	4.18716e+10	4.36968e+10	4.5424e+10	8.05588e+09	7.46502e+09	7.59093e+09
Com_2580_pos	octadec-9-ynoic acid	--	C18 H32 O2	302.226	6.166	303.233	--	--	--	--	--	--	--	--	--	--	Invalid mass	No match	No match					21.8258	4.44796	1.1132e-06	1	1.09346	up	9.85549e+07	9.64178e+07	9.45694e+07	4.49763e+06	4.54263e+06	4.22579e+06
Com_3206_pos	3-(dimethylamino)-1-(5-methyl-3-phenyl-4-isoxazolyl)-2-propen-1-one	--	C15 H16 N2 O2	294.073	4.489	295.08	--	--	--	--	--	--	--	--	--	--	Invalid mass	No results	No results					38.6809	5.27355	1.28125e-06	1	1.14561	up	8.02926e+07	8.56271e+07	8.3632e+07	2.03435e+06	2.13788e+06	2.27932e+06
Com_2056_pos	SQH	--	C14 H22 N6 O6	370.162	6.122	371.169	--	--	--	--	--	--	--	--	--	--	Full match	No results	No results					42.0282	5.39328	1.30295e-06	1	1.00681	up	8.18425e+07	7.26066e+07	7.28982e+07	1.7214e+06	1.86996e+06	1.81804e+06
Com_105_pos	DL-Lysine	--	C6 H14 N2 O2	146.106	1.242	147.113	--	--	--	--	--	--	--	--	--	--	Full match	Full match	Full match	Organic acids and derivatives	Carboxylic acids and derivatives	Amino acids, peptides, and analogues	Alpha amino acids	0.00410546	-7.92824	1.40162e-06	1	1.14634	down	2.03331e+07	2.29548e+07	1.7044e+07	5.63211e+09	4.39023e+09	4.6732e+09
Com_14_pos	Acetanilide	Acetanilide; N-Phenylacetamide; N-Acetylarylamine	C8 H9 N O	135.069	2.382	136.076	cpd:C07565	--	HMDB0001250	--	Benzenoids	Benzene and substituted derivatives	-	--	--	--	Full match	Full match	No results	Benzenoids	Benzene and substituted derivatives	Not available	Benzene and substituted derivatives	0.00384468	-8.02292	1.87408e-06	1	1.16791	down	1.85642e+08	2.33599e+08	1.71711e+08	5.59999e+10	4.37866e+10	5.39196e+10
Com_4339_pos	8,8-dimethyl-2H,8H-pyrano[3,2-g]chromen-2-one	--	C14 H12 O3	228.079	6.724	229.087	--	--	--	--	--	--	--	--	--	--	Full match	Partial match	No results					19.2385	4.26592	1.90433e-06	1	1.14513	up	4.43606e+07	4.31626e+07	4.92758e+07	2.24198e+06	2.42855e+06	2.44015e+06
Com_2926_pos	(9cis)-Retinal	--	C20 H28 O	284.215	6.364	285.222	--	--	HMDB0006218	--	Lipids and lipid-like molecules	Prenol lipids	Retinoids	--	--	--	No results	Full match	Full match	Lipids and lipid-like molecules	Prenol lipids	Retinoids	Retinoids	11.6541	3.54277	1.94085e-06	1	1.05442	up	7.32006e+07	6.60188e+07	6.58021e+07	6.33642e+06	5.74948e+06	5.5063e+06
Com_45_pos	4-Hydroxybenzaldehyde	4-Hydroxybenzaldehyde; p-Hydroxybenzaldehyde	C7 H6 O2	122.037	2.381	123.045	cpd:C00633	map01100 Metabolic pathways	HMDB0011718	--	Organic oxygen compounds	Organooxygen compounds	Carbonyl compounds	--	--	--	Invalid mass	Invalid mass	No results	Organic oxygen compounds	Organooxygen compounds	Carbonyl compounds	Hydroxybenzaldehydes	0.00923601	-6.75851	2.08716e-06	1	1.15612	down	1.63305e+08	1.97319e+08	1.65509e+08	2.0483e+10	1.61742e+10	2.03082e+10
Com_4112_pos	2-hydroxy-6-[(8Z,11Z)-pentadeca-8,11,14-trien-1-yl]benzoic acid	--	C22 H30 O3	324.206	5.482	325.214	--	--	--	--	--	--	--	--	--	--	Invalid mass	No results	No results					13.564	3.76171	2.16259e-06	1	1.06386	up	4.13693e+07	3.80228e+07	4.10505e+07	2.94155e+06	2.8927e+06	3.04534e+06
Com_1230_pos	methyl 4-methyl-2-oxo-2H-pyran-6-carboxylate	--	C8 H8 O4	168.043	5.522	169.05	--	--	--	--	--	--	--	--	--	--	Full match	Partial match	Full match					15.1818	3.92427	2.28683e-06	1	1.1363	up	3.35089e+08	3.26872e+08	2.9216e+08	2.2543e+07	1.90919e+07	2.12114e+07
Com_1309_pos	Gentisic acid	2,5-Dihydroxybenzoate; 2,5-Dihydroxybenzoic acid; Gentisic acid; Hydroquinonecarboxylic acid; Gentisate	C7 H6 O4	154.027	5.805	155.034	cpd:C00628	map00350 Tyrosine metabolism;map01100 Metabolic pathways	HMDB0000152	--	Benzenoids	Benzene and substituted derivatives	Benzoic acids and derivatives	--	--	--	No results	No results	Full match	Benzenoids	Benzene and substituted derivatives	Benzoic acids and derivatives	Hydroxybenzoic acid derivatives	20.9445	4.3885	2.5013e-06	1	1.17095	up	3.08083e+08	2.68655e+08	2.55514e+08	1.28037e+07	1.23428e+07	1.45895e+07
Com_1257_pos	6,7-dihydro-5H-dibenzo[d,f][1,3]diazepin-6-one	--	C13 H10 N2 O	210.08	6.588	211.087	--	--	--	--	--	--	--	--	--	--	Full match	No results	No results					0.0741395	-3.75361	2.51497e-06	1	1.05845	down	2.26013e+07	1.91716e+07	2.05203e+07	2.76264e+08	3.03852e+08	2.60101e+08
Com_1484_neg	1-Methyluric acid	1-Methyluric acid	C6 H6 N4 O3	182.045	5.917	181.037	cpd:C16359	map00232 Caffeine metabolism	HMDB0003099	--	Organoheterocyclic compounds	Imidazopyrimidines	Purines and purine derivatives	--	--	--	No results	No results	Full match	Organoheterocyclic compounds	Imidazopyrimidines	Purines and purine derivatives	Xanthines	70.0764	6.13086	2.73902e-06	1	1.18864	up	1.33136e+08	1.31176e+08	1.09174e+08	1.75539e+06	1.65465e+06	1.91966e+06
Com_2292_neg	3-Hydroxydecanoic acid	--	C10 H20 O3	188.141	6.628	187.133	--	--	HMDB0010725	--	Organic acids and derivatives	Hydroxy acids and derivatives	Medium-chain hydroxy acids and derivatives	--	--	--	Full match	No results	Full match	Organic acids and derivatives	Hydroxy acids and derivatives	Medium-chain hydroxy acids and derivatives	Medium-chain hydroxy acids and derivatives	37.6369	5.23408	2.87755e-06	1	1.13971	up	7.44255e+07	6.56109e+07	5.87295e+07	1.54683e+06	1.94001e+06	1.7943e+06
Com_4788_pos	5-OxoETE	5-OxoETE; (6E,8Z,11Z,14Z)-5-Oxoicosa-6,8,11,14-tetraenoic acid; 5-Oxoeicosatetraenoic acid; 5-Oxoicosatetraenoic acid	C20 H30 O3	318.221	6.984	319.228	cpd:C14732	map00590 Arachidonic acid metabolism	HMDB0010217	--	Lipids and lipid-like molecules	Fatty Acyls	Fatty acids and conjugates	--	--	--	Full match	Not the top hit	No results	Lipids and lipid-like molecules	Fatty Acyls	Fatty acids and conjugates	Long-chain fatty acids	15.9656	3.99689	2.94723e-06	1	1.06086	up	3.12592e+07	3.18545e+07	2.69577e+07	1.80015e+06	1.78426e+06	2.0572e+06
Com_708_pos	FPH	--	C20 H25 N5 O4	381.18	5.384	382.188	--	--	--	--	--	--	--	--	--	--	Invalid mass	No results	No results					76.721	6.26155	3.39198e-06	1	1.17458	up	5.67479e+08	6.61194e+08	6.41805e+08	8.16823e+06	7.75904e+06	8.45299e+06
Com_72_pos	Phenylpropiolic acid	--	C9 H6 O2	146.037	2.357	147.045	--	--	HMDB0002359	--	Benzenoids	Benzene and substituted derivatives	-	--	--	--	No results	No results	Full match	Benzenoids	Benzene and substituted derivatives	Not available	Benzene and substituted derivatives	0.00447057	-7.80533	3.46533e-06	1	1.16151	down	3.33405e+07	4.23159e+07	3.11549e+07	7.79645e+09	7.13671e+09	8.95893e+09
Com_463_pos	Guanine	Guanine; 2-Amino-6-hydroxypurine	C5 H5 N5 O	151.05	2.069	152.057	cpd:C00242	map00230 Purine metabolism;map01100 Metabolic pathways	HMDB0000132	--	Organoheterocyclic compounds	Imidazopyrimidines	Purines and purine derivatives	--	--	--	No results	Full match	Full match	Organoheterocyclic compounds	Imidazopyrimidines	Purines and purine derivatives	Purines and purine derivatives	171.472	7.42183	3.51524e-06	1	1.30779	up	9.69062e+08	1.0841e+09	1.05268e+09	5.68413e+06	6.78862e+06	5.64001e+06
Com_1917_neg	Hydroquinone	Hydroquinone; p-Benzenediol; 1,4-Benzenediol; 1,4-Dihydroxybenzene; Benzene-1,4-diol; Quinol; 4-Hydroxyphenol	C6 H6 O2	110.037	5.752	219.066	cpd:C00530	map00350 Tyrosine metabolism;map01100 Metabolic pathways	HMDB0002434	--	Benzenoids	Phenols	Benzenediols	--	--	--	No results	No results	Full match	Benzenoids	Phenols	Benzenediols	Hydroquinones	4.70317	2.23363	3.98526e-06	1	1.19688	up	9.25335e+07	8.88973e+07	8.3867e+07	1.96983e+07	1.76748e+07	1.90352e+07
Com_2575_pos	(±)11(12)-DiHET	--	C20 H34 O4	320.236	6.168	321.243	--	--	--	--	--	--	--	--	--	--	Invalid mass	No match	No match					18.0301	4.17233	4.13957e-06	1	1.08142	up	8.73512e+07	8.58254e+07	7.71222e+07	4.70271e+06	4.75722e+06	4.42236e+06
Com_569_pos	N1-(2,3-dihydro-1,4-benzodioxin-6-yl)acetamide	--	C10 H11 N O3	193.075	5.464	194.082	--	--	--	--	--	--	--	--	--	--	Invalid mass	No results	No results					0.116602	-3.10033	4.13997e-06	1	1.24331	down	7.94676e+07	7.33648e+07	8.33092e+07	7.30135e+08	6.27125e+08	6.67926e+08
Com_6_pos	2-Hydroxycinnamic acid	--	C9 H8 O3	164.048	2.381	165.055	--	--	HMDB0002641	--	Phenylpropanoids and polyketides	Cinnamic acids and derivatives	Hydroxycinnamic acids and derivatives	--	--	--	Full match	Not the top hit	Full match	Phenylpropanoids and polyketides	Cinnamic acids and derivatives	Hydroxycinnamic acids and derivatives	Hydroxycinnamic acids	0.00530302	-7.55897	4.64837e-06	1	1.15591	down	4.93469e+08	6.64929e+08	4.74715e+08	1.10355e+11	8.63227e+10	1.11281e+11
Com_615_pos	Rutarin	Rutarin	C20 H24 O10	424.136	5.657	425.143	cpd:C09309	--	HMDB0030884	--	Phenylpropanoids and polyketides	Coumarins and derivatives	Coumarin glycosides	--	--	--	No results	Full match	No results	Phenylpropanoids and polyketides	Coumarins and derivatives	Coumarin glycosides	Coumarin glycosides	98.1289	6.61661	4.88939e-06	1	1.13877	up	7.72983e+08	6.61839e+08	5.48618e+08	6.3989e+06	5.80568e+06	8.00802e+06
Com_56_neg	4-Hydroxybutyric acid (GHB)	--	C4 H8 O3	104.046	2.398	103.039	--	--	--	--	--	--	--	--	--	--	Invalid mass	Invalid mass	No results	Lipids and lipid-like molecules	Fatty Acyls	Fatty acids and conjugates	Hydroxy fatty acids	56.3195	5.81556	5.10218e-06	1	1.23997	up	5.82298e+09	7.3505e+09	5.57951e+09	1.30084e+08	9.67014e+07	1.0619e+08
Com_49_neg	L-Aspartic acid	L-Aspartate; L-Aspartic acid; 2-Aminosuccinic acid; L-Asp	C4 H7 N O4	133.037	1.305	132.03	cpd:C00049	map00220 Arginine biosynthesis;map00250 Alanine, aspartate and glutamate metabolism;map00260 Glycine, serine and threonine metabolism;map00261 Monobactam biosynthesis;map00270 Cysteine and methionine metabolism;map00300 Lysine biosynthesis;map00340 Histidine metabolism;map00410 beta-Alanine metabolism;map00460 Cyanoamino acid metabolism;map00760 Nicotinate and nicotinamide metabolism;map00770 Pan…	HMDB0000191	--	Organic acids and derivatives	Carboxylic acids and derivatives	Amino acids, peptides, and analogues	--	--	--	Invalid mass	Invalid mass	No results	Organic acids and derivatives	Carboxylic acids and derivatives	Amino acids, peptides, and analogues	Aspartic acid and derivatives	0.00107263	-9.86463	5.16261e-06	1	1.23762	down	1.02501e+07	1.05908e+07	9.2928e+06	8.77893e+09	8.46159e+09	1.08528e+10
Com_127_neg	Corchorifatty acid F	--	C18 H32 O5	328.225	6.32	327.218	--	--	HMDB0035919	--	Lipids and lipid-like molecules	Fatty Acyls	Lineolic acids and derivatives	--	--	--	Full match	Full match	No results	Lipids and lipid-like molecules	Fatty Acyls	Lineolic acids and derivatives	Lineolic acids and derivatives	0.00601268	-7.37778	5.22465e-06	1	1.29187	down	1.7179e+07	1.71157e+07	1.40074e+07	3.07691e+09	2.21511e+09	2.74136e+09
Com_1360_pos	DPK	--	C15 H26 N4 O6	380.163	6.722	381.171	--	--	--	--	--	--	--	--	--	--	Invalid mass	No results	No results					186.216	7.54083	5.58036e-06	1	1.13513	up	2.75803e+08	2.85631e+08	2.81998e+08	1.4428e+06	1.48689e+06	1.59964e+06
Com_288_pos	Nicotinamide	Nicotinamide; Nicotinic acid amide; Niacinamide; Vitamin PP	C6 H6 N2 O	122.049	2.355	123.056	cpd:C00153	map00760 Nicotinate and nicotinamide metabolism;map01100 Metabolic pathways	HMDB0001406	--	Organoheterocyclic compounds	Pyridines and derivatives	Pyridinecarboxylic acids and derivatives	--	--	--	No results	Full match	Full match	Organoheterocyclic compounds	Pyridines and derivatives	Pyridinecarboxylic acids and derivatives	Nicotinamides	0.0672088	-3.89521	6.33356e-06	1	1.30292	down	1.02308e+08	1.06519e+08	8.82171e+07	1.65211e+09	1.33442e+09	1.43319e+09
Com_1846_pos	(2E,4E)-N-(2-methylpropyl)dodeca-2,4-dienamide	--	C16 H29 N O	251.226	8.536	252.233	--	--	--	--	--	--	--	--	--	--	Full match	No results	No results					15.526	3.95661	6.74242e-06	1	1.2065	up	1.93522e+08	1.66066e+08	1.584e+08	1.25828e+07	1.05707e+07	1.02091e+07
Com_170_neg	D-Phenylalanine	D-Phenylalanine; D-alpha-Amino-beta-phenylpropionic acid	C9 H11 N O2	165.078	5.611	164.071	cpd:C02265	map00360 Phenylalanine metabolism	HMDB0250791	--	Organic acids and derivatives	Carboxylic acids and derivatives	Amino acids, peptides, and analogues	--	--	--	No results	No results	Full match	Organic acids and derivatives	Carboxylic acids and derivatives	Amino acids, peptides, and analogues	Phenylalanine and derivatives	0.111853	-3.16032	6.78884e-06	1	1.18421	down	2.47289e+08	2.2919e+08	2.33788e+08	2.24155e+09	1.97316e+09	2.13528e+09
Com_3099_neg	PB-22 N-pentanoic acid-3-carboxyindole metabolite	--	C14 H15 N O4	261.096	5.643	260.089	--	--	--	--	--	--	--	--	--	--	Invalid mass	No results	No results	Organoheterocyclic compounds	Indoles and derivatives	Indolecarboxylic acids and derivatives	Indolecarboxylic acids and derivatives	15.1982	3.92583	7.55686e-06	1	1.29169	up	4.33289e+07	4.06795e+07	4.01466e+07	2.69296e+06	2.54119e+06	2.93491e+06
Com_3582_neg	1-(2,4-dihydroxyphenyl)-2-(3,5-dimethoxyphenyl)propan-1-one	--	C17 H18 O5	302.119	7.654	301.111	--	--	--	--	--	--	--	--	--	--	Invalid mass	No results	No results					10.2183	3.35308	8.45478e-06	1	1.27044	up	3.39604e+07	3.40062e+07	2.86283e+07	3.34118e+06	2.86228e+06	3.24967e+06
Com_1552_pos	4-Methoxycinnamic Acid	--	C10 H10 O3	178.064	5.812	179.071	--	--	HMDB0002040	--	Phenylpropanoids and polyketides	Cinnamic acids and derivatives	Cinnamic acids	--	--	--	No results	No results	Full match	Phenylpropanoids and polyketides	Cinnamic acids and derivatives	Cinnamic acids	Cinnamic acids	7.64289	2.93412	1.07402e-05	1	1.16194	up	2.19005e+08	2.44107e+08	2.08165e+08	2.70945e+07	2.83211e+07	3.24147e+07
Com_39_neg	Mevalonic acid	(R)-Mevalonate; Mevalonic acid; 3,5-Dihydroxy-3-methylvaleric acid	C6 H12 O4	148.073	2.897	147.066	cpd:C00418	map00900 Terpenoid backbone biosynthesis;map01100 Metabolic pathways;map01110 Biosynthesis of secondary metabolites	HMDB0000227	LMFA01050352	Lipids and lipid-like molecules	Fatty Acyls	Fatty acids and conjugates	Fatty Acyls [FA]	Fatty Acids and Conjugates [FA01]	Hydroxy fatty acids [FA0105]	Full match	Full match	Full match	Lipids and lipid-like molecules	Fatty Acyls	Fatty acids and conjugates	Hydroxy fatty acids	16.8661	4.07606	1.08421e-05	1	1.20477	up	1.1517e+10	1.02842e+10	9.15551e+09	6.25854e+08	5.27831e+08	6.81751e+08
Com_5315_pos	1,7-bis(4-hydroxyphenyl)heptan-3-one	--	C19 H22 O3	320.142	6.722	321.149	--	--	--	--	--	--	--	--	--	--	Invalid mass	No results	No results					15.6082	3.96423	1.20889e-05	1	1.14466	up	3.03817e+07	3.38131e+07	2.67443e+07	1.80904e+06	1.88571e+06	2.13161e+06
Com_321_neg	3,4-Dimethylbenzoic acid	--	C9 H10 O2	150.067	5.403	149.06	--	--	HMDB0002237	--	Benzenoids	Benzene and substituted derivatives	Benzoic acids and derivatives	--	--	--	Full match	Full match	Full match	Benzenoids	Benzene and substituted derivatives	Benzoic acids and derivatives	Benzoic acids	36.337	5.18337	1.21977e-05	1	1.14051	up	8.30002e+08	8.77118e+08	7.05929e+08	2.32764e+07	2.05759e+07	2.25552e+07
Com_268_neg	3-Methylglutaric acid	--	C6 H10 O4	146.057	4.05	145.05	--	--	HMDB0000752	--	Lipids and lipid-like molecules	Fatty Acyls	Fatty acids and conjugates	--	--	--	Full match	Not the top hit	Full match	Lipids and lipid-like molecules	Fatty Acyls	Fatty acids and conjugates	Methyl-branched fatty acids	10.6995	3.41948	1.24289e-05	1	1.20557	up	1.14634e+09	9.76445e+08	9.56093e+08	1.02793e+08	8.38555e+07	1.0111e+08
Com_2089_pos	5-(isopentylthio)-1,3,4-thiadiazol-2-amine	--	C7 H13 N3 S2	181.075	5.682	182.082	--	--	--	--	--	--	--	--	--	--	Invalid mass	No results	No results					0.206991	-2.27236	1.30246e-05	1	1.20695	down	2.87384e+07	2.93776e+07	2.67536e+07	1.40759e+08	1.33451e+08	1.35805e+08
Com_1275_pos	D-(+)-Camphor	--	C10 H16 O	152.121	9.371	170.154	--	--	HMDB0059838	--	Lipids and lipid-like molecules	Prenol lipids	Monoterpenoids	--	--	--	No results	Full match	No results	Lipids and lipid-like molecules	Prenol lipids	Monoterpenoids	Bicyclic monoterpenoids	15.6436	3.9675	1.32491e-05	1	1.19062	up	3.19845e+08	2.50752e+08	3.00871e+08	2.0304e+07	1.67053e+07	1.86983e+07
Com_3077_pos	dAMP	dAMP; 2'-Deoxyadenosine 5'-phosphate; 2'-Deoxyadenosine 5'-monophosphate; Deoxyadenylic acid; Deoxyadenosine monophosphate	C10 H14 N5 O6 P	331.069	2.035	332.076	cpd:C00360	map00230 Purine metabolism;map01100 Metabolic pathways	HMDB0000905	--	Nucleosides, nucleotides, and analogues	Purine nucleotides	Purine deoxyribonucleotides	--	--	--	No results	No results	Full match	Nucleosides, nucleotides, and analogues	Purine nucleotides	Purine deoxyribonucleotides	Purine 2'-deoxyribonucleoside monophosphates	16.3389	4.03024	1.34171e-05	1	1.16461	up	7.23656e+07	9.20288e+07	8.3523e+07	4.63754e+06	5.5116e+06	5.02435e+06
Com_181_neg	4-Ethylphenol	4-Ethylphenol; p-Ethylphenol	C8 H10 O	122.073	5.403	121.065	cpd:C13637	--	HMDB0029306	--	Benzenoids	Phenols	1-hydroxy-2-unsubstituted benzenoids	--	--	--	No results	Invalid mass	No results	Benzenoids	Phenols	1-hydroxy-2-unsubstituted benzenoids	1-hydroxy-2-unsubstituted benzenoids	116.935	6.86956	1.40733e-05	1	1.14471	up	1.70839e+09	1.6345e+09	1.49185e+09	1.43723e+07	1.17704e+07	1.52031e+07
Com_3108_pos	5,8-dihydroxy-10-methyl-5,8,9,10-tetrahydro-2H-oxecin-2-one	--	C10 H14 O4	180.079	5.808	181.086	--	--	--	--	--	--	--	--	--	--	Invalid mass	No match	No match					6.43024	2.68487	1.79555e-05	1	1.20799	up	9.02411e+07	7.44459e+07	7.97875e+07	1.22356e+07	1.18563e+07	1.39275e+07
Com_416_pos	Isoquinoline	Isoquinoline; 2-Benzazine; Benzo[c]pyridine	C9 H7 N	129.058	5.255	130.066	cpd:C06323	--	HMDB0034244	--	Organoheterocyclic compounds	Isoquinolines and derivatives	-	--	--	--	Full match	No results	No results	Organoheterocyclic compounds	Isoquinolines and derivatives	Not available	Isoquinolines and derivatives	0.0467397	-4.41921	1.88346e-05	1	1.18403	down	4.95523e+07	4.44162e+07	4.65607e+07	1.02047e+09	8.938e+08	1.09236e+09
Com_138_neg	2'-Deoxyuridine	Deoxyuridine; 2-Deoxyuridine; 2'-Deoxyuridine	C9 H12 N2 O5	228.074	4.746	227.067	cpd:C00526	map00240 Pyrimidine metabolism	HMDB0000012	--	Nucleosides, nucleotides, and analogues	Pyrimidine nucleosides	Pyrimidine 2'-deoxyribonucleosides	--	--	--	Full match	No results	Full match	Nucleosides, nucleotides, and analogues	Pyrimidine nucleosides	Pyrimidine 2'-deoxyribonucleosides	Pyrimidine 2'-deoxyribonucleosides	72.6859	6.1836	1.95047e-05	1	1.12718	up	1.91542e+09	1.98782e+09	2.11061e+09	2.67129e+07	2.50339e+07	3.09906e+07
Com_1754_pos	Prostaglandin E2	Prostaglandin E2; (5Z,13E)-(15S)-11alpha,15-Dihydroxy-9-oxoprosta-5,13-dienoate; (5Z,13E)-(15S)-11alpha,15-Dihydroxy-9-oxoprost-13-enoate; Dinoprostone; PGE2	C20 H32 O5	352.224	6.626	353.231	cpd:C00584	map00590 Arachidonic acid metabolism;map01100 Metabolic pathways	HMDB0001220	LMFA03010003	Lipids and lipid-like molecules	Fatty Acyls	Eicosanoids	Fatty Acyls [FA]	Eicosanoids [FA03]	Prostaglandins [FA0301]	No results	No results	Full match	Lipids and lipid-like molecules	Fatty Acyls	Eicosanoids	Prostaglandins and related compounds	0.0171376	-5.86669	1.96067e-05	1	1.28026	down	2.4974e+06	2.02661e+06	3.02206e+06	1.74946e+08	1.51369e+08	1.14008e+08
Com_453_pos	2-Methoxybenzaldehyde	--	C8 H8 O2	136.053	6.35	137.06	--	--	HMDB0033766	--	Benzenoids	Benzene and substituted derivatives	Benzoyl derivatives	--	--	--	Full match	Not the top hit	Full match					25.5348	4.67439	2.11579e-05	1	1.05172	up	7.03562e+08	6.68713e+08	7.26963e+08	2.46385e+07	2.84877e+07	2.90846e+07
Com_3310_neg	Prostaglandin E3	Prostaglandin E3	C20 H30 O5	386.183	6.32	385.176	cpd:C06439	--	HMDB0002664	LMFA03010135	Lipids and lipid-like molecules	Fatty Acyls	Eicosanoids	Fatty Acyls [FA]	Eicosanoids [FA03]	Prostaglandins [FA0301]	Invalid mass	No results	No results	Lipids and lipid-like molecules	Fatty Acyls	Eicosanoids	Prostaglandins and related compounds	0.0603097	-4.05147	2.29067e-05	1	1.11568	down	2.63107e+06	2.50336e+06	2.26002e+06	3.99823e+07	4.63403e+07	3.62853e+07
Com_2092_neg	Imidazoleacetic acid	Imidazole-4-acetate; Imidazoleacetic acid; 4-Imidazoleacetate	C5 H6 N2 O2	126.042	3.62	125.035	cpd:C02835	map00340 Histidine metabolism	HMDB0002024	--	Organoheterocyclic compounds	Azoles	Imidazoles	--	--	--	Invalid mass	No results	No results	Organoheterocyclic compounds	Azoles	Imidazoles	Imidazolyl carboxylic acids and derivatives	3.84939	1.94463	2.71896e-05	1	1.239	up	7.94116e+07	7.58138e+07	7.53182e+07	1.95653e+07	1.91625e+07	2.11632e+07
Com_709_neg	3-Hydroxymandelic acid	--	C8 H8 O4	168.042	4.954	167.034	--	--	HMDB0000750	--	Benzenoids	Phenols	1-hydroxy-4-unsubstituted benzenoids	--	--	--	Full match	Not the top hit	Full match	Benzenoids	Phenols	1-hydroxy-4-unsubstituted benzenoids	1-hydroxy-4-unsubstituted benzenoids	0.248724	-2.00738	2.90985e-05	1	1.08092	down	1.03244e+08	1.00034e+08	9.26526e+07	4.20685e+08	3.63472e+08	4.05635e+08
Com_158_neg	L-Histidine	L-Histidine; (S)-alpha-Amino-1H-imidazole-4-propionic acid	C6 H9 N3 O2	155.069	1.371	154.061	cpd:C00135	map00340 Histidine metabolism;map00410 beta-Alanine metabolism;map00970 Aminoacyl-tRNA biosynthesis;map01100 Metabolic pathways;map01110 Biosynthesis of secondary metabolites;map01230 Biosynthesis of amino acids;map02010 ABC transporters	HMDB0000177	--	Organic acids and derivatives	Carboxylic acids and derivatives	Amino acids, peptides, and analogues	--	--	--	Full match	Full match	Full match	Organic acids and derivatives	Carboxylic acids and derivatives	Amino acids, peptides, and analogues	Histidine and derivatives	0.00651258	-7.26255	2.91647e-05	1	1.12098	down	1.72598e+07	1.30778e+07	1.24351e+07	2.40785e+09	2.02365e+09	2.13622e+09
Com_5365_pos	8,8-dimethyl-2-phenyl-4H,8H-pyrano[2,3-h]chromen-4-one	--	C20 H16 O3	322.121	6.719	323.128	--	--	--	--	--	--	--	--	--	--	Invalid mass	No results	No results					11.8696	3.5692	2.93643e-05	1	1.11883	up	2.70737e+07	3.30485e+07	2.84565e+07	2.35577e+06	2.45768e+06	2.64922e+06
Com_657_neg	2,3-dinor Prostaglandin E1	--	C18 H30 O5	326.209	6.255	325.202	--	--	--	--	--	--	--	--	--	--	Full match	No results	No results	Lipids and lipid-like molecules	Fatty Acyls	Eicosanoids	Prostaglandins and related compounds	0.0713742	-3.80845	2.97215e-05	1	1.29708	down	2.7363e+07	3.25184e+07	2.42206e+07	3.7601e+08	3.40188e+08	4.62126e+08
Com_5199_pos	DL-Panthenol	--	C9 H19 N O4	205.132	4.832	206.139	--	--	HMDB0304820	--	Lipids and lipid-like molecules	Fatty Acyls	Fatty amides	--	--	--	No results	No results	Full match	Lipids and lipid-like molecules	Fatty Acyls	Fatty amides	N-acyl amines	0.143594	-2.79994	3.06283e-05	1	1.15087	down	4.02589e+06	4.60193e+06	3.98675e+06	2.83568e+07	2.86849e+07	3.08073e+07
Com_82_pos	4-oxo-4-(5,6,7,8-tetrahydronaphthalen-1-ylamino)but-2-enoic acid	--	C14 H15 N O3	227.091	2.1	228.099	--	--	--	--	--	--	--	--	--	--	Invalid mass	No results	No match					415.938	8.70023	3.1069e-05	1	1.11901	up	7.47521e+09	7.5443e+09	7.34438e+09	1.66926e+07	1.76845e+07	1.93903e+07
Com_5985_pos	Linolelaidic Acid (C18:2N6T)	--	C18 H32 O2	280.241	8.242	281.248	--	--	--	--	--	--	--	--	--	--	No results	No results	Full match					8.52793	3.0922	3.36946e-05	1	1.26302	up	1.96459e+07	2.04107e+07	2.47619e+07	2.61285e+06	2.80931e+06	2.17856e+06
Com_1972_pos	(4-nitrophenyl)(2,3,4,5,6-pentamethylphenyl)methanone	--	C18 H19 N O3	297.134	5.231	298.141	--	--	--	--	--	--	--	--	--	--	Invalid mass	No results	No results					5.55122	2.4728	3.37082e-05	1	1.16276	up	1.77668e+08	1.61823e+08	1.61354e+08	2.91796e+07	3.30318e+07	2.8011e+07
Com_995_pos	1-(3-acetyl-2,4,6-trihydroxyphenyl)ethan-1-one	--	C10 H10 O5	210.054	5.529	211.061	--	--	--	--	--	--	--	--	--	--	Full match	No results	Full match					6.19048	2.63005	3.53753e-05	1	1.06883	up	3.84813e+08	3.12144e+08	3.5124e+08	4.93251e+07	6.0472e+07	5.95271e+07
Com_658_pos	N-Tetradecanamide	--	C14 H29 N O	227.226	8.707	228.233	--	--	--	--	--	--	--	--	--	--	No results	No results	Full match	Lipids and lipid-like molecules	Fatty Acyls	Fatty amides	Fatty amides	26.4851	4.72711	3.61145e-05	1	1.19179	up	5.4939e+08	5.48608e+08	6.98061e+08	2.58185e+07	1.80135e+07	2.39818e+07
Com_3351_pos	WLH	--	C23 H30 N6 O4	476.211	8.299	477.219	--	--	--	--	--	--	--	--	--	--	Invalid mass	No results	No results					82.9007	6.37331	3.66067e-05	1	1.30801	up	7.43596e+07	8.01624e+07	7.32417e+07	916236	912410	918783
Com_107_neg	Pimelic acid	Pimelate; Pimelic acid; Heptanedioic acid; 6-Carboxyhexanoate	C7 H12 O4	160.073	5.465	205.071	cpd:C02656	map00780 Biotin metabolism;map01100 Metabolic pathways	HMDB0000857	LMFA01170051	Lipids and lipid-like molecules	Fatty Acyls	Fatty acids and conjugates	Fatty Acyls [FA]	Fatty Acids and Conjugates [FA01]	Dicarboxylic acids [FA0117]	Full match	Full match	Full match	Lipids and lipid-like molecules	Fatty Acyls	Fatty acids and conjugates	Medium-chain fatty acids	0.136134	-2.8769	4.49258e-05	1	1.21131	down	5.28663e+08	5.10265e+08	4.45122e+08	3.88851e+09	3.13584e+09	3.87707e+09
Com_1343_pos	4-ethoxy-N-[(4-methoxyphenyl)methylene]aniline	--	C16 H17 N O2	255.123	4.275	256.13	--	--	--	--	--	--	--	--	--	--	Invalid mass	No results	No results					4.71735	2.23798	4.59936e-05	1	1.02418	up	1.91846e+08	2.22968e+08	2.28859e+08	4.44328e+07	4.90434e+07	4.29718e+07
Com_1032_pos	Spermidine	Spermidine; N-(3-Aminopropyl)-1,4-butane-diamine	C7 H19 N3	128.132	1.255	129.139	cpd:C00315	map00330 Arginine and proline metabolism;map00410 beta-Alanine metabolism;map00480 Glutathione metabolism;map01100 Metabolic pathways;map02010 ABC transporters	HMDB0001257	--	Organic nitrogen compounds	Organonitrogen compounds	Amines	--	--	--	No results	Invalid mass	No results	Organic nitrogen compounds	Organonitrogen compounds	Amines	Dialkylamines	24.0966	4.59076	4.60208e-05	1	1.3005	up	3.52921e+08	2.77752e+08	4.05807e+08	1.79669e+07	1.30046e+07	1.20421e+07
Com_1514_neg	13,14-Dihydro-15-keto Prostaglandin E2	--	C20 H32 O5	388.199	6.472	387.192	--	--	--	--	--	--	--	--	--	--	Invalid mass	No results	No results	Lipids and lipid-like molecules	Fatty Acyls	Eicosanoids	Prostaglandins and related compounds	0.0364208	-4.7791	4.61952e-05	1	1.09414	down	3.71423e+06	4.85239e+06	5.44709e+06	1.54622e+08	1.30391e+08	9.97593e+07
Com_11_pos	Tyrosine	L-Tyrosine; (S)-3-(p-Hydroxyphenyl)alanine; (S)-2-Amino-3-(p-hydroxyphenyl)propionic acid; Tyrosine	C9 H11 N O3	181.075	2.398	182.082	cpd:C00082	map00130 Ubiquinone and other terpenoid-quinone biosynthesis;map00261 Monobactam biosynthesis;map00350 Tyrosine metabolism;map00360 Phenylalanine metabolism;map00400 Phenylalanine, tyrosine and tryptophan biosynthesis;map00460 Cyanoamino acid metabolism;map00680 Methane metabolism;map00730 Thiamine metabolism;map00970 Aminoacyl-tRNA biosynthesis;map01100 Metabolic pathways	HMDB0000158	--	Organic acids and derivatives	Carboxylic acids and derivatives	Amino acids, peptides, and analogues	--	--	--	No results	Full match	Full match	Organic acids and derivatives	Carboxylic acids and derivatives	Amino acids, peptides, and analogues	Tyrosine and derivatives	0.00359433	-8.12006	5.00335e-05	1	1.1607	down	2.19783e+08	3.37412e+08	2.06133e+08	7.61801e+10	5.92521e+10	7.6938e+10
Com_1041_neg	Protoporphyrin IX	Protoporphyrin; Protoporphyrin IX; Porphyrinogen IX	C34 H34 N4 O4	562.26	4.846	561.253	cpd:C02191	map00860 Porphyrin and chlorophyll metabolism;map01100 Metabolic pathways;map01110 Biosynthesis of secondary metabolites	HMDB0000241	--	Organoheterocyclic compounds	Tetrapyrroles and derivatives	Porphyrins	--	--	--	Full match	No results	No results	None	None	None	None	138.846	7.11734	5.05232e-05	1	1.28989	up	1.76136e+08	1.69108e+08	1.8592e+08	1.31673e+06	1.09322e+06	1.4156e+06
Com_48_pos	DL-Arginine	--	C6 H14 N4 O2	174.112	1.399	175.12	--	--	HMDB0251511	--	Organic acids and derivatives	Carboxylic acids and derivatives	Amino acids, peptides, and analogues	--	--	--	Full match	Full match	Full match	Organic acids and derivatives	Carboxylic acids and derivatives	Amino acids, peptides, and analogues	Arginine and derivatives	0.00314025	-8.31491	5.1426e-05	1	1.14441	down	5.21844e+07	5.74378e+07	3.76917e+07	1.93139e+10	1.72989e+10	1.02988e+10
Com_294_pos	methyl 2,5-dimethyl-1H-pyrrole-3-carboxylate	--	C8 H11 N O2	153.08	3.098	154.087	--	--	--	--	--	--	--	--	--	--	Full match	No results	Full match					38.8863	5.28119	5.196e-05	1	1.14709	up	1.873e+09	1.7816e+09	1.76843e+09	4.94279e+07	4.83774e+07	4.16536e+07
Com_949_pos	2-Aminoacetophenone	--	C8 H9 N O	153.08	5.673	154.087	--	--	HMDB0032628	--	Organic oxygen compounds	Organooxygen compounds	Carbonyl compounds	--	--	--	No results	Invalid mass	No match	Organic oxygen compounds	Organooxygen compounds	Carbonyl compounds	Alkyl-phenylketones	0.439995	-1.18444	5.28611e-05	1	1.26743	down	1.5791e+08	1.72241e+08	1.64765e+08	3.92921e+08	3.52623e+08	3.79278e+08
Com_3954_neg	Adenosine	Adenosine	C10 H13 N5 O4	267.098	5.269	266.091	cpd:C00212	map00230 Purine metabolism;map01100 Metabolic pathways	HMDB0000050	--	Nucleosides, nucleotides, and analogues	Purine nucleosides	-	--	--	--	Invalid mass	No results	No results	Nucleosides, nucleotides, and analogues	Purine nucleosides	Not available	Purine nucleosides	16.2053	4.01839	5.44065e-05	1	1.20524	up	2.69958e+07	2.72654e+07	2.18772e+07	1.68393e+06	1.49924e+06	1.51519e+06
Com_1594_pos	gamma-Glutamyltyrosine	--	C14 H18 N2 O6	310.117	2.36	311.125	--	--	HMDB0011741	--	Organic acids and derivatives	Carboxylic acids and derivatives	Amino acids, peptides, and analogues	--	--	--	No results	Full match	No results	Organic acids and derivatives	Carboxylic acids and derivatives	Amino acids, peptides, and analogues	Tyrosine and derivatives	0.0388745	-4.68503	5.46627e-05	1	1.17008	down	5.53297e+06	7.81625e+06	8.03212e+06	1.98089e+08	1.53427e+08	1.98493e+08
Com_278_neg	3-Isopropylmalic acid	--	C7 H12 O5	176.068	3.378	175.061	--	--	HMDB0012156	--	Lipids and lipid-like molecules	Fatty Acyls	Fatty acids and conjugates	--	--	--	Full match	No results	Full match	Lipids and lipid-like molecules	Fatty Acyls	Fatty acids and conjugates	Hydroxy fatty acids	9.64095	3.26918	5.51643e-05	1	1.15997	up	9.81108e+08	1.08133e+09	9.27387e+08	1.11032e+08	8.88897e+07	1.10195e+08
Com_3977_pos	5-[(E)-2-(3,5-dihydroxyphenyl)ethenyl]-2-methoxybenzene-1,3-diol	--	C15 H14 O5	274.083	6.143	275.09	--	--	--	--	--	--	--	--	--	--	Full match	Partial match	No results					15.6807	3.97092	5.6444e-05	1	1.22766	up	4.07129e+07	4.28011e+07	5.67458e+07	3.23724e+06	3.15235e+06	2.55516e+06
Com_637_pos	Isophorone	Isophorone; 1,1,3-Trimethyl-3-cyclohexene-5-one	C9 H14 O	138.105	9.847	156.139	cpd:C14743	--	HMDB0031195	--	Organic oxygen compounds	Organooxygen compounds	Carbonyl compounds	--	--	--	No results	No results	Full match	Organic oxygen compounds	Organooxygen compounds	Carbonyl compounds	Cyclohexenones	17.4747	4.1272	6.03118e-05	1	1.247	up	5.94437e+08	5.11496e+08	7.25194e+08	4.35852e+07	3.03735e+07	3.08284e+07
Com_3280_neg	L-Saccharopine	N6-(L-1,3-Dicarboxypropyl)-L-lysine; Saccharopine; L-Saccharopine; N-[(S)-5-Amino-5-carboxypentyl]-L-glutamic acid	C11 H20 N2 O6	276.132	1.291	275.125	cpd:C00449	map00300 Lysine biosynthesis;map00310 Lysine degradation;map01100 Metabolic pathways;map01110 Biosynthesis of secondary metabolites;map01230 Biosynthesis of amino acids	HMDB0000279	--	Organic acids and derivatives	Carboxylic acids and derivatives	Amino acids, peptides, and analogues	--	--	--	Full match	Full match	Full match	Organic acids and derivatives	Carboxylic acids and derivatives	Amino acids, peptides, and analogues	Glutamic acid and derivatives	16.4958	4.04402	6.15399e-05	1	1.20063	up	4.0409e+07	3.49542e+07	3.14346e+07	2.02021e+06	1.84063e+06	2.61341e+06
Com_1282_pos	2-(2,5-dimethyl-3-thienyl)-2,3,4,5-tetrahydro-1,5-benzothiazepin-4-one	--	C15 H15 N O S2	289.057	1.405	290.064	--	--	--	--	--	--	--	--	--	--	Invalid mass	No results	No results					0.101252	-3.30398	6.26575e-05	1	1.23932	down	2.80889e+07	2.9105e+07	2.15882e+07	2.70233e+08	2.85788e+08	2.2206e+08
Com_125_neg	2-Methylglutaric acid	--	C6 H10 O4	146.057	2.87	145.05	--	--	HMDB0000422	--	Lipids and lipid-like molecules	Fatty Acyls	Fatty acids and conjugates	--	--	--	Full match	No results	Full match	Lipids and lipid-like molecules	Fatty Acyls	Fatty acids and conjugates	Methyl-branched fatty acids	13.2481	3.72771	6.27288e-05	1	1.13163	up	1.67705e+09	1.73828e+09	2.11897e+09	1.45782e+08	1.28751e+08	1.4321e+08
Com_1669_neg	(+/-)9-HpODE	--	C18 H32 O4	312.23	6.565	311.223	--	--	--	--	--	--	--	--	--	--	Full match	Partial match	Full match	Lipids and lipid-like molecules	Fatty Acyls	Lineolic acids and derivatives	Lineolic acids and derivatives	0.0768427	-3.70195	6.27318e-05	1	1.29873	down	1.12055e+07	9.16421e+06	7.7474e+06	1.36279e+08	1.01395e+08	1.2823e+08
Com_4688_pos	2-[2-(benzylsulfanyl)-4-phenyl-1H-imidazol-1-yl]-1-phenyl-1-ethanone	--	C24 H20 N2 O S	384.129	4.274	385.136	--	--	--	--	--	--	--	--	--	--	Full match	No results	No results					3.79747	1.92504	7.00096e-05	1	1.04751	up	2.84712e+07	3.28378e+07	3.36776e+07	8.34127e+06	7.51497e+06	9.15692e+06
Com_85_neg	Gluconic acid	--	C6 H12 O7	196.058	1.375	195.051	--	--	HMDB0000625	--	Organic oxygen compounds	Organooxygen compounds	Carbohydrates and carbohydrate conjugates	--	--	--	Full match	Full match	Full match	Organic oxygen compounds	Organooxygen compounds	Carbohydrates and carbohydrate conjugates	Sugar acids and derivatives	0.224475	-2.15537	7.02655e-05	1	1.30244	down	1.12127e+09	1.03101e+09	9.78047e+08	4.3866e+09	4.36051e+09	5.19794e+09
Com_61_pos	Proline	Proline	C5 H9 N O2	115.064	1.523	116.071	cpd:C16435	--	HMDB0003411	--	Organic acids and derivatives	Carboxylic acids and derivatives	Amino acids, peptides, and analogues	--	--	--	Invalid mass	Invalid mass	No results	Organic acids and derivatives	Carboxylic acids and derivatives	Amino acids, peptides, and analogues	Proline and derivatives	0.0143704	-6.12075	7.09819e-05	1	1.27733	down	1.51861e+08	1.99794e+08	1.77696e+08	1.22513e+10	1.29204e+10	1.16645e+10
Com_5319_pos	(1E,4E)-1,5-bis(4-methoxyphenyl)penta-1,4-dien-3-one	--	C19 H18 O3	312.137	6.724	313.144	--	--	--	--	--	--	--	--	--	--	Invalid mass	No results	No results					10.6984	3.41933	7.14675e-05	1	1.15537	up	3.36006e+07	3.21024e+07	2.73378e+07	2.77029e+06	2.85496e+06	3.07144e+06
Com_5997_pos	P-Aminohippuric Acid	--	C9 H10 N2 O3	194.07	5.192	195.077	--	--	HMDB0001867	--	Benzenoids	Benzene and substituted derivatives	Benzoic acids and derivatives	--	--	--	No results	No results	Full match	Benzenoids	Benzene and substituted derivatives	Benzoic acids and derivatives	Hippuric acids	0.615218	-0.700831	7.16259e-05	1	1.21128	down	1.30316e+07	1.3874e+07	1.35373e+07	2.15942e+07	2.24422e+07	2.17012e+07
Com_2186_pos	DL-Stachydrine	--	C7 H13 N O2	143.095	4.828	144.103	--	--	--	--	--	--	--	--	--	--	No results	Invalid mass	No results	Organic acids and derivatives	Carboxylic acids and derivatives	Amino acids, peptides, and analogues	Proline and derivatives	4.7231	2.23973	7.16326e-05	1	1.2748	up	1.27148e+08	1.56062e+08	1.47975e+08	2.67751e+07	3.08473e+07	3.36703e+07
Com_1386_pos	2-(4-aminophenoxy)isophthalonitrile	--	C14 H9 N3 O	235.073	1.348	236.081	--	--	--	--	--	--	--	--	--	--	Invalid mass	No results	No results					84.3855	6.39892	7.22518e-05	1	1.15757	up	2.75234e+08	2.84973e+08	2.7379e+08	3.00676e+06	3.62704e+06	3.24937e+06
Com_455_neg	Phenylpyruvic acid	Phenylpyruvate; Phenylpyruvic acid; alpha-Ketohydrocinnamic acid; keto-Phenylpyruvate; 3-Phenyl-2-oxopropanoate; 2-Oxo-3-phenylpropanoate	C9 H8 O3	164.047	5.577	163.039	cpd:C00166	map00360 Phenylalanine metabolism;map00400 Phenylalanine, tyrosine and tryptophan biosynthesis;map01100 Metabolic pathways;map01110 Biosynthesis of secondary metabolites;map01210 2-Oxocarboxylic acid metabolism;map01230 Biosynthesis of amino acids	HMDB0000205	--	Benzenoids	Benzene and substituted derivatives	Phenylpyruvic acid derivatives	--	--	--	No results	No results	Full match	Benzenoids	Benzene and substituted derivatives	Phenylpyruvic acid derivatives	Phenylpyruvic acid derivatives	0.0766201	-3.70613	7.68036e-05	1	1.29654	down	4.88031e+07	4.72214e+07	3.75455e+07	5.69126e+08	4.78352e+08	6.95797e+08
Com_1987_pos	4-acetyl-4-(ethoxycarbonyl)heptanedioic acid	--	C12 H18 O7	314.101	5.603	315.109	--	--	--	--	--	--	--	--	--	--	Invalid mass	No results	No results					22.8253	4.51256	7.8456e-05	1	1.11951	up	1.70627e+08	1.5462e+08	1.64124e+08	8.01994e+06	6.30993e+06	7.10998e+06
Com_6795_pos	5-methoxy-8,8-dimethyl-2-phenyl-4H,8H-pyrano[2,3-h]chromen-4-one	--	C21 H18 O4	356.106	5.793	357.113	--	--	--	--	--	--	--	--	--	--	Invalid mass	No results	No results					29.6847	4.89165	8.24877e-05	1	1.11408	up	7.63594e+06	9.78821e+06	1.04271e+07	373675	235647	328911
Com_1081_neg	Cytidine-5'-monophosphate	CMP; Cytidine-5'-monophosphate; Cytidylic acid	C9 H14 N3 O8 P	323.052	1.55	322.044	cpd:C00055	map00240 Pyrimidine metabolism;map01100 Metabolic pathways	HMDB0000095	--	Nucleosides, nucleotides, and analogues	Pyrimidine nucleotides	Pyrimidine ribonucleotides	--	--	--	No results	Full match	Full match	Nucleosides, nucleotides, and analogues	Pyrimidine nucleotides	Pyrimidine ribonucleotides	Pyrimidine ribonucleoside monophosphates	20.4614	4.35483	8.27949e-05	1	1.12511	up	1.96823e+08	1.70951e+08	1.28325e+08	9.46447e+06	8.67781e+06	6.10329e+06
Com_746_pos	3-hydroxy-N-(1-hydroxy-4-methylpentan-2-yl)-5-oxo-6-phenylhexanamide	--	C18 H27 N O4	359.144	1.497	360.151	--	--	--	--	--	--	--	--	--	--	Invalid mass	Invalid mass	No results					0.0852637	-3.55192	8.5626e-05	1	1.18538	down	4.4229e+07	4.57041e+07	3.33789e+07	4.2352e+08	4.87352e+08	5.3537e+08
Com_2239_pos	1-(4-hydroxyphenyl)propane-1,2-diol	--	C9 H12 O3	150.069	5.757	151.076	--	--	--	--	--	--	--	--	--	--	Invalid mass	No match	No match					3.99447	1.998	8.83536e-05	1	1.11799	up	1.50568e+08	1.43975e+08	1.31251e+08	3.18056e+07	3.60347e+07	3.87554e+07
Com_2979_neg	JWH 250 N-pentanoic acid metabolite	--	C22 H23 N O4	401.132	5.175	400.125	--	--	--	--	--	--	--	--	--	--	Invalid mass	No results	No results	Organoheterocyclic compounds	Indoles and derivatives	Phenylacetylindoles	Phenylacetylindoles	3.80217	1.92682	8.96636e-05	1	1.23372	up	4.05674e+07	4.73576e+07	4.0263e+07	1.18542e+07	9.9115e+06	1.19487e+07
Com_144_neg	Guanosine monophosphate (GMP)	--	C10 H14 N5 O8 P	363.058	2.002	362.051	--	--	--	--	--	--	--	--	--	--	Full match	Full match	Full match	Nucleosides, nucleotides, and analogues	Purine nucleotides	Purine ribonucleotides	Purine ribonucleoside monophosphates	81.3157	6.34546	9.00301e-05	1	1.06981	up	2.06641e+09	2.23681e+09	1.28432e+09	2.70143e+07	2.69528e+07	1.4747e+07
Com_193_pos	Muramic acid	Muramic acid; 3-O-alpha-Carboxyethyl-D-glucosamine; 2-Amino-3-O-[(R)-1-carboxyethyl]-2-deoxy-D-glucopyranose	C9 H17 N O7	251.101	1.488	252.109	cpd:C06470	--	HMDB0003254	--	Organic oxygen compounds	Organooxygen compounds	Carbohydrates and carbohydrate conjugates	--	--	--	No results	Full match	No match	Organic oxygen compounds	Organooxygen compounds	Carbohydrates and carbohydrate conjugates	Sugar acids and derivatives	0.161455	-2.63079	9.05098e-05	1	1.04276	down	4.83705e+08	3.84782e+08	3.73367e+08	2.58642e+09	2.83404e+09	2.27116e+09
Com_1743_pos	Solanidine	Solanidine	C27 H43 N O	397.336	5.631	398.344	cpd:C06543	--	HMDB0003236	LMST01150007	Lipids and lipid-like molecules	Steroids and steroid derivatives	Steroidal alkaloids	Sterol Lipids [ST]	Sterols [ST01]	Solanidines and alkaloid derivatives [ST0115]	No results	Full match	No results	Lipids and lipid-like molecules	Steroids and steroid derivatives	Steroidal alkaloids	Solanidines and derivatives	0.0254224	-5.29776	9.19037e-05	1	1.30949	down	3.9547e+06	5.07384e+06	4.35108e+06	1.76987e+08	1.66982e+08	1.82325e+08
Com_531_neg	Methyl nicotinate	--	C7 H7 N O2	137.047	4.988	136.04	--	--	HMDB0029806	--	Organoheterocyclic compounds	Pyridines and derivatives	Pyridinecarboxylic acids and derivatives	--	--	--	No results	No results	Full match	Organoheterocyclic compounds	Pyridines and derivatives	Pyridinecarboxylic acids and derivatives	Pyridinecarboxylic acids	0.337964	-1.56506	9.7932e-05	1	1.09369	down	2.05319e+08	1.99008e+08	1.85686e+08	6.12283e+08	5.31512e+08	6.01987e+08
Com_703_pos	Hordenine	Hordenine; 4-[2-(Dimethylamino)ethyl]phenol	C10 H15 N O	165.116	3.6	166.123	cpd:C06199	map00350 Tyrosine metabolism	HMDB0004366	--	Benzenoids	Benzene and substituted derivatives	Phenethylamines	--	--	--	No results	Full match	No results	Benzenoids	Benzene and substituted derivatives	Phenethylamines	Phenethylamines	51.1105	5.67555	9.99744e-05	1	1.13777	up	6.54332e+08	5.86656e+08	6.47532e+08	1.45308e+07	1.08094e+07	1.16095e+07
Com_1329_pos	4-chloro-5-morpholino-2-quinoxalin-2-ylpyridazin-3(2H)-one	--	C16 H14 Cl N5 O2	343.085	2.049	344.092	--	--	--	--	--	--	--	--	--	--	Full match	No results	No results					3.02719	1.59798	0.000102012	1	1.15211	up	2.72248e+08	3.02631e+08	2.66088e+08	9.18104e+07	8.48167e+07	1.01178e+08
Com_1810_pos	Ala-Ile	--	C9 H18 N2 O3	202.133	5.2	203.14	--	--	HMDB0028690	--	Organic acids and derivatives	Carboxylic acids and derivatives	Amino acids, peptides, and analogues	--	--	--	No results	Invalid mass	No results	Organic acids and derivatives	Carboxylic acids and derivatives	Amino acids, peptides, and analogues	Dipeptides	10.8045	3.43356	0.00010556	1	1.23179	up	1.72966e+08	1.71385e+08	1.91881e+08	1.90058e+07	1.56305e+07	1.49942e+07
Com_772_pos	N,N-Dimethylarginine	NG,NG-Dimethyl-L-arginine; N,N-Dimethylarginine; Nomega,Nomega-Dimethyl-L-arginine; ADMA	C8 H18 N4 O2	202.144	1.515	203.151	cpd:C03626	--	HMDB0001539	--	Organic acids and derivatives	Carboxylic acids and derivatives	Amino acids, peptides, and analogues	--	--	--	No results	Full match	Full match	Organic acids and derivatives	Carboxylic acids and derivatives	Amino acids, peptides, and analogues	Arginine and derivatives	0.013888	-6.17002	0.000106191	1	1.18016	down	6.84067e+06	6.38615e+06	6.07743e+06	4.94364e+08	3.82039e+08	5.1359e+08
Com_2515_pos	ABL 127	--	C17 H20 N2 O5	354.111	6.723	355.119	--	--	--	--	--	--	--	--	--	--	Invalid mass	No results	No results					38.3344	5.26057	0.000107552	1	1.1433	up	1.25842e+08	1.26797e+08	1.20845e+08	2.92562e+06	3.57352e+06	3.24366e+06
Com_3459_neg	Trolox	--	C14 H18 O4	250.124	6.234	249.117	--	--	HMDB0038804	--	Organoheterocyclic compounds	Benzopyrans	1-benzopyrans	--	--	--	Invalid mass	No results	No results	Organoheterocyclic compounds	Benzopyrans	1-benzopyrans	1-benzopyrans	24.6737	4.6249	0.000108092	1	1.18127	up	3.6846e+07	3.4976e+07	2.86246e+07	1.22019e+06	1.13908e+06	1.71173e+06
Com_276_pos	Phenylacetaldehyde	Phenylacetaldehyde; alpha-Tolualdehyde	C8 H8 O	120.058	2.378	121.065	cpd:C00601	map00360 Phenylalanine metabolism;map01100 Metabolic pathways	HMDB0006236	--	Benzenoids	Benzene and substituted derivatives	Phenylacetaldehydes	--	--	--	No results	Invalid mass	No results	Benzenoids	Benzene and substituted derivatives	Phenylacetaldehydes	Phenylacetaldehydes	0.0624733	-4.00062	0.000110859	1	1.13823	down	1.03457e+08	1.06757e+08	1.04067e+08	1.65925e+09	1.56564e+09	1.80577e+09
Com_687_pos	6-cyclohex-3-enyl-5-nitropiperidin-2-one	--	C11 H16 N2 O3	207.091	5.345	208.098	--	--	--	--	--	--	--	--	--	--	Invalid mass	No results	No match					0.127285	-2.97386	0.000114012	1	1.18264	down	7.27151e+07	6.67992e+07	6.77741e+07	5.87221e+08	4.83643e+08	5.5767e+08
Com_1115_neg	gamma-Glutamylcysteine	gamma-L-Glutamyl-L-cysteine; L-gamma-Glutamylcysteine; 5-L-Glutamyl-L-cysteine; gamma-Glutamylcysteine	C8 H14 N2 O5 S	250.062	5.669	249.055	cpd:C00669	map00480 Glutathione metabolism;map01100 Metabolic pathways	HMDB0001049	--	Organic acids and derivatives	Carboxylic acids and derivatives	Amino acids, peptides, and analogues	--	--	--	No results	No results	Full match	Organic acids and derivatives	Carboxylic acids and derivatives	Amino acids, peptides, and analogues	N-acyl-alpha amino acids	61.5757	5.94429	0.000116605	1	1.27361	up	1.82507e+08	1.86795e+08	1.6257e+08	3.47258e+06	2.43258e+06	2.73252e+06
Com_242_pos	Deoxyguanosine	Deoxyguanosine; 2'-Deoxyguanosine	C10 H13 N5 O4	267.096	1.492	268.104	cpd:C00330	map00230 Purine metabolism;map01100 Metabolic pathways	HMDB0000085	--	Nucleosides, nucleotides, and analogues	Purine nucleosides	Purine 2'-deoxyribonucleosides	--	--	--	No results	No results	Full match	Nucleosides, nucleotides, and analogues	Purine nucleotides	Purine deoxyribonucleotides	Purine 2'-deoxyribonucleoside monophosphates	0.0984912	-3.34386	0.000118145	1	1.17905	down	1.97967e+08	1.96597e+08	1.62855e+08	1.69551e+09	2.27402e+09	1.69005e+09
Com_19_pos	Valine	Valine	C5 H11 N O2	117.08	1.787	118.087	cpd:C16436	--	HMDB0000883	--	Organic acids and derivatives	Carboxylic acids and derivatives	Amino acids, peptides, and analogues	--	--	--	Invalid mass	Invalid mass	No results	Organic acids and derivatives	Carboxylic acids and derivatives	Amino acids, peptides, and analogues	Valine and derivatives	0.00410699	-7.9277	0.000119188	1	1.15319	down	1.30369e+08	2.05917e+08	1.31926e+08	3.57593e+10	3.51551e+10	4.30892e+10
Com_3436_pos	5-[(10Z)-14-(3,5-dihydroxyphenyl)tetradec-10-en-1-yl]benzene-1,3-diol	--	C26 H36 O4	450.214	5.4	451.221	--	--	--	--	--	--	--	--	--	--	Invalid mass	No results	No results					18.678	4.22327	0.000124029	1	1.13356	up	7.04501e+07	6.8718e+07	7.35883e+07	3.77167e+06	3.41127e+06	4.20782e+06
Com_2767_pos	(2R)-2-[(2R,5S)-5-[(2S)-2-hydroxybutyl]oxolan-2-yl]propanoic acid	--	C11 H20 O4	216.137	5.883	217.144	--	--	--	--	--	--	--	--	--	--	Full match	No results	Full match					0.0758184	-3.72131	0.0001247	1	1.24733	down	6.03793e+06	6.46049e+06	4.57377e+06	6.3288e+07	6.68504e+07	9.50335e+07
Com_3711_pos	N-[4-(benzyloxy)phenyl]-N'-[2-chloro-6-(4-methoxyphenoxy)benzyl]urea	--	C28 H25 Cl N2 O4	488.144	6.745	489.151	--	--	--	--	--	--	--	--	--	--	Invalid mass	No results	No results					14.198	3.82762	0.000126337	1	1.01231	up	3.75817e+07	2.99405e+07	3.42071e+07	2.01905e+06	2.90745e+06	2.23853e+06
Com_43_neg	3-Ureidopropionic acid	--	C4 H8 N2 O3	132.053	1.385	131.045	--	--	HMDB0000026	--	Organic acids and derivatives	Organic carbonic acids and derivatives	Ureas	--	--	--	Invalid mass	Invalid mass	No results	Organic acids and derivatives	Organic carbonic acids and derivatives	Ureas	Ureas	0.0108542	-6.52561	0.00012712	1	1.04202	down	1.23416e+08	9.99844e+07	8.58696e+07	9.9523e+09	1.1986e+10	6.55487e+09
Com_1906_pos	11-Ketoetiocholanolone	11-Ketoetiocholanolone; 3alpha-Hydroxy-5beta-androstane-11,17-dione	C19 H28 O3	304.205	5.849	287.201	cpd:C14552	--	HMDB0006031	LMST02020087	Lipids and lipid-like molecules	Steroids and steroid derivatives	Androstane steroids	Sterol Lipids [ST]	Steroids [ST02]	C19 steroids (androgens) and derivatives [ST0202]	No results	No results	Full match	Lipids and lipid-like molecules	Steroids and steroid derivatives	Androstane steroids	Androgens and derivatives	23.9675	4.58301	0.000133149	1	1.09224	up	1.79802e+08	1.06082e+08	1.20915e+08	4.30874e+06	6.23632e+06	6.42789e+06
Com_185_neg	Azelaic acid	Azelaic acid; Nonanedioic acid; 1,7-Heptanedicarboxylic acid	C9 H16 O4	188.104	5.871	187.097	cpd:C08261	--	HMDB0000784	LMFA01170054	Lipids and lipid-like molecules	Fatty Acyls	Fatty acids and conjugates	Fatty Acyls [FA]	Fatty Acids and Conjugates [FA01]	Dicarboxylic acids [FA0117]	No results	No results	Full match	Lipids and lipid-like molecules	Fatty Acyls	Fatty acids and conjugates	Medium-chain fatty acids	0.0652609	-3.93764	0.000137091	1	1.27955	down	1.09691e+08	1.0809e+08	8.66507e+07	1.41577e+09	1.31191e+09	1.93716e+09
Com_2354_neg	D-Sedoheptulose 7-phosphate	Sedoheptulose 7-phosphate; D-Sedoheptulose 7-phosphate; D-altro-Heptulose 7-phosphate; altro-Heptulose 7-phosphate	C7 H15 O10 P	290.041	1.268	289.033	cpd:C05382	map00030 Pentose phosphate pathway;map01100 Metabolic pathways;map01110 Biosynthesis of secondary metabolites;map01200 Carbon metabolism;map01230 Biosynthesis of amino acids	HMDB0001068	--	Organic oxygen compounds	Organooxygen compounds	Carbohydrates and carbohydrate conjugates	--	--	--	Full match	Full match	Full match	Organic oxygen compounds	Organooxygen compounds	Carbohydrates and carbohydrate conjugates	Hexose phosphates	28.5004	4.83291	0.000139735	1	1.06492	up	6.44908e+07	6.95667e+07	5.96417e+07	1.83796e+06	2.50903e+06	2.44938e+06
Com_1774_pos	2-{[3-(2,3,4,5,6-pentamethylphenyl)prop-2-ynyl]oxy}tetrahydro-2H-pyran	--	C19 H26 O2	286.194	5.834	287.201	--	--	--	--	--	--	--	--	--	--	Full match	Not the top hit	Full match					22.4102	4.48608	0.000146735	1	1.10614	up	2.02046e+08	1.34837e+08	1.27376e+08	4.93786e+06	7.30145e+06	8.47713e+06
Com_61_neg	DL-Tryptophan	--	C11 H12 N2 O2	204.09	5.227	203.082	--	--	HMDB0030396	--	Organoheterocyclic compounds	Indoles and derivatives	Indolyl carboxylic acids and derivatives	--	--	--	Full match	Full match	Full match	Organoheterocyclic compounds	Indoles and derivatives	Indolyl carboxylic acids and derivatives	Indolyl carboxylic acids and derivatives	0.0141815	-6.13985	0.000149097	1	1.10982	down	1.23948e+08	1.15836e+08	9.44041e+07	8.19898e+09	7.59643e+09	7.7698e+09
Com_4051_pos	SPK	--	C14 H26 N4 O5	312.181	4.391	313.188	--	--	--	--	--	--	--	--	--	--	Invalid mass	No results	No results					23.8921	4.57846	0.00015382	1	1.16018	up	4.04328e+07	5.69721e+07	4.42082e+07	1.83766e+06	1.93006e+06	2.15948e+06
Com_6426_pos	PC (16:1e/2:0)	--	C26 H52 N O7 P	521.35	9.557	522.357	--	--	--	--	--	--	--	--	--	--	No results	Full match	Full match	Lipids and lipid-like molecules	Glycerophospholipids	Glycerophosphocholines	Phosphocholines	12.8791	3.68696	0.00015495	1	1.27802	up	1.36131e+07	2.13881e+07	1.83899e+07	1.74724e+06	1.18776e+06	1.21057e+06
Com_1531_pos	D-Ala-D-Ala	D-Alanyl-D-alanine; D-Ala-D-Ala	C6 H12 N2 O3	160.085	1.552	161.093	cpd:C00993	map01100 Metabolic pathways	HMDB0244385	--	Organic acids and derivatives	Carboxylic acids and derivatives	Amino acids, peptides, and analogues	--	--	--	No results	No results	Full match	Organic acids and derivatives	Carboxylic acids and derivatives	Amino acids, peptides, and analogues	Dipeptides	0.391522	-1.35283	0.000156358	1	1.23256	down	8.67518e+07	8.13396e+07	8.58147e+07	2.0346e+08	2.3075e+08	2.143e+08
Com_4321_pos	(12Z)-9,10,11-trihydroxyoctadec-12-enoic acid	--	C18 H34 O5	352.224	6.905	353.231	--	--	--	--	--	--	--	--	--	--	Invalid mass	No results	No match					0.0421113	-4.56965	0.000159952	1	1.18574	down	1.50741e+06	2.08378e+06	1.29875e+06	4.35666e+07	3.26894e+07	3.98635e+07
Com_966_neg	Homovanillic acid	Homovanillate; Homovanillic acid; 3-Methoxy-4-hydroxyphenylacetate	C9 H10 O4	182.057	5.52	181.05	cpd:C05582	map00350 Tyrosine metabolism;map01100 Metabolic pathways	HMDB0000118	--	Benzenoids	Phenols	Methoxyphenols	--	--	--	No results	No results	Full match	Benzenoids	Phenols	Methoxyphenols	Methoxyphenols	4.614	2.20602	0.000161822	1	1.22682	up	2.31631e+08	2.25248e+08	2.09643e+08	4.53502e+07	4.52945e+07	5.38117e+07
Com_1704_pos	p-Mentha-1,3,8-triene	--	C10 H14	134.11	5.998	135.117	--	--	HMDB0037013	--	Lipids and lipid-like molecules	Prenol lipids	Monoterpenoids	--	--	--	No results	No results	Full match	Lipids and lipid-like molecules	Prenol lipids	Monoterpenoids	Aromatic monoterpenoids	0.229118	-2.12584	0.000164378	1	1.26062	down	4.24848e+07	3.75127e+07	3.23956e+07	1.55395e+08	1.47858e+08	1.87294e+08
Com_1519_pos	Cytidine 5'-monophosphate (hydrate)	--	C9 H14 N3 O8 P	323.053	1.682	324.06	--	--	--	--	--	--	--	--	--	--	No results	Full match	Full match	Nucleosides, nucleotides, and analogues	Pyrimidine nucleotides	Pyrimidine ribonucleotides	Pyrimidine ribonucleoside monophosphates	8.53348	3.09313	0.000165777	1	1.08473	up	2.51523e+08	2.38769e+08	2.32446e+08	2.98236e+07	2.49943e+07	2.98765e+07
Com_746_neg	1-methyl-N-(4-piperidinophenyl)-1H-imidazole-4-sulfonamide	--	C15 H20 N4 O2 S	320.129	5.714	319.122	--	--	--	--	--	--	--	--	--	--	Invalid mass	No results	No results					44.2032	5.46608	0.000168171	1	1.21228	up	1.93303e+08	1.62451e+08	2.97042e+08	3.85722e+06	5.68112e+06	5.22971e+06
Com_2268_neg	6-Phosphogluconic acid	--	C6 H13 O10 P	276.025	1.276	275.018	--	--	HMDB0001316	--	Organic oxygen compounds	Organooxygen compounds	Carbohydrates and carbohydrate conjugates	--	--	--	No results	No results	Full match	None	None	None	None	13.767	3.78314	0.000170078	1	1.26288	up	7.34646e+07	7.37265e+07	6.78915e+07	5.52828e+06	5.59668e+06	4.49816e+06
Com_2900_pos	LMH	--	C17 H29 N5 O4 S	399.192	5.341	400.199	--	--	--	--	--	--	--	--	--	--	Invalid mass	No results	No results					10.6067	3.4069	0.000170223	1	1.18282	up	8.23615e+07	1.01988e+08	7.41079e+07	8.57393e+06	7.31796e+06	8.47551e+06
Com_3671_neg	17(S)-HpDHA	--	C22 H32 O4	396.212	6.33	395.205	--	--	--	--	--	--	--	--	--	--	Invalid mass	No results	No results	Lipids and lipid-like molecules	Fatty Acyls	Fatty acids and conjugates	Very long-chain fatty acids	0.0608261	-4.03916	0.000181162	1	1.12505	down	2.01414e+06	1.99838e+06	1.68887e+06	2.81045e+07	2.72395e+07	3.83884e+07
Com_1757_neg	Salvinorin A	Salvinorin A	C23 H28 O8	432.178	5.838	431.171	cpd:C20196	--	--	--	--	--	--	--	--	--	No results	Full match	No results	Lipids and lipid-like molecules	Prenol lipids	Terpene lactones	Diterpene lactones	60.1057	5.90943	0.000192119	1	1.19469	up	7.64659e+07	1.04448e+08	6.87498e+07	1.38385e+06	1.26153e+06	1.50837e+06
Com_1193_pos	Acetylcholine	Acetylcholine; O-Acetylcholine	C7 H15 N O2	145.111	1.601	146.118	cpd:C01996	map00564 Glycerophospholipid metabolism	HMDB0000895	--	Organic nitrogen compounds	Organonitrogen compounds	Quaternary ammonium salts	--	--	--	No results	Full match	No results	Organic nitrogen compounds	Organonitrogen compounds	Quaternary ammonium salts	Acyl cholines	0.190772	-2.39008	0.000194504	1	1.1988	down	5.12235e+07	6.33234e+07	4.96145e+07	2.99141e+08	2.61055e+08	3.00317e+08
Com_661_neg	L-Dopa	3,4-Dihydroxy-L-phenylalanine; L-Dopa; 3-Hydroxy-L-tyrosine; L-beta-(3,4-Dihydroxyphenyl)alanine; Levodopa; Dihydroxy-L-phenylalanine	C9 H11 N O4	197.068	5.368	196.061	cpd:C00355	map00350 Tyrosine metabolism;map01100 Metabolic pathways;map01110 Biosynthesis of secondary metabolites	HMDB0000181	--	Organic acids and derivatives	Carboxylic acids and derivatives	Amino acids, peptides, and analogues	--	--	--	Full match	No results	Full match	Organic acids and derivatives	Carboxylic acids and derivatives	Amino acids, peptides, and analogues	Tyrosine and derivatives	0.158471	-2.65771	0.000194838	1	1.09303	down	6.82167e+07	7.5407e+07	5.44415e+07	4.63341e+08	4.49393e+08	3.37117e+08
Com_1315_pos	cyclohexyl{4-[4-nitro-2-(1H-pyrrol-1-yl)phenyl]piperazino}methanone	--	C21 H26 N4 O3	364.188	6.037	365.195	--	--	--	--	--	--	--	--	--	--	Invalid mass	Invalid mass	No results					0.103799	-3.26813	0.000194981	1	1.27889	down	2.19866e+07	2.57504e+07	1.94714e+07	1.88379e+08	1.90383e+08	2.6872e+08
Com_5700_pos	Dithranol	Dithranol; Anthralin	C14 H10 O3	226.064	6.729	227.071	cpd:C06831	--	HMDB0248463	--	Benzenoids	Anthracenes	-	--	--	--	No results	No results	Full match	Benzenoids	Anthracenes	Not available	Anthracenes	8.46183	3.08097	0.000195859	1	1.12742	up	2.69749e+07	2.54759e+07	2.22435e+07	2.82437e+06	3.4948e+06	2.50804e+06
Com_10002_pos	Chlorogenic Acid Methyl Ester	--	C17 H20 O9	368.112	5.7	369.119	--	--	--	--	--	--	--	--	--	--	No results	No results	Full match					5.685	2.50716	0.000199948	1	1.15869	up	2.73885e+06	3.01253e+06	2.91823e+06	511974	504947	508077
Com_2193_pos	7α-Hydroxytestosterone	7alpha-Hydroxytestosterone	C19 H28 O3	304.205	5.985	305.212	cpd:C05291	--	--	--	--	--	--	--	--	--	No results	Full match	Full match	Lipids and lipid-like molecules	Steroids and steroid derivatives	Androstane steroids	Androgens and derivatives	14.126	3.82028	0.000200438	1	1.10907	up	1.46699e+08	1.55098e+08	9.92046e+07	7.71919e+06	8.3022e+06	1.23661e+07
Com_2057_pos	Hippuric acid	Hippurate; Hippuric acid; N-Benzoylglycine; Benzoylaminoacetic acid	C9 H9 N O3	179.059	5.352	180.066	cpd:C01586	map00360 Phenylalanine metabolism	HMDB0000714	--	Benzenoids	Benzene and substituted derivatives	Benzoic acids and derivatives	--	--	--	No results	No results	Full match	Benzenoids	Benzene and substituted derivatives	Benzoic acids and derivatives	Hippuric acids	0.495914	-1.01184	0.000203041	1	1.17316	down	7.22586e+07	7.25393e+07	7.37993e+07	1.41737e+08	1.50933e+08	1.48127e+08
Com_2040_neg	H-Trp-NH2	--	C11 H13 N3 O	203.106	5.103	202.098	--	--	--	--	--	--	--	--	--	--	No results	No results	Full match					0.142655	-2.8094	0.000206686	1	1.21915	down	1.44484e+07	1.1917e+07	1.25611e+07	9.60406e+07	7.50743e+07	1.01757e+08
Com_3110_neg	LPS 16:0	--	C22 H44 N O9 P	497.276	10.485	496.268	--	--	--	LMGP03050002	--	--	--	Glycerophospholipids [GP]	Glycerophosphoserines [GP03]	Monoacylglycerophosphoserines [GP0305]	No results	Full match	No results	Lipids and lipid-like molecules	Glycerophospholipids	Glycerophosphoserines	Phosphatidylserines	31.4389	4.97448	0.000215781	1	1.29169	up	2.84058e+07	4.36974e+07	3.74824e+07	1.21146e+06	1.03063e+06	1.24358e+06
Com_296_neg	Picrotin	Picrotin	C15 H18 O7	310.105	5.638	309.098	cpd:C09528	--	HMDB0240279	--	Organoheterocyclic compounds	Furopyrans	-	--	--	--	Full match	No results	No results	Organoheterocyclic compounds	Furopyrans	Not available	Furopyrans	31.1429	4.96083	0.000216582	1	1.19286	up	9.30149e+08	7.82779e+08	8.7799e+08	3.45302e+07	2.4736e+07	2.39284e+07
Com_1064_pos	L-Adrenaline	L-Adrenaline; (R)-(-)-Adrenaline; (R)-(-)-Epinephrine; (R)-(-)-Epirenamine; (R)-(-)-Adnephrine; 4-[(1R)-1-Hydroxy-2-(methylamino)ethyl]-1,2-benzenediol	C9 H13 N O3	183.09	2.658	184.098	cpd:C00788	map00350 Tyrosine metabolism;map01100 Metabolic pathways	HMDB0000068	--	Benzenoids	Phenols	Benzenediols	--	--	--	No results	No results	Full match	Benzenoids	Phenols	Benzenediols	Catechols	9.28935	3.21558	0.000218877	1	1.04896	up	2.41455e+08	2.70337e+08	2.98192e+08	2.97012e+07	2.7845e+07	2.96489e+07
Com_539_neg	S-Lactoylglutathione	--	C13 H21 N3 O8 S	379.105	5.658	378.098	--	--	HMDB0001066	--	Organic acids and derivatives	Carboxylic acids and derivatives	Amino acids, peptides, and analogues	--	--	--	Full match	Full match	Full match	Organic acids and derivatives	Carboxylic acids and derivatives	Amino acids, peptides, and analogues	Oligopeptides	202.575	7.66231	0.000226593	1	1.26602	up	3.83749e+08	2.85643e+08	4.52257e+08	1.86917e+06	1.70204e+06	1.96575e+06
Com_7058_pos	DL-Citrulline	--	C6 H13 N3 O3	175.096	4.908	176.104	--	--	HMDB0250742	--	Organic acids and derivatives	Carboxylic acids and derivatives	Amino acids, peptides, and analogues	--	--	--	No results	No results	Full match	Organic acids and derivatives	Carboxylic acids and derivatives	Amino acids, peptides, and analogues	Alpha amino acids	4.91697	2.29777	0.000227937	1	1.11824	up	1.55317e+07	1.52834e+07	1.62987e+07	3.4164e+06	2.89505e+06	3.27043e+06
Com_3908_neg	Royal jelly acid	--	C10 H18 O3	186.125	6.658	185.118	--	--	--	--	--	--	--	--	--	--	No results	No results	Full match	Organic acids and derivatives	Hydroxy acids and derivatives	Medium-chain hydroxy acids and derivatives	Medium-chain hydroxy acids and derivatives	0.0643447	-3.95803	0.000229607	1	1.11968	down	1.72466e+06	1.92654e+06	1.20159e+06	2.05143e+07	2.1272e+07	3.36322e+07
Com_234_neg	L-Serine	L-Serine; L-2-Amino-3-hydroxypropionic acid; L-3-Hydroxy-alanine; Serine	C3 H7 N O3	105.042	1.369	104.034	cpd:C00065	map00260 Glycine, serine and threonine metabolism;map00261 Monobactam biosynthesis;map00270 Cysteine and methionine metabolism;map00460 Cyanoamino acid metabolism;map00600 Sphingolipid metabolism;map00630 Glyoxylate and dicarboxylate metabolism;map00680 Methane metabolism;map00920 Sulfur metabolism;map00970 Aminoacyl-tRNA biosynthesis;map01100 Metabolic pathways;map01110 Biosynthesis of secondary…	HMDB0000187	--	Organic acids and derivatives	Carboxylic acids and derivatives	Amino acids, peptides, and analogues	--	--	--	Invalid mass	Invalid mass	No results	Organic acids and derivatives	Carboxylic acids and derivatives	Amino acids, peptides, and analogues	Serine and derivatives	0.00803736	-6.95906	0.000232216	1	1.14909	down	1.48263e+07	1.15691e+07	1.0094e+07	1.44279e+09	1.60365e+09	1.49353e+09
Com_5412_pos	1-Caffeoylquinic Acid	--	C16 H18 O9	354.096	5.144	355.104	--	--	HMDB0304633	--	Organic oxygen compounds	Organooxygen compounds	Alcohols and polyols	--	--	--	No results	No results	Full match	Organic oxygen compounds	Organooxygen compounds	Alcohols and polyols	Quinic acids and derivatives	2.42915	1.28045	0.000240378	1	1.16161	up	2.86262e+07	3.2414e+07	2.93539e+07	1.20345e+07	1.28709e+07	1.23069e+07
Com_1012_pos	N-(1-methyl-3-phenyl-1H-pyrazol-5-yl)-N'-(2-thienyl)urea	--	C15 H14 N4 O S	336.047	1.535	337.054	--	--	--	--	--	--	--	--	--	--	Invalid mass	No results	No results					4.35332	2.12212	0.000240895	1	1.22385	up	4.11379e+08	3.22655e+08	4.19796e+08	9.16541e+07	7.47987e+07	9.85935e+07
Com_8286_pos	bicyclo[2.2.2]oct-2-en-1-yl 4-methylbenzene-1-sulfonate	--	C15 H18 O3 S	278.095	6.721	279.102	--	--	--	--	--	--	--	--	--	--	Invalid mass	No results	No results					5.05595	2.33798	0.000244537	1	1.05383	up	9.49671e+06	6.93906e+06	7.81008e+06	1.37707e+06	1.89168e+06	1.52677e+06
Com_144_pos	Dihydrothymine	5,6-Dihydrothymine; Dihydrothymine; 5,6-Dihydro-5-methyluracil	C5 H8 N2 O2	128.059	1.476	129.066	cpd:C00906	--	HMDB0000079	--	Organoheterocyclic compounds	Diazines	Pyrimidines and pyrimidine derivatives	--	--	--	Full match	No results	No results	Organoheterocyclic compounds	Diazines	Pyrimidines and pyrimidine derivatives	Hydropyrimidines	0.00498559	-7.64802	0.000249538	1	1.29518	down	2.219e+07	1.71524e+07	1.4626e+07	3.65333e+09	3.3969e+09	3.77463e+09
Com_3404_pos	2,6-dimethoxy-N-(1-methyl-1H-pyrazol-5-yl)benzamide	--	C13 H15 N3 O3	261.112	4.94	262.119	--	--	--	--	--	--	--	--	--	--	Full match	No results	No results					0.232008	-2.10776	0.000257681	1	1.16658	down	1.66119e+07	1.22738e+07	1.42323e+07	5.52293e+07	7.18618e+07	5.87566e+07
Com_855_neg	2'-Deoxycytidine	Deoxycytidine; 2'-Deoxycytidine	C9 H13 N3 O4	227.09	2.019	226.083	cpd:C00881	map00240 Pyrimidine metabolism	HMDB0000014	--	Nucleosides, nucleotides, and analogues	Pyrimidine nucleosides	Pyrimidine 2'-deoxyribonucleosides	--	--	--	Full match	No results	Full match	Nucleosides, nucleotides, and analogues	Pyrimidine nucleosides	Pyrimidine 2'-deoxyribonucleosides	Pyrimidine 2'-deoxyribonucleosides	27.1235	4.76147	0.000260761	1	1.1857	up	2.81297e+08	2.40355e+08	2.16861e+08	9.1531e+06	8.74888e+06	9.32586e+06
Com_480_neg	Asp-Phe methyl ester	--	C14 H18 N2 O5	294.122	5.605	293.114	--	--	--	--	--	--	--	--	--	--	No results	No results	Full match					0.245223	-2.02784	0.000267479	1	1.16694	down	1.48083e+08	1.48806e+08	1.19507e+08	5.28637e+08	5.04788e+08	6.64609e+08
Com_7406_neg	D-Ribulose 1,5-bisphosphate	D-Ribulose 1,5-bisphosphate	C5 H12 O11 P2	309.986	1.245	308.979	cpd:C01182	map00630 Glyoxylate and dicarboxylate metabolism;map01100 Metabolic pathways;map01110 Biosynthesis of secondary metabolites;map01200 Carbon metabolism	HMDB0244230	--	Organic oxygen compounds	Organooxygen compounds	Carbohydrates and carbohydrate conjugates	--	--	--	No results	No results	Full match					4.24026	2.08415	0.000269126	1	1.07665	up	5.20436e+06	4.33164e+06	4.84177e+06	1.17919e+06	1.08864e+06	1.12295e+06
Com_2113_pos	ENK	--	C15 H27 N5 O7	389.197	5.676	390.204	--	--	--	--	--	--	--	--	--	--	Invalid mass	No results	No results					11.5653	3.53173	0.000269942	1	1.18576	up	1.2418e+08	1.62796e+08	9.73759e+07	9.35002e+06	9.78941e+06	1.40939e+07
Com_7936_neg	FAHFA (16:0/18:2)	--	C34 H62 O4	534.463	10.389	533.455	--	--	--	--	--	--	--	--	--	--	No results	Full match	No results	Lipids and lipid-like molecules	Fatty Acyls	Fatty acids and conjugates	Fatty acids	7.3286	2.87354	0.000273623	1	1.22895	up	3.09373e+06	4.28256e+06	3.86814e+06	508657	464813	560852
Com_1532_neg	Phenylacetylglycine	Phenylacetylglycine	C10 H11 N O3	193.073	5.64	192.066	cpd:C05598	map00360 Phenylalanine metabolism	HMDB0000821	--	Organic acids and derivatives	Carboxylic acids and derivatives	Amino acids, peptides, and analogues	--	--	--	No results	No results	Full match	Organic acids and derivatives	Carboxylic acids and derivatives	Amino acids, peptides, and analogues	N-acyl-alpha amino acids	0.246854	-2.01827	0.000274607	1	1.1829	down	3.24429e+07	3.878e+07	2.90117e+07	1.51804e+08	1.3831e+08	1.15935e+08
Com_1543_pos	N6,N6,N6-Trimethyl-L-lysine	N6,N6,N6-Trimethyl-L-lysine	C9 H20 N2 O2	188.153	1.308	189.161	cpd:C03793	map00310 Lysine degradation	HMDB0001325	--	Organic acids and derivatives	Carboxylic acids and derivatives	Amino acids, peptides, and analogues	--	--	--	No results	Invalid mass	No results	Organic acids and derivatives	Carboxylic acids and derivatives	Amino acids, peptides, and analogues	L-alpha-amino acids	0.0128449	-6.28266	0.000275119	1	1.15131	down	2.39137e+06	2.2424e+06	2.16369e+06	1.63319e+08	1.50777e+08	2.15098e+08
Com_2_pos	Oleamide	Oleamide; Oleyl amide; (Z)-9-Octadecenamide	C18 H35 N O	281.273	9.85	282.28	cpd:C19670	--	HMDB0002117	LMFA08010004	Lipids and lipid-like molecules	Fatty Acyls	Fatty amides	Fatty Acyls [FA]	Fatty amides [FA08]	Primary amides [FA0801]	Full match	Full match	No results	Lipids and lipid-like molecules	Fatty Acyls	Fatty amides	Fatty amides	16.0214	4.00193	0.000275698	1	1.13496	up	1.68252e+11	1.5932e+11	1.16759e+11	1.22346e+10	7.10118e+09	8.3979e+09
Com_1697_pos	1-(3,4-dihydroxyphenyl)-7-(4-hydroxyphenyl)heptan-3-one	--	C19 H22 O4	336.133	5.272	337.14	--	--	--	--	--	--	--	--	--	--	Invalid mass	No results	No results					0.282428	-1.82405	0.000281822	1	1.23874	down	5.29549e+07	4.74052e+07	5.06483e+07	1.68836e+08	1.99865e+08	1.65979e+08
Com_3707_pos	(11E,15Z)-9,10,13-trihydroxyoctadeca-11,15-dienoic acid	--	C18 H32 O5	350.208	6.827	351.216	--	--	--	--	--	--	--	--	--	--	Invalid mass	No results	No results					0.0572672	-4.12615	0.000302583	1	1.29772	down	3.0281e+06	2.93731e+06	3.05155e+06	5.62876e+07	4.63009e+07	5.48655e+07
Com_1087_neg	7-Hydroxy-3,4-dihydrocarbostyril	--	C9 H9 N O2	163.063	5.537	162.055	--	--	--	--	--	--	--	--	--	--	No results	No results	Full match	Organoheterocyclic compounds	Quinolines and derivatives	Quinolones and derivatives	Hydroquinolones	0.29909	-1.74135	0.000304722	1	1.1681	down	7.0831e+07	5.86669e+07	5.70029e+07	1.78793e+08	2.14516e+08	2.30252e+08
Com_623_pos	7-(2-hydroxypropan-2-yl)-1,4a-dimethyl-decahydronaphthalen-1-ol	--	C15 H28 O2	222.199	9.857	223.206	--	--	--	--	--	--	--	--	--	--	Invalid mass	No results	No results					21.1393	4.40185	0.000313413	1	1.17945	up	4.42192e+08	5.12449e+08	7.3897e+08	3.77107e+07	2.13234e+07	2.10828e+07
Com_9_pos	Indole-3-acrylic acid	--	C11 H9 N O2	187.064	5.256	188.071	--	--	HMDB0000734	--	Organoheterocyclic compounds	Indoles and derivatives	Indoles	--	--	--	Full match	Full match	Full match	Organoheterocyclic compounds	Indoles and derivatives	Indoles	Indoles	0.00497021	-7.65248	0.000323259	1	1.15962	down	3.40725e+08	5.24133e+08	2.80952e+08	8.07013e+10	6.66049e+10	8.3229e+10
Com_596_pos	Indole	Indole; 2,3-Benzopyrrole	C8 H7 N	117.059	4.992	118.066	cpd:C00463	map00380 Tryptophan metabolism;map00400 Phenylalanine, tyrosine and tryptophan biosynthesis;map01100 Metabolic pathways;map01110 Biosynthesis of secondary metabolites	HMDB0000738	--	Organoheterocyclic compounds	Indoles and derivatives	Indoles	--	--	--	No results	Invalid mass	No results	Organoheterocyclic compounds	Indoles and derivatives	Indoles	Indoles	0.0311125	-5.00636	0.000328189	1	1.17271	down	1.90505e+07	2.51541e+07	1.86286e+07	6.59365e+08	6.49612e+08	7.10567e+08
Com_871_neg	N-benzyl-N-isopropyl-N'-[4-(trifluoromethoxy)phenyl]urea	--	C18 H19 F3 N2 O2	352.137	5.55	351.13	--	--	--	--	--	--	--	--	--	--	Invalid mass	No results	No results					0.219901	-2.18507	0.000333261	1	1.1724	down	6.16903e+07	7.51437e+07	5.72197e+07	2.82444e+08	2.77233e+08	3.22781e+08
Com_6972_pos	3-(3,4-dimethylphenyl)-3,4-dihydro-1,2,3-benzotriazin-4-one	--	C15 H13 N3 O	546.179	6.725	274.097	--	--	--	--	--	--	--	--	--	--	Invalid mass	No results	No results					7.67826	2.94078	0.000333973	1	1.14369	up	1.20875e+07	1.4076e+07	1.08584e+07	1.53294e+06	1.58912e+06	1.69959e+06
Com_2734_pos	(±)11(12)-EET	--	C20 H32 O3	302.225	6.335	303.233	--	--	--	--	--	--	--	--	--	--	Invalid mass	No match	No match					22.5726	4.4965	0.000335596	1	1.0756	up	8.15312e+07	7.94299e+07	8.06594e+07	3.82823e+06	3.13958e+06	3.73634e+06
Com_434_pos	2-{[(4,5-dimethoxy-2-nitrophenethyl)imino]methyl}phenol	--	C17 H18 N2 O5	330.119	2.197	331.126	--	--	--	--	--	--	--	--	--	--	Invalid mass	No results	No results					3.79026	1.9223	0.000343317	1	1.07332	up	9.57138e+08	9.6269e+08	1.05728e+09	2.68141e+08	2.31159e+08	2.86163e+08
Com_597_neg	L-Tyrosinemethylester	L-Tyrosine methyl ester	C10 H13 N O3	195.089	5.789	194.082	cpd:C03404	--	--	--	--	--	--	--	--	--	No results	No results	Full match					13.5237	3.75742	0.000364415	1	1.24849	up	3.95014e+08	4.00462e+08	4.05077e+08	2.86143e+07	2.73264e+07	3.28329e+07
Com_1064_neg	Guanosine-3',5'-cyclic monophosphate	--	C10 H12 N5 O7 P	345.047	2.402	344.04	--	--	--	--	--	--	--	--	--	--	No results	Full match	Full match	Nucleosides, nucleotides, and analogues	Purine nucleotides	Cyclic purine nucleotides	3',5'-cyclic purine nucleotides	37.2637	5.2197	0.000368235	1	1.2298	up	1.85209e+08	1.92135e+08	1.79427e+08	5.63659e+06	4.15527e+06	5.14952e+06
Com_792_pos	11-dehydro Thromboxane B2	--	C20 H32 O6	368.219	6.05	369.226	--	--	--	--	--	--	--	--	--	--	Full match	No results	Full match	Lipids and lipid-like molecules	Fatty Acyls	Eicosanoids	Thromboxanes	0.0371531	-4.75037	0.000373716	1	1.22784	down	1.61778e+07	1.28309e+07	1.0813e+07	2.88408e+08	2.81769e+08	5.0165e+08
Com_7949_neg	5-Hydroxymethyluracil	5-Hydroxymethyluracil	C5 H6 N2 O3	142.038	1.275	141.03	cpd:C03088	--	HMDB0000469	--	Organoheterocyclic compounds	Diazines	Pyrimidines and pyrimidine derivatives	--	--	--	No results	No results	Full match	Organoheterocyclic compounds	Diazines	Pyrimidines and pyrimidine derivatives	Pyrimidones	0.142334	-2.81265	0.000389597	1	1.18596	down	710291	572325	543179	4.42341e+06	5.05191e+06	3.35221e+06
Com_3204_pos	6 β-Hydroxycortisol	--	C21 H30 O6	378.202	5.002	379.209	--	--	--	--	--	--	--	--	--	--	No results	Invalid mass	No results	Lipids and lipid-like molecules	Steroids and steroid derivatives	Hydroxysteroids	21-hydroxysteroids	2.39266	1.25861	0.000399894	1	1.00738	up	7.00558e+07	7.34771e+07	6.06878e+07	2.77684e+07	2.6095e+07	3.14897e+07
Com_1683_pos	Palmitoleic Acid	(9Z)-Hexadecenoic acid; Palmitoleic acid; cis-9-Hexadecenoic acid; (9Z)-Hexadec-9-enoate	C16 H30 O2	276.209	6.457	277.216	cpd:C08362	map00061 Fatty acid biosynthesis	HMDB0003229	LMFA01030056	Lipids and lipid-like molecules	Fatty Acyls	Fatty acids and conjugates	Fatty Acyls [FA]	Fatty Acids and Conjugates [FA01]	Unsaturated fatty acids [FA0103]	Invalid mass	No results	No results	Lipids and lipid-like molecules	Fatty Acyls	Fatty acids and conjugates	Long-chain fatty acids	0.0736736	-3.76271	0.000410383	1	1.29466	down	1.02614e+07	1.41969e+07	9.82582e+06	1.85054e+08	1.08652e+08	1.71645e+08
Com_2634_pos	(2S)-4-Oxo-2-phenyl-3,4-dihydro-2H-chromen-7-yl beta-D-glucopyranoside	--	C21 H22 O8	201.065	5.955	202.072	--	--	--	--	--	--	--	--	--	--	Invalid mass	No results	No results					38.6352	5.27184	0.000418601	1	1.09199	up	9.68737e+07	9.77123e+07	7.58286e+07	2.28497e+06	2.3765e+06	2.33771e+06
Com_770_pos	4-oxo-4,5,6,7-tetrahydrobenzo[b]furan-3-carboxylic acid	--	C9 H8 O4	180.043	5.809	181.05	--	--	--	--	--	--	--	--	--	--	Full match	Full match	No results					9.23895	3.20773	0.000433906	1	1.18719	up	5.88862e+08	5.45115e+08	5.59149e+08	5.32056e+07	6.85637e+07	6.14904e+07
Com_1088_neg	Methyl-beta-galactopyranoside	--	C7 H14 O6	194.078	1.557	193.071	--	--	--	--	--	--	--	--	--	--	No results	Full match	Full match	Organic oxygen compounds	Organooxygen compounds	Carbohydrates and carbohydrate conjugates	O-glycosyl compounds	0.347098	-1.52658	0.00044839	1	1.08268	down	7.97653e+07	6.72701e+07	6.97135e+07	1.80287e+08	2.27743e+08	2.1643e+08
Com_4744_pos	NNH	--	C14 H21 N7 O6	383.149	5.646	384.157	--	--	--	--	--	--	--	--	--	--	Invalid mass	No results	No results					0.206988	-2.27238	0.000477728	1	1.09579	down	6.17453e+06	8.35671e+06	5.83693e+06	2.73301e+07	3.33346e+07	3.77381e+07
Com_2121_neg	Cynaropicrin	Cynaropicrin	C19 H22 O6	392.147	5.908	391.14	cpd:C09385	--	HMDB0036423	--	Lipids and lipid-like molecules	Prenol lipids	Terpene lactones	--	--	--	Invalid mass	No results	No results	Lipids and lipid-like molecules	Prenol lipids	Terpene lactones	Guaianolides and derivatives	17.9362	4.1648	0.000488678	1	1.02266	up	4.75356e+07	3.36427e+07	4.76031e+07	2.37003e+06	2.22667e+06	2.58329e+06
Com_1235_neg	2-Ethylhexanoic acid	--	C8 H16 O2	144.114	5.871	143.107	--	--	HMDB0031230	--	Lipids and lipid-like molecules	Fatty Acyls	Fatty acids and conjugates	--	--	--	No results	Invalid mass	No results	Lipids and lipid-like molecules	Fatty Acyls	Fatty acids and conjugates	Medium-chain fatty acids	0.0475136	-4.39552	0.000488824	1	1.25086	down	8.06561e+06	7.86015e+06	7.09126e+06	1.44024e+08	1.40332e+08	2.00075e+08
Com_1347_neg	4-Hydroxyisoleucine	--	C6 H13 N O3	147.089	5.122	146.082	--	--	--	--	--	--	--	--	--	--	No results	No results	Full match	Organic acids and derivatives	Carboxylic acids and derivatives	Amino acids, peptides, and analogues	Isoleucine and derivatives	0.281477	-1.82891	0.000506314	1	1.09215	down	4.88376e+07	4.67581e+07	4.0485e+07	1.70074e+08	1.35481e+08	1.77898e+08
Com_3871_neg	Catechin	Catechin; (+/-)-Catechin	C15 H14 O6	290.083	6.043	289.075	cpd:C17590	--	HMDB0002780	--	Phenylpropanoids and polyketides	Flavonoids	Flavans	--	--	--	Invalid mass	No results	No results	Phenylpropanoids and polyketides	Flavonoids	Flavans	Catechins	6.5946	2.72129	0.000507542	1	1.03361	up	2.05077e+07	1.48288e+07	2.26646e+07	2.56824e+06	2.7673e+06	3.45969e+06
Com_2298_neg	Ouabain	Ouabain; G-Strophanthin	C29 H44 O12	630.293	6.104	629.286	cpd:C01443	--	HMDB0015224	LMST01120022	Benzenoids	Naphthalenes	-	Sterol Lipids [ST]	Sterols [ST01]	Cardanolides and derivatives [ST0112]	Invalid mass	No results	No results	Lipids and lipid-like molecules	Steroids and steroid derivatives	Steroid lactones	Cardenolide glycosides and derivatives	21.649	4.43623	0.000509716	1	1.30535	up	6.77332e+07	7.05623e+07	6.61718e+07	3.71572e+06	2.94001e+06	2.78895e+06
Com_10_pos	L-Tryptophan	L-Tryptophan; Tryptophan; (S)-alpha-Amino-beta-(3-indolyl)-propionic acid	C11 H12 N2 O2	204.091	5.253	205.098	cpd:C00078	map00260 Glycine, serine and threonine metabolism;map00380 Tryptophan metabolism;map00400 Phenylalanine, tyrosine and tryptophan biosynthesis;map00970 Aminoacyl-tRNA biosynthesis;map01100 Metabolic pathways;map01110 Biosynthesis of secondary metabolites;map01210 2-Oxocarboxylic acid metabolism;map01230 Biosynthesis of amino acids	HMDB0000929	--	Organoheterocyclic compounds	Indoles and derivatives	Indolyl carboxylic acids and derivatives	--	--	--	Full match	Not the top hit	Full match	Organoheterocyclic compounds	Indoles and derivatives	Indolyl carboxylic acids and derivatives	Indolyl carboxylic acids and derivatives	0.0047689	-7.71213	0.000513392	1	1.14992	down	2.83276e+08	5.15685e+08	2.74641e+08	7.87953e+10	6.501e+10	8.13206e+10
Com_1381_pos	4-oxo-4-(4-toluidino)but-2-enoic acid	--	C11 H11 N O3	205.075	3.471	206.082	--	--	--	--	--	--	--	--	--	--	Full match	Not the top hit	Full match					2.33061	1.22071	0.000529412	1	1.04005	up	2.82476e+08	2.28875e+08	2.48913e+08	1.18183e+08	9.81738e+07	1.09852e+08
Com_1689_neg	N-Acetyl-D-tryptophan	N-Acetyl-D-tryptophan	C13 H14 N2 O3	246.1	5.226	245.093	cpd:C03137	--	HMDB0255052	--	Organic acids and derivatives	Carboxylic acids and derivatives	Amino acids, peptides, and analogues	--	--	--	No results	No results	Full match	Organic acids and derivatives	Carboxylic acids and derivatives	Amino acids, peptides, and analogues	N-acyl-alpha amino acids	0.0971226	-3.36405	0.000534079	1	1.12934	down	1.15372e+07	1.17075e+07	1.07687e+07	1.34394e+08	1.15168e+08	1.0065e+08
Com_24_pos	Hexadecanamide	--	C16 H33 N O	255.257	9.616	256.264	--	--	HMDB0012273	LMFA08010009	Lipids and lipid-like molecules	Fatty Acyls	Fatty amides	Fatty Acyls [FA]	Fatty amides [FA08]	Primary amides [FA0801]	Full match	Full match	No results	Lipids and lipid-like molecules	Fatty Acyls	Fatty amides	Fatty amides	30.336	4.92296	0.000535487	1	1.18832	up	3.34334e+10	3.13309e+10	4.389e+10	1.69439e+09	9.5322e+08	9.34079e+08
Com_37_pos	3-(3,4,5-trimethoxyphenyl)propanoic acid	--	C12 H16 O5	240.101	5.809	241.108	--	--	HMDB0030254	--	Phenylpropanoids and polyketides	Phenylpropanoic acids	-	--	--	--	Full match	No results	Full match					713.715	9.4792	0.000549246	1	1.15503	up	3.06897e+10	3.00338e+10	2.93205e+10	5.63341e+07	3.60002e+07	3.38281e+07
Com_306_pos	5-Methyl-2'-deoxycytidine	5-Methyl-2'-deoxycytidine	C10 H15 N3 O4	241.107	3.509	242.114	cpd:C03592	--	HMDB0002224	--	Nucleosides, nucleotides, and analogues	Pyrimidine nucleosides	Pyrimidine 2'-deoxyribonucleosides	--	--	--	No results	No results	Full match	Nucleosides, nucleotides, and analogues	Pyrimidine nucleosides	Pyrimidine 2'-deoxyribonucleosides	Pyrimidine 2'-deoxyribonucleosides	2.95908	1.56515	0.000561691	1	1.12359	up	1.61428e+09	1.77449e+09	1.77085e+09	6.12213e+08	5.12736e+08	6.18705e+08
Com_813_pos	Triacanthine	Triacanthine	C10 H13 N5	203.117	2.936	204.124	cpd:C08435	--	--	--	--	--	--	--	--	--	No results	No results	Full match	Organoheterocyclic compounds	Imidazopyrimidines	Purines and purine derivatives	6-aminopurines	0.0394455	-4.66399	0.000565472	1	1.19122	down	1.42812e+07	1.71725e+07	1.61549e+07	4.15668e+08	3.02688e+08	4.88588e+08
Com_4393_pos	ethyl 2-cyano-3-[3-cyano-4-(dimethylamino)-2-fluorophenyl]acrylate	--	C15 H14 F N3 O2	287.101	4.231	288.109	--	--	--	--	--	--	--	--	--	--	Invalid mass	No results	No results					0.309196	-1.69341	0.000576504	1	1.25189	down	1.38547e+07	1.04853e+07	1.16366e+07	4.25006e+07	3.2501e+07	4.13539e+07
Com_1779_neg	gamma-Nonanolactone	--	C9 H16 O2	156.114	5.96	155.107	--	--	--	--	--	--	--	--	--	--	No results	No results	Full match	Organoheterocyclic compounds	Lactones	Gamma butyrolactones	Gamma butyrolactones	0.595485	-0.747863	0.000592636	1	1.20522	down	6.33122e+07	5.93344e+07	5.59839e+07	9.70754e+07	9.52143e+07	1.07685e+08
Com_5112_pos	Methyl dihydrojasmonate	--	C13 H22 O3	226.158	6.407	227.165	--	--	HMDB0031740	--	Lipids and lipid-like molecules	Fatty Acyls	Lineolic acids and derivatives	--	--	--	Full match	No results	No results	Lipids and lipid-like molecules	Fatty Acyls	Lineolic acids and derivatives	Jasmonic acids	0.111087	-3.17024	0.000619388	1	1.29601	down	2.93014e+06	3.27473e+06	3.03314e+06	3.11943e+07	2.29459e+07	2.90201e+07
Com_1201_pos	N-Octyl-2-pyrrolidone	--	C12 H23 N O	197.179	9.365	198.186	--	--	--	--	--	--	--	--	--	--	Full match	Partial match	No results					28.2657	4.82098	0.000660161	1	1.18047	up	2.87271e+08	2.84642e+08	3.37663e+08	1.36727e+07	8.11977e+06	1.0387e+07
Com_2381_pos	4-(cyclohexylcarbonyl)-1-phenethylpiperazine-2,6-dione	--	C19 H24 N2 O3	328.176	1.553	329.183	--	--	--	--	--	--	--	--	--	--	Invalid mass	No results	No results					4.00431	2.00155	0.000664019	1	1.0726	up	1.24138e+08	1.23295e+08	1.13938e+08	2.61771e+07	3.24351e+07	3.16335e+07
Com_773_neg	4-Pyridoxic acid	4-Pyridoxate; 4-Pyridoxic acid	C8 H9 N O4	183.053	4.98	182.045	cpd:C00847	map00750 Vitamin B6 metabolism;map01100 Metabolic pathways	HMDB0000017	--	Organoheterocyclic compounds	Pyridines and derivatives	Pyridinecarboxylic acids and derivatives	--	--	--	No results	No results	Full match	Organoheterocyclic compounds	Pyridines and derivatives	Pyridinecarboxylic acids and derivatives	Pyridinecarboxylic acids	0.274093	-1.86726	0.000675421	1	1.10805	down	8.50745e+07	1.02369e+08	8.26292e+07	3.77716e+08	2.72347e+08	3.35271e+08
Com_4196_pos	5'-Deoxy-5'-(Methylthio)Adenosine	--	C11 H15 N5 O3 S	297.089	1.792	298.096	--	--	HMDB0001173	--	Nucleosides, nucleotides, and analogues	5'-deoxyribonucleosides	5'-deoxy-5'-thionucleosides	--	--	--	No results	No results	Full match	Nucleosides, nucleotides, and analogues	5'-deoxyribonucleosides	5'-deoxy-5'-thionucleosides	5'-deoxy-5'-thionucleosides	0.276866	-1.85274	0.00068191	1	1.1247	down	1.24972e+07	1.27167e+07	1.05046e+07	3.63113e+07	4.99804e+07	4.27187e+07
Com_170_pos	2-(2-oxo-2-{[2-(2-oxo-1-imidazolidinyl)ethyl]amino}ethoxy)acetic acid	--	C9 H15 N3 O5	245.102	2.143	246.109	--	--	--	--	--	--	--	--	--	--	Full match	No results	No results					207.662	7.69809	0.000721691	1	1.11347	up	2.83349e+09	2.8752e+09	3.37869e+09	1.11795e+07	1.1581e+07	2.09999e+07
Com_543_pos	3-hydroxy-3,4-bis[(4-hydroxy-3-methoxyphenyl)methyl]oxolan-2-one	--	C20 H22 O7	391.161	1.916	392.168	--	--	--	--	--	--	--	--	--	--	Invalid mass	No results	No results					6.8526	2.77665	0.000722032	1	1.11491	up	8.43847e+08	8.35522e+08	8.15576e+08	1.30233e+08	1.26448e+08	1.07407e+08
Com_89_neg	Sucrose	Sucrose; Cane sugar; Saccharose; 1-alpha-D-Glucopyranosyl-2-beta-D-fructofuranoside	C12 H22 O11	342.116	1.459	341.109	cpd:C00089	map00052 Galactose metabolism;map00500 Starch and sucrose metabolism;map01100 Metabolic pathways;map02010 ABC transporters	HMDB0000258	--	Organic oxygen compounds	Organooxygen compounds	Carbohydrates and carbohydrate conjugates	--	--	--	Full match	Full match	Full match	Organic oxygen compounds	Organooxygen compounds	Carbohydrates and carbohydrate conjugates	O-glycosyl compounds	2.96024	1.56572	0.000742672	1	1.15434	up	4.18537e+09	4.04395e+09	3.25346e+09	1.20543e+09	1.51868e+09	1.15489e+09
Com_6515_neg	Methyltestosterone	Methyltestosterone	C20 H30 O2	302.224	9.829	301.217	cpd:C07198	--	HMDB0015655	--	Lipids and lipid-like molecules	Steroids and steroid derivatives	Androstane steroids	--	--	--	No results	No results	Full match	Lipids and lipid-like molecules	Steroids and steroid derivatives	Androstane steroids	Androgens and derivatives	7.65756	2.93688	0.000746731	1	1.23113	up	8.08562e+06	7.57344e+06	4.86351e+06	1.14544e+06	690683	843918
Com_33_pos	Oleoyl ethylamide	--	C20 H39 N O	309.304	10.666	310.311	--	--	--	--	--	--	--	--	--	--	Full match	No results	No results	Lipids and lipid-like molecules	Fatty Acyls	Fatty amides	N-acyl amines	27.6625	4.78986	0.000749033	1	1.18995	up	2.79086e+10	2.38512e+10	3.50269e+10	1.50816e+09	8.81894e+08	7.47296e+08
Com_3247_pos	(2S)-2-(2-hydroxypropan-2-yl)-2H,3H,7H-furo[3,2-g]chromen-7-one	--	C14 H14 O4	246.09	6.225	247.097	--	--	--	--	--	--	--	--	--	--	Full match	Partial match	No results					23.7381	4.56914	0.000754886	1	1.21944	up	8.15774e+07	8.37381e+07	8.13399e+07	2.89332e+06	3.96524e+06	3.53211e+06
Com_3931_neg	LPC 18:0	--	C26 H54 N O7 P	569.37	10.187	568.362	--	--	--	LMGP01050076	--	--	--	Glycerophospholipids [GP]	Glycerophosphocholines [GP01]	Monoacylglycerophosphocholines [GP0105]	No results	Invalid mass	No results	Lipids and lipid-like molecules	Glycerophospholipids	Glycerophosphocholines	Phosphocholines	17.0502	4.09172	0.000755508	1	1.24761	up	1.51879e+07	2.16657e+07	2.51702e+07	1.75592e+06	1.03387e+06	847916
Com_474_pos	4-Acetamidobutyric Acid	--	C6 H11 N O3	145.074	3.693	146.082	--	--	HMDB0003681	--	Organic acids and derivatives	Carboxylic acids and derivatives	Amino acids, peptides, and analogues	--	--	--	No results	No results	Full match	Organic acids and derivatives	Carboxylic acids and derivatives	Amino acids, peptides, and analogues	Gamma amino acids and derivatives	6.17658	2.62681	0.000770836	1	1.07248	up	8.88737e+08	8.37596e+08	8.23354e+08	1.22349e+08	1.32295e+08	1.58155e+08
Com_1679_pos	Isoproterenol	Isoproterenol; Isoprenaline	C11 H17 N O3	211.122	5.347	212.129	cpd:C07056	--	HMDB0015197	--	Benzenoids	Phenols	Benzenediols	--	--	--	No results	No results	Full match	Benzenoids	Phenols	Benzenediols	Catechols	10.7355	3.42432	0.00078993	1	1.16445	up	1.89498e+08	2.19043e+08	1.37039e+08	1.69704e+07	1.50183e+07	1.88315e+07
Com_134_neg	Threonine	--	C4 H9 N O3	119.057	1.407	118.05	--	--	HMDB0000167	--	Organic acids and derivatives	Carboxylic acids and derivatives	Amino acids, peptides, and analogues	--	--	--	Invalid mass	Invalid mass	No results	Organic acids and derivatives	Carboxylic acids and derivatives	Amino acids, peptides, and analogues	D-alpha-amino acids	0.0134663	-6.2145	0.000809771	1	1.12052	down	2.87992e+07	2.89375e+07	2.19518e+07	1.6449e+09	2.89557e+09	1.37714e+09
Com_5571_pos	3-[2-(3-Hydroxyphenyl)ethyl]-5-methoxyphenol	--	C15 H16 O3	244.107	4.852	245.114	--	--	--	--	--	--	--	--	--	--	No results	Invalid mass	No results	Phenylpropanoids and polyketides	Stilbenes	Not available	Stilbenes	0.173935	-2.52338	0.00081167	1	1.14316	down	4.73112e+06	3.99075e+06	2.91075e+06	2.56114e+07	2.36782e+07	1.75896e+07
Com_1694_neg	S-Lactoyglutathione	--	C13 H21 N3 O8 S	379.103	2.314	378.096	--	--	--	--	--	--	--	--	--	--	No results	No results	Full match	Organic acids and derivatives	Carboxylic acids and derivatives	Amino acids, peptides, and analogues	Oligopeptides	0.106525	-3.23073	0.000812433	1	1.08719	down	1.19651e+07	1.32132e+07	8.13942e+06	1.10169e+08	1.31209e+08	7.13908e+07
Com_3240_pos	13,14-dihydro-15-keto-tetranor Prostaglandin E2	--	C16 H26 O5	280.166	6.146	281.173	--	--	--	--	--	--	--	--	--	--	Invalid mass	No results	No results					0.0457753	-4.44929	0.000825716	1	1.2227	down	2.31461e+06	3.01421e+06	2.43794e+06	4.00538e+07	5.55962e+07	7.40217e+07
Com_3265_pos	tetranor-12(R)-HETE	--	C16 H26 O3	248.178	6.537	249.186	--	--	--	--	--	--	--	--	--	--	Invalid mass	Invalid mass	No results					0.0493233	-4.34159	0.000826238	1	1.15092	down	2.78824e+06	2.72342e+06	1.7593e+06	3.96586e+07	3.49197e+07	7.28357e+07
Com_5706_neg	Bz-RS-ISer(3-Ph)-Ome	--	C17 H17 N O4	299.116	6.425	298.109	--	--	--	--	--	--	--	--	--	--	No results	No results	Full match					5.71424	2.51456	0.000845962	1	1.06253	up	9.69371e+06	8.10516e+06	6.16033e+06	1.27094e+06	1.64612e+06	1.27584e+06
Com_106_neg	Pantothenic acid	Pantothenate; Pantothenic acid; (R)-Pantothenate	C9 H17 N O5	219.11	5.122	218.103	cpd:C00864	map00410 beta-Alanine metabolism;map00770 Pantothenate and CoA biosynthesis;map01100 Metabolic pathways;map01110 Biosynthesis of secondary metabolites	HMDB0000210	--	Organic oxygen compounds	Organooxygen compounds	Alcohols and polyols	--	--	--	Full match	Full match	Full match	Organic oxygen compounds	Organooxygen compounds	Alcohols and polyols	Secondary alcohols	0.282091	-1.82577	0.000854826	1	1.09881	down	1.08131e+09	1.02536e+09	9.07774e+08	3.81653e+09	2.95748e+09	3.91207e+09
Com_1901_pos	Puerarin	Puerarin	C21 H20 O9	398.105	5.741	399.112	cpd:C10524	--	HMDB0240265	LMPK12050005	Phenylpropanoids and polyketides	Isoflavonoids	Isoflavonoid C-glycosides	Polyketides [PK]	Flavonoids [PK12]	Isoflavonoids [PK1205]	No results	Invalid mass	No results	Phenylpropanoids and polyketides	Isoflavonoids	Isoflavonoid C-glycosides	Isoflavonoid C-glycosides	37.3478	5.22295	0.000863871	1	1.12625	up	1.45708e+08	1.44662e+08	1.04718e+08	3.4739e+06	3.54031e+06	3.56444e+06
Com_587_pos	6-methoxy-2,3,4,9-tetrahydro-1H-beta-carbolin-1-one	--	C12 H12 N2 O2	216.091	5.432	217.098	--	--	--	--	--	--	--	--	--	--	Full match	Partial match	No results					0.229882	-2.12104	0.000885689	1	1.14161	down	1.40275e+08	1.53235e+08	1.51731e+08	6.96317e+08	5.53177e+08	6.87335e+08
Com_291_pos	3-hydroxy-3-methylpentanedioic acid	--	C6 H10 O5	179.08	1.52	180.087	--	--	HMDB0000355	--	Lipids and lipid-like molecules	Fatty Acyls	Fatty acids and conjugates	--	--	--	Invalid mass	No match	No match					0.27779	-1.84793	0.000894236	1	1.13497	down	4.01555e+08	4.1216e+08	4.5327e+08	1.6134e+09	1.6543e+09	1.29325e+09
Com_1707_pos	5-methyl-3-(2-morpholino-2-oxoethyl)-1,3-benzoxazol-2(3H)-one	--	C14 H16 N2 O4	276.112	5.344	277.12	--	--	--	--	--	--	--	--	--	--	Full match	No results	No results					0.518039	-0.948868	0.000898075	1	1.29345	down	8.36559e+07	9.0859e+07	8.72263e+07	1.81662e+08	1.55661e+08	1.67931e+08
Com_212_neg	o-Veratraldehyde	--	C9 H10 O3	166.062	5.728	165.055	--	--	--	--	--	--	--	--	--	--	No results	No results	Full match	Benzenoids	Benzene and substituted derivatives	Methoxybenzenes	Dimethoxybenzenes	0.0384099	-4.70238	0.000904405	1	1.30027	down	5.02136e+07	5.38935e+07	4.45624e+07	1.08273e+09	1.06329e+09	1.72458e+09
Com_486_neg	3-(3-nitrophenyl)-2-phenylacrylic acid	--	C15 H11 N O4	290.046	5.645	289.039	--	--	--	--	--	--	--	--	--	--	Invalid mass	No results	No results					92.2352	6.52725	0.000943216	1	1.20736	up	5.21717e+08	5.46567e+08	4.93344e+08	4.96311e+06	4.40842e+06	7.55941e+06
Com_2585_pos	3,5-di(methylthio)isothiazole-4-carboxamide	--	C6 H8 N2 O S3	241.961	1.352	242.968	--	--	--	--	--	--	--	--	--	--	Invalid mass	No results	No results					4.89653	2.29176	0.000952396	1	1.28056	up	1.21282e+08	1.13658e+08	1.11835e+08	2.34333e+07	2.05994e+07	2.67877e+07
Com_832_neg	Traumatic acid	Traumatic acid; (2E)-Dodecenedioic acid; Dodec-2-enedioic acid	C12 H20 O4	228.136	6.392	227.129	cpd:C16308	map00592 alpha-Linolenic acid metabolism;map01110 Biosynthesis of secondary metabolites	HMDB0000933	LMFA01170002	Lipids and lipid-like molecules	Fatty Acyls	Fatty acids and conjugates	Fatty Acyls [FA]	Fatty Acids and Conjugates [FA01]	Dicarboxylic acids [FA0117]	No results	No results	Full match	Lipids and lipid-like molecules	Fatty Acyls	Fatty acids and conjugates	Medium-chain fatty acids	0.220785	-2.17928	0.000969938	1	1.06906	down	6.28562e+07	4.30556e+07	4.23217e+07	2.70823e+08	1.90459e+08	2.1011e+08
Com_2236_neg	Bicyclo prostaglandin E2	--	C20 H30 O4	334.215	6.752	333.207	--	--	HMDB0249187	--	Lipids and lipid-like molecules	Fatty Acyls	Eicosanoids	--	--	--	Full match	No results	Full match	Lipids and lipid-like molecules	Fatty Acyls	Eicosanoids	Prostaglandins and related compounds	6.81679	2.76909	0.000982002	1	1.06666	up	4.65881e+07	4.72214e+07	3.46799e+07	4.51662e+06	7.29129e+06	7.04104e+06
Com_38_pos	Stearamide	Octadecanamide; Stearamide; Stearic acid amide	C18 H37 N O	283.288	10.469	284.296	cpd:C13846	--	HMDB0034146	LMFA08010003	Organic acids and derivatives	Carboximidic acids and derivatives	Carboximidic acids	Fatty Acyls [FA]	Fatty amides [FA08]	Primary amides [FA0801]	Full match	Full match	No results	Organic acids and derivatives	Carboximidic acids and derivatives	Carboximidic acids	Carboximidic acids	29.9219	4.90313	0.00099824	1	1.20229	up	2.17579e+10	1.8826e+10	2.92259e+10	1.16602e+09	6.50131e+08	5.16914e+08
Com_1642_pos	6-Methoxy-2-naphthoic acid	--	C12 H10 O3	202.064	5.526	203.071	--	--	--	--	--	--	--	--	--	--	No results	No results	Full match	Benzenoids	Naphthalenes	Naphthalenecarboxylic acids and derivatives	Naphthalenecarboxylic acids	47.7818	5.57839	0.00100154	1	1.09892	up	1.88732e+08	1.66115e+08	1.73972e+08	4.9296e+06	3.02726e+06	3.11048e+06
Com_1215_pos	4-heptyl-3-methyl-1H-pyrazol-5-ol	--	C11 H20 N2 O	196.158	5.279	197.165	--	--	--	--	--	--	--	--	--	--	Full match	No results	No results					0.00939058	-6.73457	0.0010109	1	1.13929	down	2.13225e+06	2.16996e+06	2.04151e+06	1.84698e+08	1.9022e+08	3.00622e+08
Com_122_pos	D-(+)-Glucose	--	C6 H12 O6	197.091	1.513	198.098	--	--	--	--	--	--	--	--	--	--	Invalid mass	Invalid mass	No results	Organic oxygen compounds	Organooxygen compounds	Carbohydrates and carbohydrate conjugates	Hexoses	0.173105	-2.53028	0.00101226	1	1.15735	down	7.08103e+08	7.28763e+08	7.32587e+08	4.28193e+09	3.68441e+09	4.56623e+09
Com_4402_neg	3-[4-(tert-butyl)anilino]-2-(3-thienylcarbonyl)acrylonitrile	--	C18 H18 N2 O S	310.117	5.177	309.11	--	--	--	--	--	--	--	--	--	--	Invalid mass	No results	No results					0.270322	-1.88725	0.00101301	1	1.21478	down	6.6263e+06	6.65964e+06	5.9106e+06	2.62728e+07	1.99792e+07	2.47616e+07
Com_1778_neg	Adenylocuccinic Acid	--	C14 H18 N5 O11 P	463.075	2.325	462.068	--	--	--	--	--	--	--	--	--	--	No results	No results	Full match	Nucleosides, nucleotides, and analogues	Purine nucleotides	Purine ribonucleotides	Purine ribonucleoside monophosphates	0.0591922	-4.07845	0.0010644	1	1.13614	down	6.52123e+06	6.1097e+06	5.67692e+06	7.84586e+07	1.08136e+08	1.227e+08
Com_1475_pos	Abametapir	--	C12 H12 N2	184.101	5.126	185.108	--	--	HMDB0246854	--	Organoheterocyclic compounds	Pyridines and derivatives	Bipyridines and oligopyridines	--	--	--	No results	No results	Full match	Organoheterocyclic compounds	Pyridines and derivatives	Bipyridines and oligopyridines	Bipyridines and oligopyridines	0.173407	-2.52777	0.00107123	1	1.04543	down	3.31457e+07	2.99132e+07	3.48778e+07	1.71646e+08	1.63644e+08	2.29489e+08
Com_7292_pos	4-[2-(trifluoromethyl)phenyl]-5-undecyl-4H-1,2,4-triazole-3-thiol	--	C20 H28 F3 N3 S	399.2	10.667	400.208	--	--	--	--	--	--	--	--	--	--	Invalid mass	No results	No results					16.7901	4.06953	0.00112335	1	1.20288	up	1.26868e+07	9.94244e+06	1.48653e+07	767960	758310	706869
Com_1176_neg	Neopterin	Neopterin; [S-(R*,S*)]-2-amino-6-(1,2,3-trihydroxypropyl)-1H-pteridin-4-one; [S-(R*,S*)]-2-amino-6-(1,2,3-trihydroxypropyl)-1H-pteridine-4-one; [S-(R*,S*)]-2-Amino-6-(1,2,3-trihydroxypropyl)-1H-pteridin-4-on; 6-(D-erythro-1,2,3-Trihydroxypropyl)pterin; 6-D-erythro-Neopterin; D-erythro-Neopterin; D-Neopterin	C9 H11 N5 O4	253.08	1.289	252.073	cpd:C05926	map00790 Folate biosynthesis	HMDB0000845	--	Organoheterocyclic compounds	Pteridines and derivatives	Pterins and derivatives	--	--	--	No results	No results	Full match	Organoheterocyclic compounds	Pteridines and derivatives	Pterins and derivatives	Biopterins and derivatives	0.0063197	-7.30593	0.00112581	1	1.22214	down	786303	790447	1.04006e+06	1.16617e+08	8.56584e+07	2.11798e+08
Com_7067_pos	Prostaglandin G2	Prostaglandin G2; PGG2	C20 H32 O6	368.221	7.142	369.228	cpd:C05956	map00590 Arachidonic acid metabolism;map01100 Metabolic pathways	HMDB0003235	LMFA03010009	Lipids and lipid-like molecules	Fatty Acyls	Eicosanoids	Fatty Acyls [FA]	Eicosanoids [FA03]	Prostaglandins [FA0301]	No results	No results	Full match	Lipids and lipid-like molecules	Fatty Acyls	Eicosanoids	Prostaglandins and related compounds	0.0479338	-4.38281	0.00113202	1	1.18943	down	596055	547530	522362	9.24124e+06	1.06853e+07	1.48286e+07
Com_4462_pos	(2E)-N-(4-acetamidobutyl)-3-(4-hydroxy-3-methoxyphenyl)prop-2-enamide	--	C16 H22 N2 O4	328.139	4.92	329.146	--	--	--	--	--	--	--	--	--	--	Invalid mass	No results	No results					3.87297	1.95344	0.0011478	1	1.12412	up	3.60004e+07	3.93605e+07	4.54099e+07	9.6052e+06	1.27283e+07	8.84956e+06
Com_6352_neg	LPC 18:1	--	C26 H52 N O7 P	567.354	9.569	566.347	--	--	HMDB0002815	LMGP01050138	Lipids and lipid-like molecules	Glycerophospholipids	Glycerophosphocholines	Glycerophospholipids [GP]	Glycerophosphocholines [GP01]	Monoacylglycerophosphocholines [GP0105]	No results	Invalid mass	No results	Lipids and lipid-like molecules	Glycerophospholipids	Glycerophosphocholines	Phosphocholines	7.58899	2.92391	0.00115238	1	1.26591	up	4.72523e+06	8.53487e+06	6.57863e+06	1.06216e+06	712976	839012
Com_1613_pos	4-[1-(dimethylamino)ethylidene]-2-phenyl-1,3-oxazol-5(4H)-one	--	C13 H14 N2 O2	230.106	5.459	231.114	--	--	--	--	--	--	--	--	--	--	Full match	No results	No results					0.158581	-2.65671	0.00116494	1	1.21994	down	3.31151e+07	2.69079e+07	3.42925e+07	1.95033e+08	2.04319e+08	1.95395e+08
Com_2487_pos	(2R,3S,4S,5R,6R)-2-(hydroxymethyl)-6-(2-phenylethoxy)oxane-3,4,5-triol	--	C14 H20 O6	306.109	5.766	307.117	--	--	--	--	--	--	--	--	--	--	Invalid mass	No results	No results					7.52677	2.91203	0.00116937	1	1.0955	up	1.01824e+08	9.73595e+07	1.00266e+08	1.12885e+07	1.38926e+07	1.46034e+07
Com_846_neg	Tetradecanedioic acid	--	C14 H26 O4	258.183	6.149	257.176	--	--	HMDB0000872	LMFA01170018	Lipids and lipid-like molecules	Fatty Acyls	Fatty acids and conjugates	Fatty Acyls [FA]	Fatty Acids and Conjugates [FA01]	Dicarboxylic acids [FA0117]	Full match	No results	Full match	Lipids and lipid-like molecules	Fatty Acyls	Fatty acids and conjugates	Long-chain fatty acids	0.0647122	-3.94982	0.00120529	1	1.25674	down	1.80105e+07	1.54309e+07	1.29185e+07	1.83957e+08	1.95326e+08	3.37118e+08
Com_1659_neg	Dl-3,4-Dihydroxymandelic Acid	--	C8 H8 O5	184.037	5.051	183.029	--	--	--	--	--	--	--	--	--	--	No results	No results	Full match					3.46077	1.79109	0.00122467	1	1.25268	up	7.71385e+07	1.13342e+08	9.77308e+07	3.15398e+07	2.3239e+07	2.85008e+07
Com_793_neg	D-Saccharic acid	D-Glucarate; D-Glucaric acid; L-Gularic acid; D-Saccharic acid; D-Glucosaccharic acid; Glucaric acid; Glucarate	C6 H10 O8	210.037	1.281	209.03	cpd:C00818	map00053 Ascorbate and aldarate metabolism;map01100 Metabolic pathways	HMDB0000663	--	Organic oxygen compounds	Organooxygen compounds	Carbohydrates and carbohydrate conjugates	--	--	--	Full match	Full match	Full match	Organic oxygen compounds	Organooxygen compounds	Carbohydrates and carbohydrate conjugates	Glucuronic acid derivatives	0.0948472	-3.39825	0.00125869	1	1.23903	down	2.72527e+07	2.92792e+07	2.86127e+07	2.72531e+08	3.62035e+08	2.63138e+08
Com_740_neg	Pseudouridine	Pseudouridine	C9 H12 N2 O6	244.069	1.597	243.062	cpd:C02067	map00240 Pyrimidine metabolism	HMDB0000767	--	Nucleosides, nucleotides, and analogues	Nucleoside and nucleotide analogues	-	--	--	--	Full match	Full match	Full match	Nucleosides, nucleotides, and analogues	Nucleoside and nucleotide analogues	Not available	Nucleoside and nucleotide analogues	0.166131	-2.5896	0.00132099	1	1.03144	down	5.19204e+07	6.45306e+07	4.62833e+07	2.3609e+08	3.8871e+08	3.54753e+08
Com_2159_pos	N4-[5-(2-pyridyl)-2-thienyl]morpholine-4-carboxamide	--	C14 H15 N3 O2 S	198.08	5.385	199.087	--	--	--	--	--	--	--	--	--	--	Invalid mass	No results	No results					0.13599	-2.87843	0.00132338	1	1.30674	down	1.57676e+07	1.62447e+07	1.6633e+07	1.14918e+08	1.04097e+08	1.38698e+08
Com_4076_neg	(±)8(9)-DiHET	--	C20 H34 O4	338.246	6.653	337.239	--	--	--	--	--	--	--	--	--	--	Full match	No results	No results					9.06284	3.17996	0.00132622	1	1.13567	up	2.59398e+07	1.72046e+07	1.53699e+07	2.91546e+06	1.43561e+06	2.10544e+06
Com_2404_neg	3-Indoleacrylic acid	--	C11 H9 N O2	187.063	5.225	186.056	--	--	HMDB0000734	--	Organoheterocyclic compounds	Indoles and derivatives	Indoles	--	--	--	No results	No results	Full match	Organic acids and derivatives	Carboxylic acids and derivatives	Amino acids, peptides, and analogues	N-acyl-alpha amino acids	0.2185	-2.19429	0.00135549	1	1.16467	down	1.79153e+07	1.858e+07	1.42041e+07	7.80053e+07	7.34049e+07	8.06231e+07
Com_703_neg	N-benzhydryl-N'-(2-methoxyphenyl)thiourea	--	C21 H20 N2 O S	348.132	5.134	347.125	--	--	--	--	--	--	--	--	--	--	Invalid mass	No results	No results					0.0473883	-4.39933	0.00136996	1	1.09672	down	1.63478e+07	1.23135e+07	8.16945e+06	1.83566e+08	4.14824e+08	1.78822e+08
Com_820_neg	D-2-Aminoadipic acid	--	C6 H11 N O4	161.068	1.439	160.061	--	--	--	--	--	--	--	--	--	--	No results	No results	Full match	Organic acids and derivatives	Carboxylic acids and derivatives	Amino acids, peptides, and analogues	Alpha amino acids and derivatives	0.206983	-2.27242	0.00138375	1	1.03505	down	7.87971e+07	5.44284e+07	5.1894e+07	3.29609e+08	3.46245e+08	2.18517e+08
Com_123_neg	N-lactoyl-phenylalanine	--	C12 H15 N O4	237.1	5.037	236.093	--	--	HMDB0062175	--	Organic acids and derivatives	Carboxylic acids and derivatives	Amino acids, peptides, and analogues	--	--	--	No results	No results	Full match	Organic acids and derivatives	Carboxylic acids and derivatives	Amino acids, peptides, and analogues	Phenylalanine and derivatives	0.0957252	-3.38496	0.00142408	1	1.12939	down	2.53666e+08	2.53881e+08	2.65344e+08	2.67026e+09	3.15588e+09	2.24792e+09
Com_733_pos	3-(2-methylpropyl)-octahydropyrrolo[1,2-a]pyrazine-1,4-dione	--	C11 H18 N2 O2	210.138	5.685	211.145	--	--	--	--	--	--	--	--	--	--	Full match	Not the top hit	No results					0.423779	-1.23862	0.00145941	1	1.26054	down	2.19738e+08	2.21778e+08	2.09323e+08	5.19006e+08	4.64216e+08	5.52574e+08
Com_3906_pos	(1E,4Z,6E)-5-hydroxy-1,7-bis(4-hydroxyphenyl)hepta-1,4,6-trien-3-one	--	C19 H16 O4	308.106	6.723	309.113	--	--	--	--	--	--	--	--	--	--	Full match	Invalid mass	No results					22.5058	4.49223	0.00147155	1	1.10729	up	3.71308e+07	5.91159e+07	3.94742e+07	1.88352e+06	2.08658e+06	2.06039e+06
Com_2082_neg	Corey Lactone Diol	--	C8 H12 O4	172.073	5.17	171.066	--	--	--	--	--	--	--	--	--	--	No results	No results	Full match	Organoheterocyclic compounds	Lactones	Gamma butyrolactones	Gamma butyrolactones	6.47441	2.69475	0.00147258	1	1.21466	up	8.07981e+07	7.90259e+07	7.56394e+07	1.00949e+07	1.33582e+07	1.29152e+07
Com_4994_pos	Guanosine 3',5'-cyclic monophosphate	3',5'-Cyclic GMP; Guanosine 3',5'-cyclic monophosphate; Guanosine 3',5'-cyclic phosphate; Cyclic GMP; cGMP	C H4 N2 O	345.048	2.492	346.056	cpd:C00942	map00230 Purine metabolism	HMDB0001314	--	Nucleosides, nucleotides, and analogues	Purine nucleotides	Cyclic purine nucleotides	--	--	--	No results	Invalid mass	No match	Nucleosides, nucleotides, and analogues	Purine nucleotides	Cyclic purine nucleotides	3',5'-cyclic purine nucleotides	6.14667	2.6198	0.00158031	1	1.0251	up	3.477e+07	2.62991e+07	3.73162e+07	5.15614e+06	5.1317e+06	5.71846e+06
Com_897_neg	Adenosine 3'5'-cyclic monophosphate	--	C10 H12 N5 O6 P	329.053	4.032	328.045	--	--	--	--	--	--	--	--	--	--	Full match	Full match	Full match	Nucleosides, nucleotides, and analogues	Purine nucleotides	Cyclic purine nucleotides	3',5'-cyclic purine nucleotides	48.2764	5.59325	0.00158502	1	1.23892	up	2.57767e+08	2.49054e+08	2.36984e+08	3.68042e+06	5.09099e+06	6.63582e+06
Com_13_pos	methyl isoquinoline-3-carboxylate	--	C11 H9 N O2	187.064	5.448	188.072	--	--	--	--	--	--	--	--	--	--	Full match	Partial match	Full match					0.00488224	-7.67824	0.00158582	1	1.13072	down	1.72131e+08	4.27177e+08	1.96385e+08	5.68601e+10	4.66305e+10	5.94867e+10
Com_4829_neg	Lysopc 17:0	--	C25 H52 N O7 P	509.348	10.187	508.341	--	--	--	--	--	--	--	--	--	--	No results	No results	Full match	Lipids and lipid-like molecules	Glycerophospholipids	Glycerophosphocholines	1-acyl-sn-glycero-3-phosphocholines	14.2797	3.83589	0.00159042	1	1.23869	up	1.12783e+07	1.6315e+07	1.59092e+07	1.50192e+06	788012	756518
Com_5988_neg	5-[4-(4-methoxyphenoxy)phenyl]-1H-pyrazole	--	C16 H14 N2 O2	266.106	5.819	265.098	--	--	--	--	--	--	--	--	--	--	Full match	No results	No results					0.373438	-1.42106	0.00159165	1	1.04937	down	4.18834e+06	4.1771e+06	3.9595e+06	1.20983e+07	1.09803e+07	9.92544e+06
Com_1280_pos	N4-Acetylcytidine	N4-Acetylcytidine	C11 H15 N3 O6	285.097	1.843	286.105	cpd:C22293	--	HMDB0005923	--	Nucleosides, nucleotides, and analogues	Pyrimidine nucleosides	-	--	--	--	No results	No results	Full match	Nucleosides, nucleotides, and analogues	Pyrimidine nucleosides	Not available	Pyrimidine nucleosides	10.9083	3.44736	0.00161715	1	1.11242	up	2.80016e+08	1.98726e+08	3.08745e+08	2.57623e+07	2.24448e+07	2.39841e+07
Com_6051_pos	2-[2-oxo-2-(2-pyridylamino)ethoxy]acetic acid	--	C9 H10 N2 O4	232.047	4.824	233.054	--	--	--	--	--	--	--	--	--	--	Invalid mass	No results	No results					1.57593	0.6562	0.00165385	1	1.0395	up	2.3795e+07	2.49756e+07	2.25421e+07	1.3967e+07	1.62272e+07	1.50571e+07
Com_823_pos	MAG (18:3)	--	C21 H36 O4	352.26	9.819	353.267	--	--	--	--	--	--	--	--	--	--	No results	No results	Full match	Lipids and lipid-like molecules	Glycerolipids	Monoradylglycerols	Monoacylglycerols	8.83884	3.14386	0.00167104	1	1.23936	up	3.16931e+08	5.15278e+08	5.31601e+08	5.99751e+07	4.68741e+07	4.74483e+07
Com_2026_pos	WMH	--	C22 H28 N6 O4 S	472.194	5.657	473.201	--	--	--	--	--	--	--	--	--	--	Invalid mass	No results	No results					0.224144	-2.1575	0.00171575	1	1.28314	down	2.1497e+07	3.16021e+07	3.3314e+07	1.1573e+08	1.18666e+08	1.51129e+08
Com_392_pos	1-Stearoylglycerol	--	C21 H42 O4	358.309	10.65	359.317	--	--	HMDB0244009	--	Lipids and lipid-like molecules	Fatty Acyls	Fatty alcohols	--	--	--	No results	Full match	No results	Lipids and lipid-like molecules	Glycerolipids	Monoradylglycerols	1-monoacylglycerols	14.9776	3.90473	0.0017366	1	1.23192	up	6.16315e+08	8.24465e+08	1.30169e+09	6.67725e+07	6.7893e+07	4.844e+07
Com_4503_pos	Eucalyptol	1,8-Cineole; 1,8-Cineol; Eucalyptol	C10 H18 O	136.126	9.365	137.133	cpd:C09844	map01110 Biosynthesis of secondary metabolites	HMDB0004472	--	Organoheterocyclic compounds	Oxanes	-	--	--	--	No results	Invalid mass	No results	Organoheterocyclic compounds	Oxanes	Not available	Oxanes	11.2241	3.48853	0.00175548	1	1.19143	up	4.38238e+07	4.16887e+07	4.6239e+07	4.95775e+06	3.31982e+06	3.46071e+06
Com_2805_neg	Benzyl 6-O-beta-D-glucopyranosyl-beta-D-glucopyranoside	--	C19 H28 O11	432.163	5.677	431.156	--	--	--	--	--	--	--	--	--	--	Full match	No results	No results					21.2391	4.40865	0.00179477	1	1.23013	up	2.64277e+07	5.22878e+07	3.08821e+07	1.87707e+06	1.4603e+06	1.82282e+06
Com_1205_pos	Choline Glycerophosphate	--	C8 H20 N O6 P	257.102	1.986	275.136	--	--	HMDB0252858	--	Lipids and lipid-like molecules	Glycerophospholipids	Glycerophosphocholines	--	--	--	No results	No results	Full match	Lipids and lipid-like molecules	Glycerophospholipids	Glycerophosphocholines	Glycerophosphocholines	10.7845	3.43089	0.00180402	1	1.04913	up	2.39272e+08	2.48972e+08	2.47904e+08	2.77217e+07	1.93564e+07	2.11818e+07
Com_2546_pos	8-Aminooctanoic acid	--	C8 H17 N O2	159.127	4.847	160.134	--	--	HMDB0247418	--	Lipids and lipid-like molecules	Fatty Acyls	Fatty acids and conjugates	--	--	--	No results	No results	Full match	Organic acids and derivatives	Carboxylic acids and derivatives	Amino acids, peptides, and analogues	Alpha amino acids and derivatives	0.0910191	-3.45769	0.00185539	1	1.11311	down	7.10513e+06	8.17537e+06	7.65896e+06	7.06648e+07	7.25129e+07	1.08851e+08
Com_182_neg	3-Phenyllactic acid	--	C9 H10 O3	120.057	5.727	119.049	--	--	HMDB0000779	--	Phenylpropanoids and polyketides	Phenylpropanoic acids	-	--	--	--	Invalid mass	Invalid mass	No results	Phenylpropanoids and polyketides	Phenylpropanoic acids	Not available	Phenylpropanoic acids	0.0540714	-4.20899	0.00185792	1	1.29392	down	8.35766e+07	8.34285e+07	7.46098e+07	1.25739e+09	1.22621e+09	1.98485e+09
Com_6244_neg	LPE 18:0	--	C23 H48 N O7 P	481.317	10.147	480.31	--	--	--	LMGP02050038	--	--	--	Glycerophospholipids [GP]	Glycerophosphoethanolamines [GP02]	Monoacylglycerophosphoethanolamines [GP0205]	No results	Full match	Full match	Lipids and lipid-like molecules	Glycerophospholipids	Glycerophosphoethanolamines	1-acyl-sn-glycero-3-phosphoethanolamines	6.18487	2.62874	0.00188616	1	1.21561	up	5.01743e+06	7.44462e+06	8.14456e+06	1.4554e+06	1.11279e+06	763586
Com_6556_pos	lithocholic acid	Lithocholic acid; Lithocholate; 3alpha-Hydroxy-5beta-cholanate; 3alpha-Hydroxy-5beta-cholanic acid	C24 H40 O3	376.298	6.506	377.306	cpd:C03990	--	HMDB0000761	LMST04010003	Lipids and lipid-like molecules	Steroids and steroid derivatives	Bile acids, alcohols and derivatives	Sterol Lipids [ST]	Bile acids and derivatives [ST04]	C24 bile acids, alcohols, and derivatives [ST0401]	No results	No results	Full match	Lipids and lipid-like molecules	Steroids and steroid derivatives	Bile acids, alcohols and derivatives	Monohydroxy bile acids, alcohols and derivatives	0.179306	-2.4795	0.00189137	1	1.21553	down	2.91517e+06	2.95975e+06	2.88704e+06	1.50316e+07	1.89018e+07	1.49325e+07
Com_667_pos	2-oxa-4-azatetracyclo[6.3.1.1~6,10~.0~1,5~]tridecan-3-one	--	C11 H15 N O2	176.084	5.534	177.092	--	--	--	--	--	--	--	--	--	--	Invalid mass	No results	No results					8.72063	3.12443	0.00191631	1	1.13001	up	7.09311e+08	4.69496e+08	6.41431e+08	7.24934e+07	6.50342e+07	7.12002e+07
Com_103_pos	N-Acetylneuraminic acid	N-Acetylneuraminate; N-Acetylneuraminic acid; 5-Acetamido-3,5-dideoxy-D-glycero-D-galacto-2-nonulosonic acid; Neu5Ac	C11 H19 N O9	309.107	1.482	310.114	cpd:C00270	map00520 Amino sugar and nucleotide sugar metabolism;map01100 Metabolic pathways	HMDB0000230	--	Organic oxygen compounds	Organooxygen compounds	Carbohydrates and carbohydrate conjugates	--	--	--	Full match	Full match	Full match	Organic oxygen compounds	Organooxygen compounds	Carbohydrates and carbohydrate conjugates	N-acylneuraminic acids	0.0866751	-3.52824	0.00195445	1	1.13499	down	4.59934e+08	3.79615e+08	2.76914e+08	2.87065e+09	6.32714e+09	3.68322e+09
Com_3563_neg	Epinephrine bitartrate	--	C13 H19 N O9	333.106	4.193	332.099	--	--	HMDB0000068	--	Benzenoids	Phenols	Benzenediols	--	--	--	No results	No results	Full match	Benzenoids	Phenols	Benzenediols	Catechols	0.117552	-3.08862	0.00201868	1	1.15338	down	2.89652e+06	5.93458e+06	3.89412e+06	4.15729e+07	2.76323e+07	3.90463e+07
Com_2672_neg	Dodecanedioic acid	Dodecanedioic acid	C12 H22 O4	184.146	5.958	183.138	cpd:C02678	--	HMDB0000623	LMFA01170009	Lipids and lipid-like molecules	Fatty Acyls	Fatty acids and conjugates	Fatty Acyls [FA]	Fatty Acids and Conjugates [FA01]	Dicarboxylic acids [FA0117]	Invalid mass	Invalid mass	No match	Lipids and lipid-like molecules	Fatty Acyls	Fatty acids and conjugates	Medium-chain fatty acids	0.157071	-2.67052	0.00203577	1	1.23961	down	9.15835e+06	7.95769e+06	7.32103e+06	4.60291e+07	4.19722e+07	6.7579e+07
Com_7912_pos	LPE 16:0	--	C21 H44 N O7 P	453.287	9.309	454.294	--	--	--	LMGP02050036	--	--	--	Glycerophospholipids [GP]	Glycerophosphoethanolamines [GP02]	Monoacylglycerophosphoethanolamines [GP0205]	No results	Full match	Full match	Lipids and lipid-like molecules	Glycerophospholipids	Glycerophosphoethanolamines	1-acyl-sn-glycero-3-phosphoethanolamines	9.20915	3.20307	0.00205524	1	1.27546	up	7.53403e+06	1.19795e+07	1.0448e+07	1.56987e+06	937029	746543
Com_774_neg	N-[4-(2-methyl-1,3-thiazol-4-yl)phenyl]-2-thiophenecarboxamide	--	C15 H12 N2 O S2	300.042	4.972	299.034	--	--	--	--	--	--	--	--	--	--	Invalid mass	No results	No results					5.57966	2.48018	0.00207361	1	1.16009	up	2.82695e+08	3.11474e+08	2.54164e+08	6.49291e+07	4.16642e+07	4.5447e+07
Com_5583_pos	DL-Norvaline	--	C5 H11 N O2	117.079	1.798	235.165	--	--	HMDB0251527	--	Organic acids and derivatives	Carboxylic acids and derivatives	Amino acids, peptides, and analogues	--	--	--	No results	No results	Full match	Organic acids and derivatives	Carboxylic acids and derivatives	Amino acids, peptides, and analogues	Alpha amino acids	0.121992	-3.03514	0.00210454	1	1.17602	down	2.55559e+06	2.59286e+06	2.59648e+06	2.54611e+07	1.90696e+07	1.89563e+07
Com_2220_pos	1-(3-methoxy-2-nitrostyryl)pyrrolidine	--	C13 H16 N2 O3	248.117	2.377	249.124	--	--	--	--	--	--	--	--	--	--	Full match	No results	Full match					0.0857573	-3.5436	0.00212818	1	1.22502	down	8.22004e+06	7.24898e+06	9.34653e+06	7.33008e+07	8.27192e+07	1.3335e+08
Com_1596_pos	3-(propan-2-yl)-octahydropyrrolo[1,2-a]pyrazine-1,4-dione	--	C10 H16 N2 O2	196.122	5.362	197.129	--	--	--	--	--	--	--	--	--	--	Full match	No results	No results					0.153975	-2.69923	0.00212872	1	1.20079	down	2.34501e+07	2.64898e+07	2.71555e+07	1.97584e+08	1.28189e+08	1.74926e+08
Com_333_neg	L-Glutathione (reduced)	--	C10 H17 N3 O6 S	307.084	5.982	306.077	--	--	--	--	--	--	--	--	--	--	Full match	Full match	Full match	Organic acids and derivatives	Carboxylic acids and derivatives	Amino acids, peptides, and analogues	Peptides	86.6022	6.43633	0.00215336	1	1.29177	up	7.43551e+08	8.51381e+08	7.0855e+08	1.35156e+07	7.28343e+06	5.79938e+06
Com_730_pos	Glycerol 1-hexadecanoate	--	C19 H38 O4	330.278	9.815	331.285	--	--	HMDB0011564	--	Lipids and lipid-like molecules	Glycerolipids	Monoradylglycerols	--	--	--	No results	No results	Full match	Lipids and lipid-like molecules	Glycerolipids	Monoradylglycerols	1-monoacylglycerols	8.62298	3.10819	0.0021694	1	1.24104	up	3.49572e+08	5.50424e+08	6.14125e+08	6.77646e+07	5.33057e+07	5.45211e+07
Com_1790_neg	5-chloro-N-(4-morpholinophenyl)-1H-indole-2-carboxamide	--	C19 H18 Cl N3 O2	355.113	5.086	354.106	--	--	--	--	--	--	--	--	--	--	Invalid mass	No results	No results					0.43044	-1.21612	0.00217497	1	1.20422	down	4.95929e+07	4.44825e+07	3.91919e+07	9.717e+07	9.07236e+07	1.21713e+08
Com_2481_neg	Deoxyribose 5-Phosphate	--	C5 H11 O7 P	214.024	1.392	213.017	--	--	HMDB0001031	--	Organic oxygen compounds	Organooxygen compounds	Carbohydrates and carbohydrate conjugates	--	--	--	No results	No results	Full match					0.449866	-1.15243	0.00219027	1	1.13473	down	3.07703e+07	3.1891e+07	2.58739e+07	5.64313e+07	7.55568e+07	6.48156e+07
Com_2743_pos	Muscone	--	C16 H30 O	260.215	7.744	261.222	--	--	HMDB0034181	--	Organic oxygen compounds	Organooxygen compounds	Carbonyl compounds	--	--	--	No results	Invalid mass	No results	Organic oxygen compounds	Organooxygen compounds	Carbonyl compounds	Cyclic ketones	2.31996	1.2141	0.00221105	1	1.16682	up	1.10055e+08	8.47849e+07	8.41895e+07	3.51333e+07	4.23124e+07	4.28276e+07
Com_2318_pos	2-(1H-indol-3-yl)acetic acid	--	C10 H9 N O2	175.064	5.778	176.071	--	--	HMDB0000197	--	Organoheterocyclic compounds	Indoles and derivatives	Indolyl carboxylic acids and derivatives	--	--	--	Full match	Not the top hit	Full match					0.23377	-2.09684	0.00221634	1	1.17828	down	2.86109e+07	2.51726e+07	2.30476e+07	1.09392e+08	1.33231e+08	8.60386e+07
Com_2099_neg	16-(Hexopyranosyloxy)-7-hydroxy-8,9-epoxypimaran-18-oic acid	--	C26 H42 O10	514.278	5.894	513.271	--	--	--	--	--	--	--	--	--	--	Full match	Full match	No results	Lipids and lipid-like molecules	Fatty Acyls	Fatty acyl glycosides	Fatty acyl glycosides of mono- and disaccharides	0.151462	-2.72297	0.00224359	1	1.13531	down	1.3253e+07	9.98589e+06	9.3837e+06	6.25572e+07	5.40995e+07	9.87272e+07
Com_449_neg	N-Acetyl-D-alloisoleucine	--	C8 H15 N O3	173.105	5.593	172.097	--	--	--	--	--	--	--	--	--	--	Full match	Full match	Full match	Organic acids and derivatives	Carboxylic acids and derivatives	Amino acids, peptides, and analogues	Isoleucine and derivatives	0.481121	-1.05553	0.00227106	1	1.244	down	3.22667e+08	3.28756e+08	2.64754e+08	6.48268e+08	5.45366e+08	7.10619e+08
Com_473_pos	YQH	--	C20 H26 N6 O6	446.196	6.66	447.205	--	--	--	--	--	--	--	--	--	--	Invalid mass	No results	No results					44.5261	5.47658	0.00228849	1	1.00665	up	3.71128e+08	5.35054e+08	5.62234e+08	1.7589e+07	9.34285e+06	6.04697e+06
Com_3012_pos	ethyl 5-ethoxy-1H-indole-2-carboxylate	--	C13 H15 N O3	233.106	5.102	234.113	--	--	--	--	--	--	--	--	--	--	Full match	No results	No results					0.304442	-1.71576	0.00231852	1	1.13687	down	1.83976e+07	2.46372e+07	2.28715e+07	7.00373e+07	8.8796e+07	5.76489e+07
Com_249_neg	Glycine anhydride	2,5-Dioxopiperazine; Diketopiperazine; 2,5-Diazacyclohexane-1,4-dione; 2,5-Piperazinedione; Glycine anhydride	C4 H6 N2 O2	114.042	1.436	113.035	cpd:C02777	--	--	--	--	--	--	--	--	--	No results	Invalid mass	No results	Organic acids and derivatives	Carboxylic acids and derivatives	Amino acids, peptides, and analogues	Alpha amino acids and derivatives	0.027968	-5.16008	0.00239152	1	1.09851	down	3.15487e+07	2.93152e+07	3.146e+07	1.06195e+09	1.46794e+09	7.71164e+08
Com_1966_pos	2-(cyclopropylcarbonyl)-3-(4-fluoroanilino)acrylonitrile	--	C13 H11 F N2 O	252.064	1.664	253.072	--	--	--	--	--	--	--	--	--	--	Invalid mass	No results	No results					1.7064	0.770954	0.00239386	1	1.16515	up	1.56062e+08	1.7587e+08	1.73144e+08	9.63041e+07	1.00385e+08	9.93007e+07
Com_5271_pos	Boldione	--	C19 H24 O2	284.178	6.737	285.186	--	--	HMDB0003422	--	Lipids and lipid-like molecules	Steroids and steroid derivatives	Androstane steroids	--	--	--	No results	No results	Full match	Lipids and lipid-like molecules	Steroids and steroid derivatives	Androstane steroids	Androgens and derivatives	5.95348	2.57373	0.00239639	1	1.08764	up	3.06738e+07	2.59735e+07	3.14409e+07	4.49221e+06	3.92432e+06	6.37954e+06
Com_4568_neg	15-Deoxy-Δ12,14-prostaglandin D2	--	C20 H30 O4	316.204	7.112	315.196	--	--	--	--	--	--	--	--	--	--	Invalid mass	No results	No match	Lipids and lipid-like molecules	Fatty Acyls	Eicosanoids	Prostaglandins and related compounds	0.0381406	-4.71253	0.0024687	1	1.14662	down	732599	657383	601139	2.41146e+07	1.16913e+07	1.63988e+07
Com_2212_pos	Estrone	Estrone; 3-Hydroxy-1,3,5(10)-estratrien-17-one	C18 H22 O2	252.148	5.57	253.156	cpd:C00468	map01100 Metabolic pathways	HMDB0000145	LMST02010004	Lipids and lipid-like molecules	Steroids and steroid derivatives	Estrane steroids	Sterol Lipids [ST]	Steroids [ST02]	C18 steroids (estrogens) and derivatives [ST0201]	Invalid mass	No results	No results	Lipids and lipid-like molecules	Steroids and steroid derivatives	Estrane steroids	Estrogens and derivatives	12.1608	3.60416	0.00253018	1	1.0462	up	6.49463e+07	1.25737e+08	7.10279e+07	7.3337e+06	6.02197e+06	8.16529e+06
Com_8893_pos	α-Cyclodextrin	--	C36 H60 O30	972.322	4.771	973.329	--	--	--	--	--	--	--	--	--	--	No results	Invalid mass	No results	Organic oxygen compounds	Organooxygen compounds	Carbohydrates and carbohydrate conjugates	Oligosaccharides	0.294	-1.76611	0.00253745	1	1.10704	down	1.59455e+06	1.54482e+06	2.18897e+06	5.56943e+06	5.88171e+06	6.67248e+06
Com_968_neg	N6-Succinyl Adenosine	--	C14 H17 N5 O8	383.108	5.081	382.101	--	--	HMDB0255303	--	Organic acids and derivatives	Carboxylic acids and derivatives	Dicarboxylic acids and derivatives	--	--	--	No results	No results	Full match	Nucleosides, nucleotides, and analogues	Purine nucleosides	Not available	Purine nucleosides	4.02629	2.00945	0.00262505	1	1.22439	up	2.33592e+08	2.05825e+08	2.05849e+08	5.03805e+07	4.47407e+07	6.51423e+07
Com_2420_pos	Chlorogenic acid	Chlorogenate; Chlorogenic acid; Caffeoyl quinic acid; trans-5-O-Caffeoyl-D-quinate	C16 H18 O9	354.095	5.269	353.088	cpd:C00852	map01110 Biosynthesis of secondary metabolites	HMDB0003164	--	Organic oxygen compounds	Organooxygen compounds	Alcohols and polyols	--	--	--	Full match	Full match	Full match	Organic oxygen compounds	Organooxygen compounds	Alcohols and polyols	Quinic acids and derivatives	4.71268	2.23655	0.00263569	1	1.23456	up	9.59675e+07	1.19534e+08	1.2963e+08	2.51885e+07	2.38885e+07	2.41577e+07
Com_87_pos	2-Amino-1,3,4-octadecanetriol	--	C18 H39 N O3	317.294	6.465	318.301	--	--	--	--	--	--	--	--	--	--	Full match	No results	No results	Organic nitrogen compounds	Organonitrogen compounds	Amines	1,3-aminoalcohols	0.297701	-1.74806	0.00263708	1	1.07927	down	1.41147e+09	2.21265e+09	1.87435e+09	5.69538e+09	5.52291e+09	7.25147e+09
Com_457_pos	TMK	--	C15 H30 N4 O5 S	188.117	1.752	189.124	--	--	--	--	--	--	--	--	--	--	Invalid mass	No match	No match					0.100866	-3.30949	0.00266589	1	1.179	down	7.9816e+07	8.03021e+07	7.26374e+07	7.54043e+08	5.89027e+08	9.64505e+08
Com_996_pos	Oxaceprol	--	C7 H11 N O4	173.069	1.546	174.077	--	--	HMDB0000725	--	Organic acids and derivatives	Carboxylic acids and derivatives	Amino acids, peptides, and analogues	--	--	--	No results	No results	Full match	Organic acids and derivatives	Carboxylic acids and derivatives	Amino acids, peptides, and analogues	Proline and derivatives	0.516515	-0.953117	0.00267245	1	1.13663	down	1.54925e+08	1.76552e+08	1.81357e+08	3.73803e+08	2.91542e+08	3.27526e+08
Com_3245_pos	N-(2-morpholinophenyl)-2-furamide	--	C15 H16 N2 O3	272.117	5.449	273.124	--	--	--	--	--	--	--	--	--	--	Full match	No results	No results					0.345597	-1.53284	0.00267365	1	1.18137	down	1.58389e+07	2.21685e+07	2.28621e+07	7.17898e+07	5.11983e+07	5.31404e+07
Com_3007_neg	2-{2-oxo-2-[(2-oxo-3-azepanyl)amino]ethoxy}acetic acid	--	C10 H16 N2 O5	244.106	2.468	243.099	--	--	--	--	--	--	--	--	--	--	Full match	No results	No results					0.436186	-1.19698	0.00268417	1	1.11345	down	2.45041e+07	2.01407e+07	1.98439e+07	5.63737e+07	4.11332e+07	5.03398e+07
Com_6254_pos	Phenylacetylglutamine	Phenylacetylglutamine; alpha-N-Phenylacetyl-L-glutamine; N2-(2-Phenylacetyl)-L-glutamine	C13 H16 N2 O4	264.112	5.969	551.213	cpd:C04148	map00360 Phenylalanine metabolism	HMDB0006344	--	Organic acids and derivatives	Carboxylic acids and derivatives	Amino acids, peptides, and analogues	--	--	--	No results	No results	Full match	Organic acids and derivatives	Carboxylic acids and derivatives	Amino acids, peptides, and analogues	N-acyl-alpha amino acids	14.3157	3.83952	0.00274854	1	1.24644	up	2.30125e+07	1.61031e+07	1.35786e+07	1.25126e+06	1.26728e+06	1.16233e+06
Com_254_neg	Adenosine 5'-monophosphate	AMP; Adenosine 5'-monophosphate; Adenylic acid; Adenylate; 5'-AMP; 5'-Adenylic acid; 5'-Adenosine monophosphate; Adenosine 5'-phosphate	C10 H14 N5 O7 P	347.063	2.139	346.056	cpd:C00020	map00230 Purine metabolism;map01100 Metabolic pathways;map01110 Biosynthesis of secondary metabolites	HMDB0000045	--	Nucleosides, nucleotides, and analogues	Purine nucleotides	Purine ribonucleotides	--	--	--	Full match	Full match	Full match	Nucleosides, nucleotides, and analogues	Purine nucleotides	Purine ribonucleotides	Purine ribonucleoside monophosphates	65.0305	6.02304	0.00290946	1	1.10159	up	1.08904e+09	1.12035e+09	1.09686e+09	2.53065e+07	1.33584e+07	1.21768e+07
Com_876_pos	Lactobionic acid	--	C12 H22 O12	358.11	5.891	359.117	--	--	HMDB0253945	--	Lipids and lipid-like molecules	Fatty Acyls	Fatty acyl glycosides	--	--	--	No results	No results	Full match	Lipids and lipid-like molecules	Fatty Acyls	Fatty acyl glycosides	Fatty acyl glycosides of mono- and disaccharides	162.269	7.34225	0.00291493	1	1.15747	up	5.09595e+08	4.96023e+08	4.92089e+08	4.91264e+06	2.36965e+06	1.94746e+06
Com_701_pos	indoline-2-carboxylic acid	--	C9 H9 N O2	163.064	5.55	164.071	--	--	--	--	--	--	--	--	--	--	Full match	Partial match	Full match					0.430391	-1.21628	0.00294484	1	1.26413	down	2.60816e+08	1.97581e+08	2.41546e+08	5.23718e+08	5.14781e+08	5.87795e+08
Com_3230_pos	5-(2,5-dihydroxyhexyl)oxolan-2-one	--	C10 H18 O4	219.148	5.077	220.155	--	--	--	--	--	--	--	--	--	--	Invalid mass	No results	No results					0.197676	-2.33879	0.00296122	1	1.09324	down	1.35368e+07	1.15673e+07	1.13842e+07	5.4998e+07	7.90689e+07	5.05188e+07
Com_308_pos	N-Acetyl-L-leucine	N-Acetyl-L-leucine	C8 H15 N O3	173.106	1.896	174.113	cpd:C02710	--	HMDB0011756	--	Organic acids and derivatives	Carboxylic acids and derivatives	Amino acids, peptides, and analogues	--	--	--	No results	No results	Full match	Organic acids and derivatives	Carboxylic acids and derivatives	Amino acids, peptides, and analogues	Leucine and derivatives	0.05617	-4.15406	0.00300908	1	1.25284	down	6.74208e+07	7.7183e+07	7.16498e+07	1.39465e+09	8.66471e+08	1.58887e+09
Com_1426_neg	4-Butylresorcinol	--	C10 H14 O2	166.099	5.741	165.092	--	--	--	--	--	--	--	--	--	--	No results	No results	Full match	Benzenoids	Phenols	Benzenediols	Resorcinols	17.9172	4.16328	0.00301281	1	1.19117	up	9.7046e+07	1.03491e+08	1.25337e+08	3.84372e+06	5.86601e+06	8.47797e+06
Com_5606_pos	Phe-Pro	--	C14 H18 N2 O3	262.133	4.216	263.14	--	--	HMDB0011177	--	Organic acids and derivatives	Carboxylic acids and derivatives	Amino acids, peptides, and analogues	--	--	--	No results	No results	Full match	Organic acids and derivatives	Carboxylic acids and derivatives	Amino acids, peptides, and analogues	Dipeptides	0.606534	-0.721341	0.00306921	1	1.0088	down	1.40484e+07	1.67924e+07	1.64041e+07	2.43347e+07	2.75463e+07	2.60122e+07
Com_1748_neg	Cytidine	Cytidine	C9 H13 N3 O5	243.085	4.306	242.078	cpd:C00475	map00240 Pyrimidine metabolism;map01100 Metabolic pathways	HMDB0000089	--	Nucleosides, nucleotides, and analogues	Pyrimidine nucleosides	-	--	--	--	Full match	No results	Full match	Nucleosides, nucleotides, and analogues	Pyrimidine nucleosides	Not available	Pyrimidine nucleosides	31.8414	4.99283	0.00310075	1	1.17109	up	1.07476e+08	9.48372e+07	4.40275e+07	2.95587e+06	2.67635e+06	2.10425e+06
Com_834_pos	Clofencet-potassium	--	C13 H11 Cl N2 O3	278.041	1.439	279.049	--	--	--	--	--	--	--	--	--	--	Invalid mass	No results	No results					1.97888	0.984683	0.00319188	1	1.04287	up	4.5665e+08	4.91136e+08	3.86974e+08	2.47286e+08	2.3636e+08	1.90857e+08
Com_1149_neg	4-Hydroxy-2-Oxoglutaric Acid	--	C5 H6 O6	162.016	1.291	161.009	--	--	HMDB0002070	--	Organic acids and derivatives	Keto acids and derivatives	Gamma-keto acids and derivatives	--	--	--	No results	No results	Full match	Organic acids and derivatives	Keto acids and derivatives	Gamma-keto acids and derivatives	Gamma-keto acids and derivatives	0.0152835	-6.03188	0.00321442	1	1.15373	down	2.00919e+06	1.93617e+06	1.88189e+06	1.44687e+08	7.48565e+07	1.61733e+08
Com_4205_pos	Cyclohexaneacetic acid	--	C8 H14 O2	142.1	6.617	143.107	--	--	HMDB0031403	--	Organic acids and derivatives	Carboxylic acids and derivatives	Carboxylic acids	--	--	--	No results	No results	Full match	Organic acids and derivatives	Carboxylic acids and derivatives	Carboxylic acids	Carboxylic acids	0.0914365	-3.45109	0.00327538	1	1.27796	down	3.41115e+06	3.14841e+06	3.01475e+06	2.92196e+07	2.85745e+07	4.69157e+07
Com_2839_pos	Gly-Tyr	--	C11 H14 N2 O4	256.107	4.252	257.114	--	--	HMDB0304778	--	Organic acids and derivatives	Carboxylic acids and derivatives	Amino acids, peptides, and analogues	--	--	--	No results	Invalid mass	No results	Organic acids and derivatives	Carboxylic acids and derivatives	Amino acids, peptides, and analogues	Peptides	2.2431	1.16549	0.00328092	1	1.0799	up	7.84067e+07	1.00854e+08	1.01772e+08	3.92812e+07	4.97424e+07	3.62644e+07
Com_1501_neg	Terephthalic Acid	Terephthalate; Terephthalic acid; 1,4-Benzenedicarboxylic acid	C8 H6 O4	166.026	1.54	165.019	cpd:C06337	map01100 Metabolic pathways	HMDB0002428	--	Benzenoids	Benzene and substituted derivatives	Benzoic acids and derivatives	--	--	--	No results	No results	Full match	Organic acids and derivatives	Carboxylic acids and derivatives	Dicarboxylic acids and derivatives	Dicarboxylic acids and derivatives	2.28579	1.1927	0.00331354	1	1.03532	up	1.17083e+08	9.55155e+07	8.57678e+07	4.26132e+07	3.98723e+07	4.80452e+07
Com_2232_pos	Xanthurenic Acid	Xanthurenic acid; Xanthurenate	C10 H7 N O4	205.038	4.253	206.046	cpd:C02470	map00380 Tryptophan metabolism	HMDB0000881	--	Organoheterocyclic compounds	Quinolines and derivatives	Quinoline carboxylic acids	--	--	--	No results	No results	Full match	Organoheterocyclic compounds	Quinolines and derivatives	Quinoline carboxylic acids	Quinoline carboxylic acids	0.193569	-2.36908	0.00332033	1	1.04006	down	2.32316e+07	1.74794e+07	1.5951e+07	1.28469e+08	9.60569e+07	6.81966e+07
Com_2979_pos	NVP-231	--	C25 H25 N3 O2 S	393.215	5.805	394.224	--	--	--	--	--	--	--	--	--	--	No results	Invalid mass	No results	Organoheterocyclic compounds	Benzothiazoles	Not available	Benzothiazoles	10.9667	3.45505	0.00332571	1	1.16228	up	5.16641e+07	7.77672e+07	9.40832e+07	6.32846e+06	6.58965e+06	7.46313e+06
Com_1628_neg	Nonanoic acid	Nonanoic acid; Nonanoate; Pelargonic acid	C9 H18 O2	158.13	5.978	157.123	cpd:C01601	--	HMDB0000847	LMFA01010009	Lipids and lipid-like molecules	Fatty Acyls	Fatty acids and conjugates	Fatty Acyls [FA]	Fatty Acids and Conjugates [FA01]	Straight chain fatty acids [FA0101]	No results	No results	Full match	Lipids and lipid-like molecules	Fatty Acyls	Fatty acids and conjugates	Medium-chain fatty acids	0.273237	-1.87178	0.00334943	1	1.11094	down	3.6028e+07	3.03805e+07	3.15868e+07	1.25653e+08	9.34639e+07	1.3953e+08
Com_5905_pos	Thromboxane B1	--	C20 H36 O6	394.236	6.659	395.243	--	--	--	LMFA03030008	--	--	--	Fatty Acyls [FA]	Eicosanoids [FA03]	Thromboxanes [FA0303]	Invalid mass	No results	No results					0.122418	-3.03011	0.0033608	1	1.19949	down	2.3138e+06	2.11765e+06	2.02257e+06	1.40042e+07	1.56424e+07	2.30743e+07
Com_455_pos	3-(4,5-diphenyl-1H-imidazol-2-yl)pyridine	--	C20 H15 N3	297.122	5.106	298.13	--	--	--	--	--	--	--	--	--	--	Invalid mass	No results	No results					0.243039	-2.04074	0.00342934	1	1.20596	down	2.07564e+08	2.1171e+08	1.86924e+08	7.36524e+08	1.03241e+09	7.25306e+08
Com_1600_neg	Jasmonic acid	(-)-Jasmonic acid; Jasmonic acid; {(1R,2R)-3-Oxo-2-[(Z)pent-2-enyl]cyclopent-2-enyl}acetic acid; Jasmonate; (-)-Jasmonate	C12 H18 O3	164.12	6.452	163.112	cpd:C08491	map00592 alpha-Linolenic acid metabolism;map01100 Metabolic pathways;map01110 Biosynthesis of secondary metabolites	HMDB0032797	LMFA02020001	Lipids and lipid-like molecules	Fatty Acyls	Lineolic acids and derivatives	Fatty Acyls [FA]	Octadecanoids [FA02]	Jasmonic acids [FA0202]	Invalid mass	Invalid mass	No results	Lipids and lipid-like molecules	Fatty Acyls	Lineolic acids and derivatives	Jasmonic acids	0.383497	-1.38271	0.00344114	1	1.07505	down	4.72095e+07	4.40464e+07	5.08297e+07	1.43282e+08	1.04186e+08	1.23031e+08
Com_1165_neg	1-acetyl-N-(6-chloro-1,3-benzothiazol-2-yl)-4-piperidinecarboxamide	--	C15 H16 Cl N3 O2 S	337.068	2.751	336.06	--	--	--	--	--	--	--	--	--	--	Invalid mass	No results	No results					30.693	4.93984	0.00352514	1	1.03448	up	1.51768e+08	1.78653e+08	1.40488e+08	7.32863e+06	5.05046e+06	2.96348e+06
Com_8598_neg	(2E)-4-Hydroxy-3,7-dimethyl-2,6-octadien-1-yl beta-D-glucopyranoside	--	C16 H28 O7	378.189	5.435	377.182	--	--	--	--	--	--	--	--	--	--	Invalid mass	No results	No results					0.562026	-0.831291	0.00354107	1	1.15635	down	2.10158e+06	2.0274e+06	1.78626e+06	3.93322e+06	3.49468e+06	3.09696e+06
Com_3657_neg	Prolylleucine	--	C11 H20 N2 O3	228.148	5.218	273.146	--	--	HMDB0253028	--	Organic acids and derivatives	Carboxylic acids and derivatives	Amino acids, peptides, and analogues	--	--	--	No results	Full match	Full match	Organic acids and derivatives	Carboxylic acids and derivatives	Amino acids, peptides, and analogues	Dipeptides	0.202397	-2.30474	0.00360248	1	1.1917	down	6.963e+06	6.97747e+06	5.69721e+06	3.90247e+07	2.3471e+07	3.45301e+07
Com_3108_neg	16-Hydroxyhexadecanoic acid	--	C16 H32 O3	272.235	9.542	271.228	--	--	HMDB0006294	--	Lipids and lipid-like molecules	Fatty Acyls	Fatty acids and conjugates	--	--	--	Full match	Full match	No results	Lipids and lipid-like molecules	Fatty Acyls	Fatty acids and conjugates	Long-chain fatty acids	5.50364	2.46039	0.00373209	1	1.16427	up	2.60998e+07	3.81193e+07	3.98725e+07	6.7062e+06	5.86519e+06	6.34186e+06
Com_5_pos	L-Phenylalanine	L-Phenylalanine; (S)-alpha-Amino-beta-phenylpropionic acid	C9 H11 N O2	165.08	4.986	166.087	cpd:C00079	map00360 Phenylalanine metabolism;map00400 Phenylalanine, tyrosine and tryptophan biosynthesis;map00460 Cyanoamino acid metabolism;map00970 Aminoacyl-tRNA biosynthesis;map01100 Metabolic pathways;map01110 Biosynthesis of secondary metabolites;map01210 2-Oxocarboxylic acid metabolism;map01230 Biosynthesis of amino acids;map02010 ABC transporters	HMDB0000159	--	Organic acids and derivatives	Carboxylic acids and derivatives	Amino acids, peptides, and analogues	--	--	--	Full match	Full match	Full match	Organic acids and derivatives	Carboxylic acids and derivatives	Amino acids, peptides, and analogues	Phenylalanine and derivatives	0.00489559	-7.6743	0.00377455	1	1.14706	down	2.85652e+08	9.05626e+08	2.69557e+08	1.1602e+11	8.71775e+10	9.52007e+10
Com_1075_neg	Undecanedioic acid	--	C11 H20 O4	216.136	5.719	215.128	--	--	HMDB0000888	LMFA01170007	Lipids and lipid-like molecules	Fatty Acyls	Fatty acids and conjugates	Fatty Acyls [FA]	Fatty Acids and Conjugates [FA01]	Dicarboxylic acids [FA0117]	No results	No results	Full match	Lipids and lipid-like molecules	Fatty Acyls	Fatty acids and conjugates	Medium-chain fatty acids	0.302223	-1.72632	0.00387481	1	1.20779	down	6.11962e+07	5.69079e+07	4.48834e+07	1.55244e+08	1.49968e+08	2.34084e+08
Com_6910_neg	Kynurenic acid O-hexside	--	C16 H17 N O8	351.096	4.213	350.088	--	--	--	--	--	--	--	--	--	--	No results	No results	Full match	Organoheterocyclic compounds	Quinolines and derivatives	Quinoline carboxylic acids	Quinoline carboxylic acids	0.276036	-1.85707	0.00399054	1	1.1782	down	1.67071e+06	2.1782e+06	1.29927e+06	8.04702e+06	5.89662e+06	4.70676e+06
Com_22_pos	L-Norleucine	L-Norleucine; L-Aminohexanoic acid; L-Aminohexanoate; L-2-Aminohexanoic acid; L-2-Aminohexanoate; (S)-2-Aminohexanoic acid	C6 H13 N O2	131.095	3.245	132.102	cpd:C01933	--	HMDB0001645	--	Organic acids and derivatives	Carboxylic acids and derivatives	Amino acids, peptides, and analogues	--	--	--	Full match	Full match	Full match	Organic acids and derivatives	Carboxylic acids and derivatives	Amino acids, peptides, and analogues	L-alpha-amino acids	0.00556761	-7.48873	0.00401252	1	1.16706	down	1.21652e+08	3.337e+08	8.21639e+07	3.92564e+10	2.86355e+10	2.86517e+10
Com_198_pos	4-Guanidinobutyric acid	4-Guanidinobutanoate; 4-Guanidinobutyric acid	C5 H11 N3 O2	145.086	1.812	146.093	cpd:C01035	map00330 Arginine and proline metabolism;map01100 Metabolic pathways	HMDB0003464	--	Organic acids and derivatives	Carboxylic acids and derivatives	Amino acids, peptides, and analogues	--	--	--	No results	Full match	Full match	Organic acids and derivatives	Carboxylic acids and derivatives	Amino acids, peptides, and analogues	Gamma amino acids and derivatives	2.54313	1.34661	0.00403681	1	1.1176	up	2.86652e+09	2.98803e+09	2.79367e+09	1.06606e+09	1.02834e+09	1.30622e+09
Com_1515_pos	N1-isopropyl-2-(phenylthio)benzamide	--	C16 H17 N O S	293.089	5.017	294.096	--	--	--	--	--	--	--	--	--	--	Invalid mass	No results	No results					1.67089	0.740613	0.00403733	1	1.22728	up	2.5256e+08	2.26466e+08	2.3826e+08	1.32091e+08	1.59897e+08	1.37297e+08
Com_1438_pos	Pyridoxamine	Pyridoxamine; PM	C8 H12 N2 O2	168.09	1.584	169.098	cpd:C00534	map00750 Vitamin B6 metabolism;map01100 Metabolic pathways	HMDB0001431	--	Organoheterocyclic compounds	Pyridines and derivatives	Pyridoxamines	--	--	--	No results	No results	Full match	Organoheterocyclic compounds	Pyridines and derivatives	Pyridoxamines	Pyridoxamine 5'-phosphates	0.365426	-1.45235	0.00405213	1	1.05977	down	6.26869e+07	6.87818e+07	8.37021e+07	2.31225e+08	2.0522e+08	1.52376e+08
Com_1458_pos	13-HPODE	--	C18 H32 O4	312.231	6.51	313.237	--	--	HMDB0003871	LMFA02000034	Lipids and lipid-like molecules	Fatty Acyls	Lineolic acids and derivatives	Fatty Acyls [FA]	Octadecanoids [FA02]	Other Octadecanoids [FA0200]	No results	No results	Full match	Lipids and lipid-like molecules	Fatty Acyls	Lineolic acids and derivatives	Lineolic acids and derivatives	0.0322088	-4.9564	0.00408753	1	1.28962	down	4.93435e+06	5.81165e+06	4.89265e+06	2.25753e+08	9.4618e+07	1.6517e+08
Com_1422_pos	Serotonin	Serotonin; 3-(2-Aminoethyl)-1H-indol-5-ol; 5-Hydroxytryptamine; Enteramine	C10 H12 N2 O	176.096	4.866	177.103	cpd:C00780	map00380 Tryptophan metabolism;map01100 Metabolic pathways	HMDB0000259	--	Organoheterocyclic compounds	Indoles and derivatives	Tryptamines and derivatives	--	--	--	No results	No results	Full match	Organoheterocyclic compounds	Indoles and derivatives	Tryptamines and derivatives	Serotonins	0.137776	-2.85961	0.00411603	1	1.25424	down	3.59003e+07	2.87369e+07	1.71431e+07	1.68963e+08	1.83203e+08	2.41411e+08
Com_1158_neg	Verbascose	Verbascose; beta-D-Fructofuranosyl O-alpha-D-galactopyranosyl-(1-6)-O-alpha-D-galactopyranosyl-(1-6)-O-alpha-D-galactopyranosyl-(1-6)-alpha-D-glucopyranoside	C30 H52 O26	828.275	1.553	827.268	cpd:C08252	--	HMDB0259784	--	Organic oxygen compounds	Organooxygen compounds	Carbohydrates and carbohydrate conjugates	--	--	--	No results	Full match	No results	Organic oxygen compounds	Organooxygen compounds	Carbohydrates and carbohydrate conjugates	Oligosaccharides	0.348178	-1.5221	0.00418774	1	1.04856	down	7.05061e+07	6.53292e+07	6.30904e+07	2.18612e+08	1.58054e+08	1.94666e+08
Com_1070_pos	2,3,4-Trihydroxybenzoic acid	--	C7 H6 O5	170.022	1.997	171.029	--	--	HMDB0059964	--	Benzenoids	Benzene and substituted derivatives	Benzoic acids and derivatives	--	--	--	No results	No results	Full match	Phenylpropanoids and polyketides	Cinnamic acids and derivatives	Hydroxycinnamic acids and derivatives	Hydroxycinnamic acids	2.49166	1.31711	0.00424169	1	1.04355	up	3.55499e+08	3.71982e+08	3.49702e+08	1.35557e+08	1.31028e+08	1.65731e+08
Com_2006_pos	N1-(4-{[(ethylamino)carbothioyl]amino}phenyl)-2-hydroxybenzamide	--	C16 H17 N3 O2 S	315.108	1.754	316.115	--	--	--	--	--	--	--	--	--	--	Invalid mass	No results	No results					2.89704	1.53458	0.00424503	1	1.11677	up	1.68357e+08	1.6043e+08	1.64486e+08	5.84954e+07	4.85893e+07	6.3183e+07
Com_778_pos	N1-[(2,6-dimethylmorpholino)carbonyl]-3-chloro-4-fluorobenzamide	--	C14 H16 Cl F N2 O3	314.089	1.509	315.096	--	--	--	--	--	--	--	--	--	--	Invalid mass	No results	No results					12.2099	3.60998	0.00427072	1	1.18243	up	5.82015e+08	5.6455e+08	5.25957e+08	6.16855e+07	3.29212e+07	4.23744e+07
Com_248_pos	Asparagine	Asparagine	C4 H8 N2 O3	132.054	1.65	133.061	cpd:C16438	--	HMDB0251512	--	Organic acids and derivatives	Carboxylic acids and derivatives	Amino acids, peptides, and analogues	--	--	--	No results	Full match	Full match	Organic acids and derivatives	Carboxylic acids and derivatives	Amino acids, peptides, and analogues	Asparagine and derivatives	0.00725258	-7.10729	0.00431455	1	1.06606	down	8.90365e+06	1.29324e+07	1.14956e+07	6.02899e+08	1.93013e+09	2.06281e+09
Com_2018_pos	NNK	4-(N-Nitrosomethylamino)-1-(3-pyridyl)-1-butanone; NNK	C14 H26 N6 O6	356.174	5.513	357.181	cpd:C16453	--	HMDB0011603	--	Organic oxygen compounds	Organooxygen compounds	Carbonyl compounds	--	--	--	Invalid mass	No results	No results	Organic oxygen compounds	Organooxygen compounds	Carbonyl compounds	Aryl alkyl ketones	7.83846	2.97057	0.00436131	1	1.11553	up	1.58307e+08	1.64784e+08	1.60944e+08	1.68175e+07	1.83054e+07	2.66285e+07
Com_2586_pos	2-[6-(1H-benzo[d]imidazol-2-yl)-2-pyridyl]-1H-benzo[d]imidazole	--	C19 H13 N5	311.113	3.043	312.12	--	--	--	--	--	--	--	--	--	--	Invalid mass	No results	No results					9.97433	3.31822	0.00438793	1	1.08691	up	8.6433e+07	8.99642e+07	8.21617e+07	7.85644e+06	6.51984e+06	1.15462e+07
Com_8038_pos	Prostaglandin B2	Prostaglandin B2; PGB2	C20 H30 O4	334.215	5.816	317.212	cpd:C05954	map00590 Arachidonic acid metabolism;map01100 Metabolic pathways	HMDB0004236	LMFA03010018	Lipids and lipid-like molecules	Fatty Acyls	Eicosanoids	Fatty Acyls [FA]	Eicosanoids [FA03]	Prostaglandins [FA0301]	No results	No results	Full match	Lipids and lipid-like molecules	Fatty Acyls	Eicosanoids	Prostaglandins and related compounds	3.11393	1.63874	0.00445443	1	1.02517	up	7.43699e+06	1.13355e+07	7.35786e+06	2.41358e+06	2.38781e+06	3.59004e+06
Com_1622_pos	3-(4-cyanophenyl)prop-2-ynyl thiophene-2-carboxylate	--	C15 H9 N O2 S	284.063	1.71	285.07	--	--	--	--	--	--	--	--	--	--	Invalid mass	No results	No results					2.59509	1.37578	0.00481367	1	1.06756	up	1.61076e+08	1.46897e+08	2.07319e+08	5.05613e+07	7.3938e+07	7.40654e+07
Com_372_pos	3'-Adenosine monophosphate (3'-AMP)	--	C10 H14 N5 O7 P	347.064	2.154	348.072	--	--	--	--	--	--	--	--	--	--	No results	Full match	Full match	Nucleosides, nucleotides, and analogues	Ribonucleoside 3'-phosphates	Not available	Ribonucleoside 3'-phosphates	117.944	6.88195	0.00483965	1	1.22005	up	1.22061e+09	1.32741e+09	1.37072e+09	1.67021e+07	5.06064e+06	1.14628e+07
Com_488_neg	Stearic acid	Octadecanoic acid; Stearate; Stearic acid	C18 H36 O2	284.271	11.248	283.264	cpd:C01530	map00061 Fatty acid biosynthesis;map01040 Biosynthesis of unsaturated fatty acids	HMDB0000827	LMFA01010018	Lipids and lipid-like molecules	Fatty Acyls	Fatty acids and conjugates	Fatty Acyls [FA]	Fatty Acids and Conjugates [FA01]	Straight chain fatty acids [FA0101]	Full match	No results	Full match	Lipids and lipid-like molecules	Fatty Acyls	Fatty acids and conjugates	Long-chain fatty acids	6.62581	2.7281	0.00485175	1	1.24784	up	2.67324e+08	3.71124e+08	4.93718e+08	4.11917e+07	8.83212e+07	4.13593e+07
Com_337_pos	alpha-Ketoglutaric acid	2-Oxoglutarate; Oxoglutaric acid; 2-Ketoglutaric acid; alpha-Ketoglutaric acid	C5 H6 O5	146.022	1.99	147.029	cpd:C00026	map00020 Citrate cycle (TCA cycle);map00040 Pentose and glucuronate interconversions;map00053 Ascorbate and aldarate metabolism;map00220 Arginine biosynthesis;map00250 Alanine, aspartate and glutamate metabolism;map00300 Lysine biosynthesis;map00340 Histidine metabolism;map00430 Taurine and hypotaurine metabolism;map00630 Glyoxylate and dicarboxylate metabolism;map00650 Butanoate metabolism	HMDB0000208	--	Organic acids and derivatives	Keto acids and derivatives	Gamma-keto acids and derivatives	--	--	--	No results	No results	Full match	Organic acids and derivatives	Keto acids and derivatives	Gamma-keto acids and derivatives	Gamma-keto acids and derivatives	2.83173	1.50168	0.00496807	1	1.07288	up	1.50103e+09	1.47671e+09	1.49582e+09	4.98687e+08	4.7429e+08	6.06822e+08
Com_3470_pos	1-[2-oxo-2-(2-phenoxyanilino)ethyl]-4-piperidinecarboxylic acid	--	C20 H22 N2 O4	354.156	5.06	355.163	--	--	--	--	--	--	--	--	--	--	Invalid mass	No results	No results					3.0627	1.6148	0.00510486	1	1.23992	up	5.73302e+07	7.45726e+07	6.25307e+07	2.62072e+07	1.61504e+07	2.11267e+07
Com_680_pos	N'2-benzylidene-5-hex-1-ynylfuran-2-carbohydrazide	--	C18 H18 N2 O2	294.138	6.119	295.145	--	--	--	--	--	--	--	--	--	--	Full match	Invalid mass	No results					0.0168901	-5.88768	0.00514795	1	1.0984	down	7.36439e+06	8.59964e+06	5.16244e+06	4.34539e+08	6.50166e+08	1.66113e+08
Com_2640_pos	FMH	--	C20 H27 N5 O4 S	910.329	6.721	456.172	--	--	--	--	--	--	--	--	--	--	Invalid mass	No results	No results					45.5239	5.50855	0.00521231	1	1.08008	up	7.70199e+07	8.15321e+07	7.85303e+07	1.16112e+06	2.81739e+06	1.22936e+06
Com_5511_pos	(+/-)-JWH 073 N-(3-hydroxybutyl)-d5	--	C23 H16 [2]H5 N O2	348.192	7.383	349.2	--	--	--	--	--	--	--	--	--	--	Invalid mass	No results	No results					0.0316924	-4.97972	0.00527086	1	1.25052	down	592154	532240	466931	1.03516e+07	1.28351e+07	2.70249e+07
Com_3907_neg	4-(octyloxy)benzoic acid	--	C15 H22 O3	250.157	6.854	249.149	--	--	--	--	--	--	--	--	--	--	Full match	No results	No results					0.0719018	-3.79783	0.00531236	1	1.1369	down	1.76985e+06	1.69827e+06	1.50655e+06	1.93114e+07	1.62427e+07	3.3633e+07
Com_2185_pos	N-benzyl-N-methyl-N'-phenylurea	--	C15 H16 N2 O	240.123	2.155	241.13	--	--	--	--	--	--	--	--	--	--	Invalid mass	No results	No match					1.77489	0.82773	0.00539428	1	1.06298	up	1.22244e+08	1.53752e+08	1.33514e+08	7.992e+07	6.56578e+07	8.51466e+07
Com_1328_pos	5,6-dimethyl-4-oxo-4H-pyran-2-carboxylic acid	--	C8 H8 O4	168.043	5.385	169.05	--	--	--	--	--	--	--	--	--	--	Full match	Partial match	Full match					11.9472	3.5786	0.00550244	1	1.111	up	3.01898e+08	2.87342e+08	1.49346e+08	1.81053e+07	2.22366e+07	2.14791e+07
Com_1325_pos	3,4-dihydroxy-4-(4-methoxyphenyl)-1,2,3,4-tetrahydroquinolin-2-one	--	C16 H15 N O4	302.128	5.313	303.135	--	--	--	--	--	--	--	--	--	--	Invalid mass	No results	No results					0.187016	-2.41877	0.00550522	1	1.23498	down	4.76078e+07	3.33977e+07	5.77932e+07	2.26393e+08	2.49917e+08	2.65868e+08
Com_152_pos	MMK	--	C16 H32 N4 O4 S2	390.176	1.574	391.184	--	--	--	--	--	--	--	--	--	--	Invalid mass	No results	No results					2.30861	1.20702	0.00560261	1	1.15365	up	4.06749e+09	4.01199e+09	3.78859e+09	1.53755e+09	1.98774e+09	1.6155e+09
Com_799_pos	N-cyclohexyl-N'-(2-furylmethyl)urea	--	C12 H18 N2 O2	222.138	5.093	223.145	--	--	--	--	--	--	--	--	--	--	Full match	No results	No results					0.265463	-1.91342	0.00580051	1	1.2156	down	1.03962e+08	1.11958e+08	1.07235e+08	3.8435e+08	3.37676e+08	4.95298e+08
Com_1757_pos	Dutasteride	--	C27 H30 F6 N2 O2	566.181	6.248	567.188	--	--	HMDB0015258	--	Lipids and lipid-like molecules	Steroids and steroid derivatives	Androstane steroids	--	--	--	Invalid mass	No results	No results					21.761	4.44367	0.00587258	1	1.00811	up	5.10463e+07	2.05918e+08	1.47197e+08	1.10713e+07	4.5682e+06	2.93331e+06
Com_1073_pos	Ornithine	Ornithine; 2,5-Diaminovaleric acid; 2,5-Diaminopentanoic acid; 2,5-Diaminopentanoate	C5 H12 N2 O2	132.091	1.251	133.098	cpd:C01602	--	HMDB0000214	--	Organic acids and derivatives	Carboxylic acids and derivatives	Amino acids, peptides, and analogues	--	--	--	No results	Full match	Full match	Organic acids and derivatives	Carboxylic acids and derivatives	Amino acids, peptides, and analogues	Alpha amino acids	0.0227474	-5.45815	0.00589378	1	1.14442	down	5.89263e+06	5.84222e+06	5.67595e+06	2.83556e+08	1.34817e+08	3.47024e+08
Com_2206_pos	(+)-ar-Turmerone	--	C15 H20 O	216.152	6.537	217.159	--	--	HMDB0035612	--	Lipids and lipid-like molecules	Prenol lipids	Sesquiterpenoids	--	--	--	No results	Full match	No results	Lipids and lipid-like molecules	Prenol lipids	Sesquiterpenoids	Sesquiterpenoids	0.0477906	-4.38713	0.0059081	1	1.13327	down	3.35022e+06	4.20438e+06	4.37397e+06	6.17955e+07	5.32427e+07	1.34562e+08
Com_287_pos	methyl 3,3,3-trifluoro-2-hydroxy-2-[(2-phenoxyacetyl)amino]propanoate	--	C12 H12 F3 N O5	329.052	2.083	330.06	--	--	--	--	--	--	--	--	--	--	Invalid mass	No results	No match					3.12813	1.6453	0.00591382	1	1.10788	up	1.72331e+09	1.93126e+09	1.89722e+09	5.76252e+08	4.81876e+08	7.16665e+08
Com_5610_pos	23-Nordeoxycholic acid	--	C23 H38 O4	378.275	10.054	379.282	--	--	--	--	--	--	--	--	--	--	No results	No results	Full match					5.02241	2.32838	0.00591711	1	1.20941	up	1.57119e+07	2.9672e+07	1.52424e+07	3.02577e+06	4.86728e+06	4.17814e+06
Com_822_neg	L-Ascorbate	Ascorbate; Ascorbic acid; L-Ascorbate; L-Ascorbic acid; Vitamin C	C6 H8 O6	176.031	1.582	175.024	cpd:C00072	map00053 Ascorbate and aldarate metabolism;map00480 Glutathione metabolism;map01100 Metabolic pathways;map01110 Biosynthesis of secondary metabolites	HMDB0000044	--	Organoheterocyclic compounds	Dihydrofurans	Furanones	--	--	--	No results	No results	Full match	Organoheterocyclic compounds	Dihydrofurans	Furanones	Butenolides	0.441243	-1.18035	0.00597854	1	1.0523	down	1.46077e+08	1.37519e+08	1.29059e+08	3.2807e+08	2.58906e+08	3.48233e+08
Com_5_neg	DL-Malic acid	--	C4 H6 O5	134.021	1.526	133.013	--	--	--	--	--	--	--	--	--	--	Invalid mass	Invalid mass	No results	Organic acids and derivatives	Hydroxy acids and derivatives	Beta hydroxy acids and derivatives	Beta hydroxy acids and derivatives	0.376961	-1.40751	0.00607219	1	1.06289	down	7.40267e+10	6.45183e+10	5.40058e+10	1.65194e+11	1.7772e+11	1.67884e+11
Com_5695_pos	Fisetin	Fisetin; 7,3',4'-Trihydroxyflavonol	C15 H10 O6	286.053	1.227	287.06	cpd:C10041	--	--	LMPK12111566	--	--	--	Polyketides [PK]	Flavonoids [PK12]	Flavones and Flavonols [PK1211]	No results	Invalid mass	No results	Phenylpropanoids and polyketides	Flavonoids	Flavones	Flavonols	0.096591	-3.37197	0.00611161	1	1.15287	down	1.95008e+06	1.87695e+06	1.95002e+06	1.35523e+07	2.11162e+07	2.51409e+07
Com_5540_pos	Mag (18:1)	--	C21 H40 O4	356.293	10.047	357.301	--	--	--	--	--	--	--	--	--	--	No results	No results	Full match	Lipids and lipid-like molecules	Fatty Acyls	Lineolic acids and derivatives	Lineolic acids and derivatives	4.51224	2.17384	0.00615556	1	1.20607	up	1.63727e+07	3.05097e+07	1.59989e+07	3.31716e+06	5.68418e+06	4.93437e+06
Com_8746_pos	S-Adenosyl-L-methionine	S-Adenosyl-L-methionine; S-Adenosylmethionine; AdoMet; SAM	C15 H22 N6 O5 S	398.137	5.822	399.144	cpd:C00019	map00261 Monobactam biosynthesis;map00270 Cysteine and methionine metabolism;map00330 Arginine and proline metabolism;map01100 Metabolic pathways;map01110 Biosynthesis of secondary metabolites;map01230 Biosynthesis of amino acids;map04122 Sulfur relay system	HMDB0001185	--	Nucleosides, nucleotides, and analogues	5'-deoxyribonucleosides	5'-deoxy-5'-thionucleosides	--	--	--	No results	No results	Full match	Nucleosides, nucleotides, and analogues	5'-deoxyribonucleosides	5'-deoxy-5'-thionucleosides	5'-deoxy-5'-thionucleosides	4.23642	2.08284	0.00637091	1	1.02038	up	4.41636e+06	6.65489e+06	5.6875e+06	1.34842e+06	1.28699e+06	1.32046e+06
Com_4166_neg	Phloretin	Phloretin	C15 H14 O5	274.08	4.234	273.074	cpd:C00774	--	HMDB0003306	LMPK12120525	Phenylpropanoids and polyketides	Linear 1,3-diarylpropanoids	Chalcones and dihydrochalcones	Polyketides [PK]	Flavonoids [PK12]	Chalcones and dihydrochalcones [PK1212]	Invalid mass	No results	No results	Phenylpropanoids and polyketides	Linear 1,3-diarylpropanoids	Chalcones and dihydrochalcones	2'-Hydroxy-dihydrochalcones	0.258868	-1.94971	0.00637503	1	1.04417	down	3.64084e+06	3.98509e+06	5.8436e+06	1.74475e+07	1.17652e+07	2.28198e+07
Com_3121_pos	4-(3,4-dihydro-2H-1,5-benzodioxepin-7-ylamino)-4-oxobutanoic acid	--	C13 H15 N O5	247.085	4.834	248.093	--	--	--	--	--	--	--	--	--	--	Invalid mass	No results	No results					3.06267	1.61479	0.00641027	1	1.00773	up	8.49094e+07	8.65312e+07	5.98704e+07	2.79508e+07	1.77725e+07	2.98027e+07
Com_685_neg	α-Aspartylphenylalanine	--	C13 H16 N2 O5	280.106	5.356	279.099	--	--	HMDB0000706	--	Organic acids and derivatives	Carboxylic acids and derivatives	Amino acids, peptides, and analogues	--	--	--	Full match	Full match	Full match	Organic acids and derivatives	Carboxylic acids and derivatives	Amino acids, peptides, and analogues	Peptides	0.177598	-2.49332	0.00647605	1	1.11289	down	5.52595e+07	5.50717e+07	1.02221e+08	4.18825e+08	3.36452e+08	4.41543e+08
Com_1189_pos	tert-Butyl N-[1-(aminocarbonyl)-3-methylbutyl]carbamate	--	C11 H22 N2 O3	230.164	5.341	231.172	--	--	--	--	--	--	--	--	--	--	No results	Full match	No results	Organic acids and derivatives	Carboxylic acids and derivatives	Amino acids, peptides, and analogues	Leucine and derivatives	10.3292	3.36865	0.00652643	1	1.28249	up	2.80886e+08	2.73608e+08	3.41782e+08	2.71482e+07	1.79831e+07	4.16403e+07
Com_4102_neg	Pantetheine	Pantetheine; (R)-Pantetheine	C11 H22 N2 O4 S	278.13	5.419	277.123	cpd:C00831	map00332 Carbapenem biosynthesis;map00770 Pantothenate and CoA biosynthesis	HMDB0003426	--	Organic acids and derivatives	Carboxylic acids and derivatives	Amino acids, peptides, and analogues	--	--	--	No results	No results	Full match	Organic acids and derivatives	Carboxylic acids and derivatives	Amino acids, peptides, and analogues	Beta amino acids and derivatives	0.120747	-3.04994	0.00661322	1	1.22889	down	2.71563e+06	2.66656e+06	2.44697e+06	1.79978e+07	1.66858e+07	3.01557e+07
Com_5145_pos	Melatonin	Melatonin; N-Acetyl-5-methoxytryptamine	C13 H16 N2 O2	232.122	5.143	233.13	cpd:C01598	map00380 Tryptophan metabolism;map01100 Metabolic pathways	HMDB0001389	--	Organoheterocyclic compounds	Indoles and derivatives	Indoles	--	--	--	No results	No results	Full match	Organoheterocyclic compounds	Indoles and derivatives	Indoles	3-alkylindoles	0.395279	-1.33906	0.00665521	1	1.21705	down	1.18351e+07	1.19045e+07	8.82209e+06	3.0148e+07	2.06748e+07	3.15535e+07
Com_768_neg	N-Acetylornithine	N-Acetylornithine; N2-Acetyl-L-ornithine	C7 H14 N2 O3	174.1	1.548	173.092	cpd:C00437	map00220 Arginine biosynthesis;map01100 Metabolic pathways;map01110 Biosynthesis of secondary metabolites;map01210 2-Oxocarboxylic acid metabolism;map01230 Biosynthesis of amino acids	HMDB0240589	--	Organic acids and derivatives	Carboxylic acids and derivatives	Amino acids, peptides, and analogues	--	--	--	Full match	No results	Full match	Organic acids and derivatives	Carboxylic acids and derivatives	Amino acids, peptides, and analogues	N-acyl-alpha amino acids	0.0842823	-3.56863	0.00670035	1	1.07606	down	4.46119e+07	2.74256e+07	2.15968e+07	3.80601e+08	3.55685e+08	3.74674e+08
Com_743_pos	2-{[methyl(2,3,4,5,6-pentahydroxyhexyl)amino]methylidene}malononitrile	--	C11 H17 N3 O5	271.118	2.679	272.125	--	--	--	--	--	--	--	--	--	--	Full match	Invalid mass	No results					2.38399	1.25338	0.00674409	1	1.06994	up	5.42213e+08	5.7177e+08	5.80482e+08	2.27981e+08	2.066e+08	2.76188e+08
Com_157_pos	Argininosuccinic acid	--	C10 H18 N4 O6	290.124	1.666	291.131	--	--	HMDB0000052	--	Organic acids and derivatives	Carboxylic acids and derivatives	Amino acids, peptides, and analogues	--	--	--	Full match	Full match	Full match	Organic acids and derivatives	Carboxylic acids and derivatives	Amino acids, peptides, and analogues	Aspartic acid and derivatives	1.77514	0.827929	0.00675196	1	1.00448	up	3.27574e+09	2.89173e+09	3.11892e+09	1.69105e+09	1.54627e+09	1.99406e+09
Com_979_pos	(±)13-HpODE	--	C18 H32 O4	294.22	6.44	295.228	--	--	--	--	--	--	--	--	--	--	Invalid mass	No match	No match					0.0403234	-4.63224	0.00677787	1	1.28717	down	1.05849e+07	1.27041e+07	1.02574e+07	3.80958e+08	1.42445e+08	3.08534e+08
Com_4123_neg	2-(Dimethylamino)Guanosine	--	C12 H17 N5 O5	311.121	1.43	310.114	--	--	--	--	--	--	--	--	--	--	No results	No results	Full match	None	None	None	None	0.428693	-1.22198	0.00682476	1	1.07333	down	1.27634e+07	1.27804e+07	9.24432e+06	2.5354e+07	2.60434e+07	2.97518e+07
Com_2380_pos	Glycyl-L-leucine	Glycyl-leucine; Glycyl-L-leucine	C8 H16 N2 O3	188.117	5.21	189.124	cpd:C02155	--	HMDB0028929	--	Organic acids and derivatives	Carboxylic acids and derivatives	Amino acids, peptides, and analogues	--	--	--	No results	No results	Full match	Organic acids and derivatives	Carboxylic acids and derivatives	Amino acids, peptides, and analogues	Peptides	8.26636	3.04725	0.00685653	1	1.22795	up	1.05881e+08	1.10728e+08	1.32821e+08	1.98602e+07	9.01805e+06	1.33932e+07
Com_697_pos	5-Hydroxyindole	--	C8 H7 N O	133.053	2.954	134.061	--	--	HMDB0059805	--	Organoheterocyclic compounds	Indoles and derivatives	Hydroxyindoles	--	--	--	No results	No results	Full match	Organoheterocyclic compounds	Indoles and derivatives	Hydroxyindoles	Hydroxyindoles	2.1121	1.07868	0.00689635	1	1.04472	up	4.52054e+08	5.1022e+08	6.55326e+08	2.72644e+08	2.14572e+08	2.78657e+08
Com_1708_pos	Biopterin	Biopterin; 2-Amino-6-(1,2-dihydroxypropyl)-4(1H)-pteridinone	C9 H11 N5 O3	237.086	1.762	238.093	cpd:C06313	--	HMDB0000468	--	Organoheterocyclic compounds	Pteridines and derivatives	Pterins and derivatives	--	--	--	No results	No results	Full match	Organoheterocyclic compounds	Pteridines and derivatives	Pterins and derivatives	Biopterins and derivatives	0.550287	-0.861744	0.00692916	1	1.0131	down	8.03392e+07	9.22685e+07	9.17003e+07	1.48183e+08	1.45084e+08	1.87042e+08
Com_102_pos	1-Methyladenosine	1-Methyladenosine	C11 H15 N5 O4	281.112	1.479	282.119	cpd:C02494	--	HMDB0003331	--	Nucleosides, nucleotides, and analogues	Purine nucleosides	-	--	--	--	No results	No results	Full match	Nucleosides, nucleotides, and analogues	Purine nucleosides	Not available	Purine nucleosides	0.0831103	-3.58883	0.00696081	1	1.18606	down	3.69838e+08	3.70616e+08	3.78337e+08	3.86286e+09	6.38983e+09	3.20883e+09
Com_1492_pos	2-{2-oxo-2H,8H,9H-furo[2,3-h]chromen-8-yl}propan-2-yl acetate	--	C16 H16 O5	288.098	6.018	289.106	--	--	--	--	--	--	--	--	--	--	Full match	Partial match	No results					31.2784	4.9671	0.0070825	1	1.1103	up	2.30291e+08	2.29637e+08	2.13945e+08	1.10588e+07	6.63777e+06	3.84779e+06
Com_6657_pos	1,4-dihydroxy-1,4-dimethyl-7-(propan-2-ylidene)-decahydroazulen-6-one	--	C15 H24 O3	274.156	6.61	275.163	--	--	--	--	--	--	--	--	--	--	Invalid mass	Invalid mass	No results					0.137002	-2.86773	0.00713759	1	1.18461	down	1.42174e+06	1.88147e+06	1.39216e+06	8.97496e+06	8.09124e+06	1.7206e+07
Com_5056_pos	ethyl 4-hydroxy-2-phenylquinoline-6-carboxylate	--	C18 H15 N O3	293.106	7.552	294.113	--	--	--	--	--	--	--	--	--	--	Full match	No results	No results					12.5238	3.6466	0.00715905	1	1.20264	up	2.73798e+07	3.7519e+07	2.98386e+07	1.65664e+06	1.81129e+06	4.09665e+06
Com_4773_pos	1-(2-furyl)pentane-1,4-dione	--	C9 H10 O3	188.045	5.741	189.053	--	--	--	--	--	--	--	--	--	--	Invalid mass	No results	No results					0.0866696	-3.52833	0.00718158	1	1.09748	down	2.29294e+06	2.18371e+06	2.22952e+06	1.96572e+07	2.04153e+07	3.73037e+07
Com_1370_pos	HQH	--	C17 H24 N8 O5	420.187	1.522	421.195	--	--	--	--	--	--	--	--	--	--	Full match	No results	No results					2.43897	1.28627	0.00724384	1	1.06258	up	2.53117e+08	2.89508e+08	1.9321e+08	1.21823e+08	7.79042e+07	1.01972e+08
Com_4040_neg	11-keto Testosterone (CRM)	--	C19 H26 O3	348.194	6.651	347.186	--	--	--	--	--	--	--	--	--	--	Invalid mass	No results	No results					8.28287	3.05013	0.00725533	1	1.14675	up	2.43265e+07	2.13723e+07	1.90058e+07	3.45794e+06	1.57699e+06	2.77693e+06
Com_676_pos	3-[4-methyl-1-(2-methylpropanoyl)-3-oxocyclohexyl]butanoic acid	--	C15 H24 O4	290.149	1.412	291.156	--	--	--	--	--	--	--	--	--	--	Invalid mass	No results	No results					0.192173	-2.37952	0.00730982	1	1.14672	down	9.94061e+07	9.5659e+07	1.13078e+08	5.81731e+08	6.5227e+08	3.69465e+08
Com_999_pos	12-oxo Phytodienoic Acid	--	C18 H28 O3	292.205	6.128	293.212	--	--	--	--	--	--	--	--	--	--	Full match	Partial match	No results	Lipids and lipid-like molecules	Fatty Acyls	Eicosanoids	Prostaglandins and related compounds	0.0558434	-4.16247	0.00731809	1	1.09097	down	1.36208e+07	1.23831e+07	1.43357e+07	1.83872e+08	1.62239e+08	3.76258e+08
Com_2904_pos	4-oxododecanedioic acid	--	C12 H20 O5	244.132	5.738	245.139	--	--	--	--	--	--	--	--	--	--	Full match	No results	No results					0.452833	-1.14295	0.00759968	1	1.21702	down	3.53372e+07	3.62572e+07	2.59304e+07	6.54158e+07	6.10371e+07	8.89131e+07
Com_1014_pos	2-(1-benzothiophen-3-yl)ethyl N-[4-(trifluoromethoxy)phenyl]carbamate	--	C18 H14 F3 N O3 S	398.084	1.416	399.092	--	--	--	--	--	--	--	--	--	--	Invalid mass	No results	No results					2.40201	1.26424	0.0077994	1	1.11747	up	4.2331e+08	4.23817e+08	4.18673e+08	1.57634e+08	1.65428e+08	2.03912e+08
Com_145_neg	Acetylcarnitine	--	C9 H17 N O4	203.115	3.643	202.108	--	--	HMDB0240773	LMFA07070060	Lipids and lipid-like molecules	Fatty Acyls	Fatty acid esters	Fatty Acyls [FA]	Fatty esters [FA07]	Fatty acyl carnitines [FA0707]	No results	No results	Full match	Lipids and lipid-like molecules	Fatty Acyls	Fatty acid esters	Acyl carnitines	0.236628	-2.07931	0.00793748	1	1.1257	down	5.63796e+08	5.42525e+08	5.287e+08	2.54268e+09	2.63768e+09	1.7293e+09
Com_857_neg	N-Acetyl-L-tyrosine	--	C11 H13 N O4	223.084	5.004	222.077	--	--	HMDB0000866	--	Organic acids and derivatives	Carboxylic acids and derivatives	Amino acids, peptides, and analogues	--	--	--	Full match	No results	Full match	Organic acids and derivatives	Carboxylic acids and derivatives	Amino acids, peptides, and analogues	Tyrosine and derivatives	0.423111	-1.24089	0.00798318	1	1.13903	down	1.19573e+08	1.30947e+08	9.79418e+07	3.33941e+08	2.13838e+08	2.75793e+08
Com_4017_pos	3-hydroxyquinuclidine-3-carbonitrile hydrochloride	--	C8 H12 N2 O	152.096	4.245	153.103	--	--	--	--	--	--	--	--	--	--	Full match	No results	No results					2.04836	1.03447	0.00812571	1	1.10382	up	5.10695e+07	5.61344e+07	5.5744e+07	2.34681e+07	3.1196e+07	2.48864e+07
Com_3203_neg	6-Deoxy-D-glucose	6-Deoxy-D-glucose; D-Quinovose; D-Chinovose; D-Glucomethylose; Isorhamnose; D-Epifucose; Isorhodeose	C6 H12 O5	164.068	1.545	163.06	cpd:C02522	--	--	--	--	--	--	--	--	--	No results	No results	Full match	Organic oxygen compounds	Organooxygen compounds	Carbohydrates and carbohydrate conjugates	Hexoses	2.98058	1.57559	0.00842621	1	1.20876	up	4.22734e+07	3.02494e+07	2.53328e+07	1.21242e+07	9.46519e+06	1.12417e+07
Com_763_pos	Skatole	Skatole; 3-Methylindole	C9 H9 N	114.048	5.067	115.055	cpd:C08313	--	HMDB0000466	--	Organoheterocyclic compounds	Indoles and derivatives	Indoles	--	--	--	No results	Invalid mass	No results	Organoheterocyclic compounds	Indoles and derivatives	Indoles	3-methylindoles	0.36386	-1.45854	0.00862377	1	1.05823	down	1.72859e+08	1.62169e+08	1.63923e+08	4.00563e+08	5.55282e+08	4.15427e+08
Com_4049_pos	Flavanone	Flavanone; 2,3-Dihydroflavone	C15 H12 O2	246.068	4.748	247.076	cpd:C00766	--	HMDB0252292	--	Phenylpropanoids and polyketides	Flavonoids	Flavans	--	--	--	No results	Invalid mass	No results	Phenylpropanoids and polyketides	Flavonoids	Flavans	Flavanones	2.20581	1.14131	0.00896468	1	1.16746	up	5.55331e+07	5.02161e+07	5.51576e+07	2.90942e+07	2.09788e+07	2.28737e+07
Com_934_pos	2-(acetylamino)-3-(1H-indol-3-yl)propanoic acid	--	C13 H14 N2 O3	246.102	5.406	247.109	--	--	--	--	--	--	--	--	--	--	Full match	Full match	Full match					0.500735	-0.997881	0.00899762	1	1.19214	down	1.82994e+08	1.90596e+08	1.77502e+08	4.0085e+08	3.12419e+08	3.87296e+08
Com_611_neg	trans-Cinnamic acid	trans-Cinnamate; trans-Cinnamic acid; (E)-Cinnamate; (2E)-3-Phenylprop-2-enoate	C9 H8 O2	102.046	6.147	101.039	cpd:C00423	map00130 Ubiquinone and other terpenoid-quinone biosynthesis;map00360 Phenylalanine metabolism;map01100 Metabolic pathways;map01110 Biosynthesis of secondary metabolites	HMDB0000930	--	Phenylpropanoids and polyketides	Cinnamic acids and derivatives	Cinnamic acids	--	--	--	Invalid mass	Invalid mass	No results	Phenylpropanoids and polyketides	Cinnamic acids and derivatives	Cinnamic acids	Cinnamic acids	0.119457	-3.06543	0.00906139	1	1.20967	down	4.77881e+07	3.95694e+07	3.29574e+07	2.85535e+08	2.04541e+08	5.17101e+08
Com_277_neg	Υ-Aminobutyric acid (GABA)	--	C4 H9 N O2	103.062	1.451	102.055	--	--	--	--	--	--	--	--	--	--	Invalid mass	Invalid mass	No results	Organic acids and derivatives	Carboxylic acids and derivatives	Amino acids, peptides, and analogues	Gamma amino acids and derivatives	0.110673	-3.17563	0.00908147	1	1.25546	down	9.87596e+07	1.01076e+08	9.7244e+07	7.53351e+08	1.28536e+09	6.45594e+08
Com_4676_pos	Quinoline-4-carboxylic acid	4-Quinolinecarboxylic acid; Quinoline-4-carboxylate; Quinoline-4-carboxylic acid; Cinchonic acid	C10 H7 N O2	173.047	6.35	174.055	cpd:C06414	--	HMDB0257047	--	Organoheterocyclic compounds	Quinolines and derivatives	Quinoline carboxylic acids	--	--	--	No results	No results	Full match	Organoheterocyclic compounds	Quinolines and derivatives	Quinoline carboxylic acids	Quinoline carboxylic acids	0.349353	-1.51724	0.00910592	1	1.15248	down	1.56238e+07	1.28197e+07	8.82522e+06	3.67094e+07	4.12518e+07	2.87183e+07
Com_180_pos	2-(2-acetyl-3,5-dihydroxyphenyl)acetic acid	--	C10 H10 O5	232.036	1.622	233.043	--	--	--	--	--	--	--	--	--	--	Invalid mass	No results	No results					4.50719	2.17223	0.00914186	1	1.0899	up	2.89999e+09	2.75536e+09	3.14944e+09	5.03368e+08	8.79964e+08	5.70166e+08
Com_1165_pos	Adenine	Adenine; 6-Aminopurine	C5 H5 N5	118.029	4.961	119.036	cpd:C00147	map00230 Purine metabolism;map01100 Metabolic pathways	HMDB0000034	--	Organoheterocyclic compounds	Imidazopyrimidines	Purines and purine derivatives	--	--	--	No results	Invalid mass	No results	Organoheterocyclic compounds	Imidazopyrimidines	Purines and purine derivatives	6-aminopurines	9.92476	3.31103	0.0091537	1	1.11821	up	2.91187e+08	2.79191e+08	2.79908e+08	3.74256e+07	3.07625e+07	1.74851e+07
Com_881_neg	3,8,9-trihydroxy-10-propyl-3,4,5,8,9,10-hexahydro-2H-oxecin-2-one	--	C12 H20 O5	244.131	5.822	243.124	--	--	--	--	--	--	--	--	--	--	Full match	No results	No results					0.163207	-2.61523	0.00915647	1	1.20745	down	3.42723e+07	4.0281e+07	3.48039e+07	1.84388e+08	1.6687e+08	3.18795e+08
Com_1138_pos	2-acetamido-3-(4-methoxyphenyl)propanoic acid	--	C12 H15 N O4	237.101	2.395	238.108	--	--	--	--	--	--	--	--	--	--	Full match	Partial match	Full match					0.0979551	-3.35174	0.00916292	1	1.08024	down	2.17708e+07	2.68697e+07	2.1799e+07	2.6126e+08	1.356e+08	3.22239e+08
Com_3143_neg	Trigoneoside Xb	--	C45 H76 O19	966.517	6.754	965.51	--	--	HMDB0036484	--	Lipids and lipid-like molecules	Fatty Acyls	Fatty acyl glycosides	--	--	--	Invalid mass	No results	No results	Lipids and lipid-like molecules	Steroids and steroid derivatives	Steroidal glycosides	Steroidal saponins	0.0407464	-4.61718	0.00927579	1	1.1204	down	1.3581e+06	1.30005e+06	1.14596e+06	1.72566e+07	2.46392e+07	5.14646e+07
Com_1819_pos	1-benzyl-4-{2-[(4-fluorophenyl)sulfonyl]ethyl}piperazine	--	C19 H23 F N2 O2 S	362.145	2.689	363.152	--	--	--	--	--	--	--	--	--	--	Invalid mass	No results	No results					5.67407	2.50438	0.00929017	1	1.10746	up	1.96567e+08	1.29989e+08	8.16605e+07	2.71025e+07	1.79459e+07	2.68958e+07
Com_568_pos	4-morpholinobenzoic acid	--	C11 H13 N O3	207.09	5.024	208.097	--	--	--	--	--	--	--	--	--	--	Full match	Partial match	Full match					0.39974	-1.32287	0.00933167	1	1.19051	down	2.69061e+08	2.41804e+08	2.43706e+08	7.31076e+08	5.037e+08	6.52876e+08
Com_3582_pos	Thr-Leu	--	C10 H20 N2 O4	232.143	5.207	233.151	--	--	HMDB0259044	--	Organic acids and derivatives	Carboxylic acids and derivatives	Amino acids, peptides, and analogues	--	--	--	No results	No results	Full match	Organic acids and derivatives	Carboxylic acids and derivatives	Amino acids, peptides, and analogues	Dipeptides	5.19873	2.37816	0.00934895	1	1.08046	up	5.93209e+07	5.63599e+07	6.18319e+07	1.38507e+07	7.84926e+06	1.24454e+07
Com_602_pos	6-benzyl-4-oxo-1,4-dihydropyridine-3-carboxamide	--	C13 H12 N2 O2	228.091	5.23	229.098	--	--	--	--	--	--	--	--	--	--	Full match	No results	No results					0.185091	-2.4337	0.00949476	1	1.12428	down	1.15904e+08	1.15397e+08	1.09562e+08	6.80962e+08	7.32685e+08	4.27949e+08
Com_6495_pos	D-Panthenol	Pantothenol; (R)-2,4-Dihydroxy-N-(3-hydroxypropyl)-3,3-dimethylbutanamide; Dexpanthenol; 2,4-Dihydroxy-N-(3-hydroxypropyl)-3,3-dimethylbutanamide; (+)-Panthenol; Bepanthen; Bepanthene; Bepantol; D-(+)-2,4-Dihydroxy-N-(3-hydroxypropyl)-3,3-dimethylbutyramide; Cozyme; D(+)-Panthenol; D(+)-Pantothenyl alcohol; D-P-A Injection; D-Panthenol; d-Pantothenol; d-Pantothenyl alcohol; Ilopan; Motilyn; Panad…	C9 H19 N O4	105.044	5.169	228.123	cpd:C05944	map00770 Pantothenate and CoA biosynthesis	HMDB0304820	--	Lipids and lipid-like molecules	Fatty Acyls	Fatty amides	--	--	--	No results	Invalid mass	No results	Organic oxygen compounds	Organooxygen compounds	Alcohols and polyols	Secondary alcohols	0.380036	-1.39579	0.00955723	1	1.26104	down	6.26809e+06	5.95654e+06	5.39985e+06	1.20117e+07	1.62265e+07	1.81375e+07
Com_5549_pos	SMK	--	C14 H28 N4 O5 S	182.088	4.23	183.096	--	--	--	--	--	--	--	--	--	--	Invalid mass	No results	No results					0.243423	-2.03846	0.0097297	1	1.15921	down	4.80706e+06	4.33853e+06	5.28578e+06	2.58275e+07	1.41117e+07	1.93458e+07
Com_2499_pos	tetranor-PGDM	--	C16 H24 O7	310.14	5.785	311.148	--	--	--	LMFA03010221	--	--	--	Fatty Acyls [FA]	Eicosanoids [FA03]	Prostaglandins [FA0301]	Invalid mass	No results	No results	Organic acids and derivatives	Keto acids and derivatives	Medium-chain keto acids and derivatives	Medium-chain keto acids and derivatives	0.196227	-2.3494	0.00974129	1	1.14156	down	1.95899e+07	1.48422e+07	1.26233e+07	4.86125e+07	7.94374e+07	1.11751e+08
Com_336_pos	Asp-glu	--	C9 H14 N2 O7	262.081	1.701	263.088	--	--	HMDB0028752	--	Organic acids and derivatives	Carboxylic acids and derivatives	Amino acids, peptides, and analogues	--	--	--	No results	No results	Full match	Organic acids and derivatives	Carboxylic acids and derivatives	Amino acids, peptides, and analogues	Dipeptides	2.1783	1.12321	0.00982393	1	1.14346	up	1.41252e+09	1.62953e+09	1.38012e+09	7.32156e+08	5.33313e+08	7.64631e+08
Com_317_pos	DL-m-Tyrosine	--	C9 H11 N O3	181.075	2.137	182.082	--	--	--	--	--	--	--	--	--	--	No results	No results	Full match	Organic acids and derivatives	Carboxylic acids and derivatives	Amino acids, peptides, and analogues	Phenylalanine and derivatives	1.96403	0.973814	0.00982932	1	1.05146	up	1.66442e+09	1.63448e+09	1.61123e+09	9.3583e+08	7.3124e+08	8.32966e+08
Com_1803_pos	1-allyl-4,5-diphenyl-2-(2-thienyl)-1H-imidazole	--	C22 H18 N2 S	342.123	5.096	343.13	--	--	--	--	--	--	--	--	--	--	Invalid mass	No results	No results					5.76791	2.52805	0.010094	1	1.22376	up	1.70551e+08	1.9945e+08	9.01221e+07	2.65903e+07	2.18261e+07	3.13566e+07
Com_906_neg	Aflatoxin G2	Aflatoxin G2	C17 H14 O7	330.077	5.786	329.07	cpd:C16754	--	HMDB0030475	--	Phenylpropanoids and polyketides	Coumarins and derivatives	Furanocoumarins	--	--	--	Invalid mass	No results	No results	Phenylpropanoids and polyketides	Coumarins and derivatives	Furanocoumarins	Difurocoumarolactones	47.0842	5.55717	0.0101098	1	1.10829	up	2.2194e+08	2.0364e+08	1.8189e+08	8.27186e+06	2.07367e+06	2.55627e+06
Com_1938_pos	ethyl 4-[(6-methyl-3-pyridazinyl)oxy]benzoate	--	C14 H14 N2 O3	110.073	5.524	259.109	--	--	--	--	--	--	--	--	--	--	Invalid mass	No results	No results					0.0884398	-3.49916	0.0101505	1	1.12339	down	1.10989e+07	7.51699e+06	8.0313e+06	6.19126e+07	1.6925e+08	7.01416e+07
Com_217_neg	4-Acetamidobutanoic acid	--	C6 H11 N O3	145.073	3.599	144.066	--	--	HMDB0003681	--	Organic acids and derivatives	Carboxylic acids and derivatives	Amino acids, peptides, and analogues	--	--	--	Full match	Full match	Full match	Organic acids and derivatives	Carboxylic acids and derivatives	Amino acids, peptides, and analogues	Gamma amino acids and derivatives	3.68849	1.88303	0.010424	1	1.07013	up	1.24408e+09	1.25868e+09	1.13189e+09	2.61736e+08	2.90049e+08	4.33617e+08
Com_2783_pos	Prostaglandin K2	--	C20 H30 O5	332.197	6.238	333.205	--	--	--	LMFA03010023	--	--	--	Fatty Acyls [FA]	Eicosanoids [FA03]	Prostaglandins [FA0301]	Invalid mass	No match	No results	Lipids and lipid-like molecules	Fatty Acyls	Eicosanoids	Prostaglandins and related compounds	0.0737378	-3.76145	0.0107792	1	1.08918	down	8.09802e+06	2.09812e+06	2.01775e+06	3.07199e+07	4.04227e+07	9.44969e+07
Com_177_pos	N-(1,3-benzodioxol-5-yl)-3,4,5-trimethoxybenzamide	--	C17 H17 N O6	331.107	5.223	332.114	--	--	--	--	--	--	--	--	--	--	Full match	No results	No results					0.222429	-2.16859	0.0111144	1	1.10557	down	5.52264e+08	5.12614e+08	5.46836e+08	2.0584e+09	3.2599e+09	1.92768e+09
Com_7297_neg	1-Methylhistidine	N(pi)-Methyl-L-histidine; N-pros-Methyl-L-histidine; 3-Methylhistidine; 1-Methylhistidine	C7 H11 N3 O2	169.084	2.552	168.077	cpd:C01152	map00340 Histidine metabolism	HMDB0000001	--	Organic acids and derivatives	Carboxylic acids and derivatives	Amino acids, peptides, and analogues	--	--	--	No results	No results	Full match	Organic acids and derivatives	Carboxylic acids and derivatives	Amino acids, peptides, and analogues	Histidine and derivatives	0.424662	-1.23561	0.0111334	1	1.1104	down	2.96659e+06	3.09929e+06	2.29655e+06	6.47124e+06	6.61462e+06	6.60611e+06
Com_1127_neg	15(R)-Prostaglandin E2	--	C20 H32 O5	352.225	6.265	351.218	--	--	--	--	--	--	--	--	--	--	Full match	No results	Full match	Lipids and lipid-like molecules	Fatty Acyls	Eicosanoids	Prostaglandins and related compounds	6.2505	2.64397	0.0111754	1	1.11174	up	1.88449e+08	1.46318e+08	1.29105e+08	3.82369e+07	2.1004e+07	1.49727e+07
Com_80_pos	L-Glutathione oxidized	--	C20 H32 N6 O12 S2	612.154	2.236	613.162	--	--	--	--	--	--	--	--	--	--	Full match	Full match	Full match	Organic acids and derivatives	Carboxylic acids and derivatives	Amino acids, peptides, and analogues	Peptides	5.43929	2.44342	0.0112171	1	1.13166	up	5.06177e+09	8.64545e+09	8.95024e+09	1.44777e+09	1.3743e+09	1.34346e+09
Com_3724_pos	1-(4-methoxyphenyl)propane-1,2-diol	--	C10 H14 O3	164.085	5.95	165.092	--	--	--	--	--	--	--	--	--	--	Invalid mass	Invalid mass	No results					2.49104	1.31675	0.0113252	1	1.14489	up	6.55375e+07	6.33039e+07	5.96613e+07	1.9917e+07	2.68537e+07	2.89016e+07
Com_4189_pos	JNJ-1661010	--	C19 H19 N5 O S	365.132	5.396	366.139	--	--	--	--	--	--	--	--	--	--	No results	No results	Full match	Organoheterocyclic compounds	Diazinanes	Piperazines	N-arylpiperazines	2.92178	1.54685	0.0113974	1	1.01187	up	4.52261e+07	4.63909e+07	4.50453e+07	1.49761e+07	1.91085e+07	1.2689e+07
Com_2248_pos	N1-[2-(4-chlorophenyl)-2-oxoethyl]-4-chlorobenzamide	--	C15 H11 Cl2 N O2	258.138	5.198	259.145	--	--	--	--	--	--	--	--	--	--	Invalid mass	No results	No results					0.105696	-3.24201	0.011434	1	1.00132	down	9.65202e+06	1.14093e+07	1.2756e+07	1.27395e+08	1.36055e+08	5.64997e+07
Com_1685_pos	1-Phenyl-3-methyl-5-pyrazolone	--	C10 H10 N2 O	174.08	3.947	175.087	--	--	HMDB0251697	--	Organoheterocyclic compounds	Azolines	Pyrazolines	--	--	--	Full match	Full match	No results					0.18614	-2.42554	0.0114646	1	1.10123	down	3.1426e+07	2.73183e+07	3.03043e+07	1.84838e+08	1.03441e+08	1.90118e+08
Com_225_pos	4-methyl-5-oxo-2-pentyl-2,5-dihydrofuran-3-carboxylic acid	--	C11 H16 O4	229.132	3.79	230.139	--	--	--	--	--	--	--	--	--	--	Invalid mass	No results	No results					0.321689	-1.63626	0.0115103	1	1.14002	down	5.65729e+08	6.1243e+08	6.58074e+08	1.78268e+09	2.44496e+09	1.48046e+09
Com_502_neg	Methionine sulfoxide	--	C5 H11 N O3 S	165.045	1.439	164.038	--	--	HMDB0002005	--	Organic acids and derivatives	Carboxylic acids and derivatives	Amino acids, peptides, and analogues	--	--	--	No results	No results	Full match	Organic acids and derivatives	Carboxylic acids and derivatives	Amino acids, peptides, and analogues	Alpha amino acids	0.227487	-2.13614	0.0116337	1	1.10199	down	1.10608e+08	1.06626e+08	9.65548e+07	4.04039e+08	6.28637e+08	3.46692e+08
Com_16_neg	cis-Aconitic acid	cis-Aconitate; cis-Aconitic acid	C6 H6 O6	174.016	2.158	173.009	cpd:C00417	map00020 Citrate cycle (TCA cycle);map00630 Glyoxylate and dicarboxylate metabolism;map01100 Metabolic pathways;map01110 Biosynthesis of secondary metabolites;map01210 2-Oxocarboxylic acid metabolism	HMDB0000072	--	Organic acids and derivatives	Carboxylic acids and derivatives	Tricarboxylic acids and derivatives	--	--	--	Full match	Full match	Full match	Organic acids and derivatives	Carboxylic acids and derivatives	Tricarboxylic acids and derivatives	Tricarboxylic acids and derivatives	8.02179	3.00393	0.0122931	1	1.15525	up	2.23766e+10	2.22677e+10	2.71124e+10	2.54814e+09	1.79675e+09	4.60033e+09
Com_110_neg	Galacturonic acid	Galacturonic acid	C6 H10 O7	194.042	1.413	193.035	cpd:C08348	--	HMDB0002545	--	Organic oxygen compounds	Organooxygen compounds	Carbohydrates and carbohydrate conjugates	--	--	--	Full match	Not the top hit	Full match	Organic oxygen compounds	Organooxygen compounds	Carbohydrates and carbohydrate conjugates	Glucuronic acid derivatives	0.107475	-3.21792	0.012358	1	1.10687	down	2.72995e+08	2.77592e+08	2.48907e+08	2.01319e+09	3.79618e+09	1.62949e+09
Com_6536_neg	Gamma-Caprolactone	--	C6 H10 O2	114.068	5.579	227.128	--	--	HMDB0003843	LMFA07040010	Organoheterocyclic compounds	Lactones	Gamma butyrolactones	Fatty Acyls [FA]	Fatty esters [FA07]	Lactones [FA0704]	No results	No results	Full match	Organoheterocyclic compounds	Lactones	Gamma butyrolactones	Gamma butyrolactones	0.494122	-1.01706	0.0128209	1	1.12692	down	4.26467e+06	2.98076e+06	3.8852e+06	6.5134e+06	6.58513e+06	9.42754e+06
Com_98_pos	2,5-Furandicarboxylic acid	--	C6 H4 O5	156.006	1.993	157.014	--	--	HMDB0004812	--	Organoheterocyclic compounds	Furans	Furoic acid and derivatives	--	--	--	No results	No results	Full match	Organoheterocyclic compounds	Furans	Furoic acid and derivatives	Furoic acids	2.95763	1.56444	0.0128626	1	1.06351	up	6.30597e+09	6.4791e+09	6.16311e+09	2.18875e+09	2.57046e+09	1.64734e+09
Com_1425_pos	1H-indene-3-carboxamide	--	C10 H9 N O	159.069	4.913	160.076	--	--	--	--	--	--	--	--	--	--	Full match	Partial match	No results					0.122104	-3.03382	0.0128869	1	1.22828	down	4.02914e+07	1.77463e+07	1.42101e+07	1.68258e+08	1.82524e+08	2.4091e+08
Com_704_neg	5-Hydroxytryptophan	5-Hydroxytryptophan; 5-HTP	C11 H12 N2 O3	220.084	3.887	219.077	cpd:C01017	--	HMDB0000472	--	Organoheterocyclic compounds	Indoles and derivatives	Tryptamines and derivatives	--	--	--	Full match	No results	Full match	Organoheterocyclic compounds	Indoles and derivatives	Tryptamines and derivatives	Serotonins	0.12743	-2.97222	0.0128998	1	1.08302	down	4.29033e+07	4.05153e+07	3.84099e+07	4.22425e+08	1.894e+08	3.44215e+08
Com_1834_pos	N-(5-acetamidopentyl)acetamide	--	C9 H18 N2 O2	208.122	5.092	209.129	--	--	--	--	--	--	--	--	--	--	Invalid mass	No results	No results					0.525721	-0.927629	0.0129453	1	1.12437	down	6.09553e+07	8.26987e+07	8.88473e+07	1.43943e+08	1.27072e+08	1.71237e+08
Com_432_pos	N-(2-hydroxyphenyl)acetamide	--	C8 H9 N O2	151.064	2.924	152.071	--	--	HMDB0061919	--	Benzenoids	Benzene and substituted derivatives	Anilides	--	--	--	Full match	Full match	Full match					2.10505	1.07385	0.0130584	1	1.09126	up	9.54839e+08	1.02102e+09	1.16744e+09	5.07321e+08	3.9023e+08	5.95665e+08
Com_541_pos	20-Carboxy-Leukotriene B4	--	C20 H30 O6	366.203	5.94	367.21	--	--	HMDB0006059	LMFA03020016	Lipids and lipid-like molecules	Fatty Acyls	Fatty acids and conjugates	Fatty Acyls [FA]	Eicosanoids [FA03]	Leukotrienes [FA0302]	No results	No results	Full match					0.132784	-2.91284	0.0134658	1	1.25555	down	8.4565e+07	7.85418e+07	7.29538e+07	5.61788e+08	8.53197e+08	3.6279e+08
Com_2142_pos	Glutathione (reduced)	--	C10 H17 N3 O6 S	290.058	5.654	291.065	--	--	--	--	--	--	--	--	--	--	No results	Invalid mass	No results	Organic acids and derivatives	Carboxylic acids and derivatives	Amino acids, peptides, and analogues	Peptides	25.3241	4.66244	0.0134876	1	1.27697	up	1.47688e+08	1.55131e+08	1.54672e+08	8.4445e+06	7.22492e+06	2.39597e+06
Com_408_pos	3-Hydroxypicolinic acid	3-Hydroxypicolinic acid	C6 H5 N O3	139.027	2.194	140.035	cpd:C18620	--	HMDB0013188	--	Organoheterocyclic compounds	Pyridines and derivatives	Pyridinecarboxylic acids and derivatives	--	--	--	No results	No results	Full match	Organoheterocyclic compounds	Pyridines and derivatives	Pyridinecarboxylic acids and derivatives	Pyridinecarboxylic acids	2.95597	1.56363	0.0135742	1	1.01972	up	7.44786e+08	1.07039e+09	1.23776e+09	3.22288e+08	3.35115e+08	3.75398e+08
Com_847_pos	L-5-Hydroxytryptophan	--	C11 H12 N2 O3	220.086	2.767	221.093	--	--	HMDB0000472	--	Organoheterocyclic compounds	Indoles and derivatives	Tryptamines and derivatives	--	--	--	No results	Full match	Full match	Organoheterocyclic compounds	Indoles and derivatives	Tryptamines and derivatives	Serotonins	0.147158	-2.76456	0.0136872	1	1.20408	down	5.97683e+07	5.49034e+07	5.1772e+07	4.42985e+08	2.22954e+08	4.65112e+08
Com_2196_neg	5-(3-cyclohexylprop-1-ynyl)nicotinic acid	--	C15 H17 N O2	243.126	6.278	242.118	--	--	--	--	--	--	--	--	--	--	Full match	No results	No results					10.8224	3.43594	0.0138245	1	1.17551	up	7.92114e+07	2.12687e+07	6.13747e+07	7.44034e+06	3.70981e+06	3.80545e+06
Com_4157_pos	N-(1-benzothiophen-3-yl)-N'-(1-benzyl-4-piperidinyl)urea	--	C21 H23 N3 O S	365.16	4.941	366.167	--	--	--	--	--	--	--	--	--	--	Invalid mass	No results	No results					0.178422	-2.48663	0.0139465	1	1.14819	down	6.49665e+06	6.26921e+06	5.80693e+06	2.28532e+07	3.35321e+07	4.77095e+07
Com_59_pos	N-[4-(6-methyl-1,3-benzothiazol-2-yl)phenyl]benzamide	--	C21 H16 N2 O S	366.076	5.895	367.083	--	--	--	--	--	--	--	--	--	--	Invalid mass	No results	No results					57.2504	5.83921	0.0144358	1	1.12509	up	1.54014e+10	1.49529e+10	1.49516e+10	5.31659e+08	1.71965e+08	8.77393e+07
Com_2372_pos	Noroxymorphone	--	C16 H17 N O4	287.113	3.009	288.12	--	--	HMDB0061073	--	Benzenoids	Phenanthrenes and derivatives	-	--	--	--	No results	Invalid mass	No results	Benzenoids	Phenanthrenes and derivatives	Not available	Phenanthrenes and derivatives	2.84279	1.50731	0.0149753	1	1.01646	up	1.07819e+08	1.22211e+08	1.14292e+08	4.13906e+07	2.98895e+07	4.9841e+07
Com_4636_pos	Sebacic acid	Sebacic acid; Decanedioic acid	C10 H18 O4	202.121	6.215	203.128	cpd:C08277	--	HMDB0000792	LMFA01170006	Lipids and lipid-like molecules	Fatty Acyls	Fatty acids and conjugates	Fatty Acyls [FA]	Fatty Acids and Conjugates [FA01]	Dicarboxylic acids [FA0117]	No results	No results	Full match	Lipids and lipid-like molecules	Fatty Acyls	Fatty acids and conjugates	Medium-chain fatty acids	0.137743	-2.85995	0.0158118	1	1.11004	down	3.91827e+06	3.80463e+06	3.6589e+06	2.19677e+07	4.20085e+07	1.86547e+07
Com_305_neg	N-Acetyl-L-phenylalanine	N-Acetyl-L-phenylalanine	C11 H13 N O3	207.089	5.616	206.082	cpd:C03519	map00360 Phenylalanine metabolism	HMDB0000512	--	Organic acids and derivatives	Carboxylic acids and derivatives	Amino acids, peptides, and analogues	--	--	--	Full match	Full match	Full match	Organic acids and derivatives	Carboxylic acids and derivatives	Amino acids, peptides, and analogues	Phenylalanine and derivatives	0.319387	-1.64662	0.015832	1	1.22591	down	4.51969e+08	2.8002e+08	2.5427e+08	1.03792e+09	9.30421e+08	1.11963e+09
Com_2241_pos	2,6-Di-tert-butyl-1,4-benzoquinone	--	C14 H20 O2	220.147	6.104	221.154	--	--	HMDB0013817	--	Lipids and lipid-like molecules	Prenol lipids	Monoterpenoids	--	--	--	No results	Full match	No results	Lipids and lipid-like molecules	Prenol lipids	Monoterpenoids	Monocyclic monoterpenoids	0.223321	-2.16281	0.0158447	1	1.18773	down	2.12658e+07	2.15959e+07	1.82891e+07	6.61235e+07	7.57868e+07	1.31915e+08
Com_1653_pos	2-(2'-fluoro[1,1'-biphenyl]-4-yl)-5-methoxy-3-methyl-1H-indole	--	C22 H18 F N O	331.139	1.432	332.146	--	--	--	--	--	--	--	--	--	--	Full match	Invalid mass	No results					0.312072	-1.68005	0.0164835	1	1.02076	down	5.41377e+07	3.80906e+07	4.5428e+07	1.88492e+08	1.57397e+08	9.52144e+07
Com_2504_pos	(3R)-8-hydroxy-3-(4-methoxyphenyl)-3,4-dihydro-1H-2-benzopyran-1-one	--	C16 H14 O4	252.076	1.765	253.083	--	--	--	--	--	--	--	--	--	--	Invalid mass	No results	No results					2.60172	1.37946	0.0166457	1	1.0561	up	1.08274e+08	1.21186e+08	1.04761e+08	4.70592e+07	5.02939e+07	3.11085e+07
Com_2307_neg	3-Methyl-2-oxobutanoic acid	3-Methyl-2-oxobutanoic acid; 3-Methyl-2-oxobutyric acid; 3-Methyl-2-oxobutanoate; 2-Oxo-3-methylbutanoate; 2-Oxoisovalerate; 2-Oxoisopentanoate; alpha-Ketovaline; 2-Ketovaline; 2-Keto-3-methylbutyric acid	C5 H8 O3	116.047	5.492	231.087	cpd:C00141	map00280 Valine, leucine and isoleucine degradation;map00290 Valine, leucine and isoleucine biosynthesis;map00770 Pantothenate and CoA biosynthesis;map01100 Metabolic pathways;map01110 Biosynthesis of secondary metabolites;map01210 2-Oxocarboxylic acid metabolism;map01230 Biosynthesis of amino acids	HMDB0030027	--	Lipids and lipid-like molecules	Fatty Acyls	Fatty acid esters	--	--	--	No results	No results	Full match	Organic acids and derivatives	Keto acids and derivatives	Short-chain keto acids and derivatives	Short-chain keto acids and derivatives	3.98282	1.99379	0.0168311	1	1.14429	up	4.84777e+07	6.35482e+07	6.58525e+07	1.20335e+07	1.01176e+07	2.25103e+07
Com_15_pos	N6-Me-dA	--	C11 H15 N5 O3	265.117	1.5	266.124	--	--	--	--	--	--	--	--	--	--	Full match	No results	No results	Nucleosides, nucleotides, and analogues	Purine nucleosides	Purine 2'-deoxyribonucleosides	Purine 2'-deoxyribonucleosides	0.229257	-2.12496	0.0172971	1	1.25066	down	1.03428e+10	1.08515e+10	9.81128e+09	4.41972e+10	6.06975e+10	3.03492e+10
Com_3173_pos	N-(3,5-dimethyl-4-isoxazolyl)-N'-(2-phenoxyethyl)urea	--	C14 H17 N3 O3	626.156	1.676	314.086	--	--	--	--	--	--	--	--	--	--	Invalid mass	No results	No results					1.79984	0.847868	0.0174196	1	1.0325	up	8.51362e+07	8.77203e+07	6.77684e+07	3.66008e+07	4.25307e+07	5.4561e+07
Com_2489_neg	23-Norcholic acid	--	C23 H38 O5	394.272	7.173	393.265	--	--	--	--	--	--	--	--	--	--	No results	No results	Full match					15.4684	3.95125	0.0185197	1	1.11095	up	5.69605e+07	4.61761e+07	4.38862e+07	6.08003e+06	1.46231e+06	1.96241e+06
Com_5336_neg	FAHFA (18:0/20:2)	--	C38 H70 O4	590.525	11.243	589.518	--	--	--	--	--	--	--	--	--	--	No results	Full match	No results	Lipids and lipid-like molecules	Fatty Acyls	Fatty acids and conjugates	Fatty acids	18.4418	4.20491	0.0185397	1	1.20678	up	3.20447e+06	6.35769e+06	1.23442e+07	376601	388496	422764
Com_369_pos	3-(2-pyridinyl)-2-[3-(trifluoromethyl)phenyl]acrylonitrile	--	C15 H9 F3 N2	274.067	1.654	275.074	--	--	--	--	--	--	--	--	--	--	Invalid mass	No results	No results					5.3638	2.42325	0.0190602	1	1.0442	up	5.67426e+08	1.44056e+09	9.53493e+08	1.67173e+08	8.92666e+07	2.95685e+08
Com_41_neg	Monobutyl phthalate	--	C12 H14 O4	222.089	6.229	221.082	--	--	HMDB0013247	--	Benzenoids	Benzene and substituted derivatives	Benzoic acids and derivatives	--	--	--	Full match	Partial match	Full match	Benzenoids	Benzene and substituted derivatives	Benzoic acids and derivatives	Benzoic acid esters	20.7706	4.37647	0.019475	1	1.14178	up	1.09972e+10	9.2332e+09	9.05656e+09	8.79532e+08	3.61751e+08	1.68738e+08
Com_440_neg	Androsterone	Androsterone; 3alpha-Hydroxy-5alpha-androstan-17-one	C19 H30 O2	290.225	6.747	289.217	cpd:C00523	--	HMDB0000031	LMST02020001	Lipids and lipid-like molecules	Steroids and steroid derivatives	Androstane steroids	Sterol Lipids [ST]	Steroids [ST02]	C19 steroids (androgens) and derivatives [ST0202]	No results	No results	Full match	Lipids and lipid-like molecules	Steroids and steroid derivatives	Androstane steroids	Androgens and derivatives	11.7202	3.55093	0.0197162	1	1.0678	up	4.66418e+08	4.29161e+08	3.17523e+08	6.33278e+07	2.57277e+07	1.44497e+07
Com_4422_pos	Naratriptan	Naratriptan	C17 H25 N3 O2 S	313.179	5.91	314.186	cpd:C07792	--	HMDB0015087	--	Organoheterocyclic compounds	Indoles and derivatives	Indoles	--	--	--	Invalid mass	Invalid mass	No results					0.176099	-2.50554	0.019867	1	1.20667	down	6.28804e+06	6.30262e+06	6.24492e+06	4.01119e+07	4.58412e+07	2.10072e+07
Com_1079_pos	6-methyl-4-(morpholinomethyl)-2H-chromen-2-one	--	C15 H17 N O3	259.118	2.477	260.125	--	--	--	--	--	--	--	--	--	--	Invalid mass	No results	No results					2.41906	1.27445	0.0205404	1	1.12386	up	3.2505e+08	3.95508e+08	3.39006e+08	1.80854e+08	1.04416e+08	1.52736e+08
Com_1604_pos	1-adamantyl(1,4-thiazinan-4-yl)methanone	--	C15 H23 N O S	265.154	1.385	266.161	--	--	--	--	--	--	--	--	--	--	Invalid mass	No results	No results					3.54799	1.827	0.0206355	1	1.03521	up	2.30041e+08	1.92419e+08	1.12253e+08	4.32265e+07	5.34526e+07	5.40299e+07
Com_482_pos	cAMP	3',5'-Cyclic AMP; Cyclic adenylic acid; Cyclic AMP; Adenosine 3',5'-phosphate; Adenosine 3',5'-cyclic phosphate; cAMP	C10 H12 N5 O6 P	329.052	1.655	330.06	cpd:C00575	map00230 Purine metabolism;map04111 Cell cycle - yeast;map04113 Meiosis - yeast	HMDB0000058	--	Nucleosides, nucleotides, and analogues	Purine nucleotides	Cyclic purine nucleotides	--	--	--	No results	No results	Full match	Nucleosides, nucleotides, and analogues	Purine nucleotides	Cyclic purine nucleotides	3',5'-cyclic purine nucleotides	2.5548	1.35321	0.0210341	1	1.00835	up	8.3678e+08	9.97731e+08	5.6129e+08	3.01203e+08	2.81782e+08	3.5478e+08
Com_5064_pos	O1-(2-thienylcarbonyl)-2-(2-pyridylsulfonyl)ethanehydroximamide	--	C12 H11 N3 O4 S2	362.974	1.35	363.981	--	--	--	--	--	--	--	--	--	--	Invalid mass	No results	No results					0.167492	-2.57784	0.021342	1	1.08703	down	3.41391e+06	3.59579e+06	3.55977e+06	3.1762e+07	1.81861e+07	1.31564e+07
Com_619_pos	2'-O-Methyladenosine	--	C11 H15 N5 O4	281.113	4.963	282.121	--	--	HMDB0004326	--	Nucleosides, nucleotides, and analogues	Purine nucleosides	-	--	--	--	No results	Full match	Full match	Nucleosides, nucleotides, and analogues	Purine nucleosides	Not available	Purine nucleosides	14.0118	3.80858	0.0224308	1	1.09582	up	4.83479e+08	4.96217e+08	5.1517e+08	5.44736e+07	3.90084e+07	1.32038e+07
Com_199_pos	2-(tert-butyl)-6,7-dimethoxy-4H-3,1-benzoxazin-4-one	--	C14 H17 N O4	263.117	5.067	264.124	--	--	--	--	--	--	--	--	--	--	Full match	No results	No results					0.391883	-1.35151	0.0224539	1	1.04399	down	8.56594e+08	8.4653e+08	6.93865e+08	1.7838e+09	2.7702e+09	1.56259e+09
Com_7446_neg	LPE 18:1	--	C23 H46 N O7 P	479.301	9.333	478.294	--	--	--	LMGP02050064	--	--	--	Glycerophospholipids [GP]	Glycerophosphoethanolamines [GP02]	Monoacylglycerophosphoethanolamines [GP0205]	No results	Full match	Full match	Lipids and lipid-like molecules	Glycerophospholipids	Glycerophosphoethanolamines	1-acyl-sn-glycero-3-phosphoethanolamines	7.9245	2.98632	0.0224776	1	1.24592	up	4.59533e+06	5.21527e+06	1.97991e+06	505003	496059	486792
Com_9247_pos	LysoPC 12:1	--	C20 H36 N O7 P	433.222	5.131	434.229	--	--	--	--	--	--	--	--	--	--	No results	No results	Full match	Lipids and lipid-like molecules	Glycerophospholipids	Glycerophosphocholines	Phosphocholines	2.45341	1.29479	0.0230034	1	1.11427	up	4.97936e+06	4.42717e+06	3.08782e+06	1.71335e+06	1.76155e+06	1.61774e+06
Com_811_pos	D-Fructose 6-phosphate	D-Fructose 6-phosphate; D-Fructose 6-phosphoric acid; Neuberg ester	C6 H13 O9 P	260.031	1.571	261.038	cpd:C00085	map00052 Galactose metabolism;map00500 Starch and sucrose metabolism;map00680 Methane metabolism;map01100 Metabolic pathways;map01200 Carbon metabolism	HMDB0304311	--	Organic oxygen compounds	Organooxygen compounds	Carbohydrates and carbohydrate conjugates	--	--	--	No results	No results	Full match					2.48831	1.31516	0.0238952	1	1.13236	up	3.64441e+08	3.34304e+08	5.41906e+08	1.60887e+08	1.75098e+08	1.62608e+08
Com_580_neg	D-(-)-Glutamine	--	C5 H10 N2 O3	146.068	1.428	145.061	--	--	--	--	--	--	--	--	--	--	Invalid mass	Invalid mass	No results	Organic acids and derivatives	Carboxylic acids and derivatives	Amino acids, peptides, and analogues	D-alpha-amino acids	0.0460828	-4.43963	0.0240579	1	1.09667	down	1.458e+07	1.57112e+07	1.48506e+07	3.2043e+08	5.45041e+08	1.14109e+08
Com_3_pos	L-Pyroglutamic acid	5-Oxoproline; Pidolic acid; Pyroglutamic acid; 5-Pyrrolidone-2-carboxylic acid; Pyroglutamate; 5-Oxo-L-proline; L-Pyroglutamic acid; L-5-Pyrrolidone-2-carboxylic acid	C5 H7 N O3	129.043	2.202	130.05	cpd:C01879	map00480 Glutathione metabolism	HMDB0000267	--	Organic acids and derivatives	Carboxylic acids and derivatives	Amino acids, peptides, and analogues	--	--	--	Full match	Full match	Full match	Organic acids and derivatives	Carboxylic acids and derivatives	Amino acids, peptides, and analogues	Alpha amino acids and derivatives	1.53329	0.61663	0.0242159	1	1.02042	up	1.42643e+11	1.31763e+11	1.32915e+11	7.53893e+10	9.86241e+10	9.16387e+10
Com_1066_neg	13-Hpotre(R)	--	C18 H30 O4	310.214	6.752	309.207	--	--	--	--	--	--	--	--	--	--	No results	No results	Full match					0.0295398	-5.0812	0.0243697	1	1.08177	down	5.08483e+06	4.60353e+06	4.32846e+06	1.97024e+08	2.33786e+08	4.36975e+07
Com_7380_neg	N-Acetyl-Asp-Glu	--	C11 H16 N2 O8	304.09	4.245	303.083	--	--	--	--	--	--	--	--	--	--	No results	No results	Full match	Organic acids and derivatives	Carboxylic acids and derivatives	Amino acids, peptides, and analogues	Dipeptides	0.157468	-2.66687	0.0247778	1	1.10852	down	505807	382516	787859	2.3842e+06	6.38849e+06	1.8719e+06
Com_6903_pos	KQH	--	C17 H29 N7 O5	411.224	6.772	412.232	--	--	--	--	--	--	--	--	--	--	Full match	No results	No results					0.254852	-1.97227	0.0252041	1	1.08125	down	2.99274e+06	2.52333e+06	2.26436e+06	7.74537e+06	7.14402e+06	1.56398e+07
Com_5816_pos	(4-benzoylpiperidino)[4-(tert-butyl)phenyl]methanone	--	C23 H27 N O2	387.166	4.257	388.173	--	--	--	--	--	--	--	--	--	--	Invalid mass	No results	No results					3.37582	1.75524	0.0253338	1	1.04773	up	1.39369e+07	2.30515e+07	2.65728e+07	6.51155e+06	6.06754e+06	6.24925e+06
Com_2395_pos	(3beta,9xi)-3-(beta-D-Glucopyranosyloxy)-14-hydroxycard-20(22)-enolide	--	C29 H44 O9	536.298	8.383	537.305	--	--	--	--	--	--	--	--	--	--	Full match	No results	No results					0.012229	-6.35355	0.0260192	1	1.11873	down	775646	721479	680498	1.15559e+08	5.07517e+07	1.17601e+07
Com_3793_neg	10-Hydroxydecanoic acid	10-Hydroxydecanoic acid; 10-Hydroxydecanoate	C10 H20 O3	188.141	6.14	187.134	cpd:C02774	--	HMDB0244272	--	Organic acids and derivatives	Hydroxy acids and derivatives	Medium-chain hydroxy acids and derivatives	--	--	--	No results	No results	Full match	Organic acids and derivatives	Hydroxy acids and derivatives	Medium-chain hydroxy acids and derivatives	Medium-chain hydroxy acids and derivatives	0.0949267	-3.39704	0.0260932	1	1.14666	down	2.62066e+06	2.7528e+06	2.3128e+06	3.59092e+07	3.39236e+07	1.11376e+07
Com_4461_neg	L-Malate	(S)-Malate; L-Malate; L-Apple acid; L-Malic acid; L-2-Hydroxybutanedioic acid; Malate; Malic acid	C4 H6 O5	134.021	1.545	267.036	cpd:C00149	map00020 Citrate cycle (TCA cycle);map00620 Pyruvate metabolism;map00630 Glyoxylate and dicarboxylate metabolism;map00680 Methane metabolism;map01100 Metabolic pathways;map01110 Biosynthesis of secondary metabolites;map01200 Carbon metabolism	HMDB0000156	--	Organic acids and derivatives	Hydroxy acids and derivatives	Beta hydroxy acids and derivatives	--	--	--	No results	No results	Full match	Organic acids and derivatives	Hydroxy acids and derivatives	Beta hydroxy acids and derivatives	Beta hydroxy acids and derivatives	0.439581	-1.1858	0.0263919	1	1.05062	down	8.84512e+06	8.60105e+06	7.69529e+06	1.71125e+07	2.49556e+07	1.51261e+07
Com_3075_pos	N-(2,3-dihydro-1,4-benzodioxin-6-yl)-2,5-dimethyl-3-furamide	--	C15 H15 N O4	273.101	5.455	274.109	--	--	--	--	--	--	--	--	--	--	Full match	No results	No results					0.619677	-0.690411	0.0265724	1	1.08015	down	5.47284e+07	4.51118e+07	3.77041e+07	7.57906e+07	6.56267e+07	8.05438e+07
Com_1974_neg	2-(3,4-dimethoxyphenyl)ethanamine	--	C10 H15 N O2	181.11	5.515	180.102	--	--	HMDB0041806	--	Benzenoids	Benzene and substituted derivatives	Methoxybenzenes	--	--	--	No results	No results	Full match					0.559803	-0.83701	0.0280828	1	1.04137	down	6.18816e+07	6.28218e+07	4.40159e+07	1.02092e+08	9.37956e+07	1.05503e+08
Com_4860_pos	Alanyltyrosine	--	C12 H16 N2 O4	252.112	4.232	253.12	--	--	HMDB0028699	--	Organic acids and derivatives	Carboxylic acids and derivatives	Amino acids, peptides, and analogues	--	--	--	No results	Full match	No results	Organic acids and derivatives	Carboxylic acids and derivatives	Amino acids, peptides, and analogues	Peptides	0.57977	-0.786448	0.0281015	1	1.17738	down	2.15969e+07	1.50296e+07	2.14539e+07	3.48089e+07	3.54471e+07	2.99224e+07
Com_787_neg	N-Acetylglycine	--	C4 H7 N O3	117.042	1.51	233.077	--	--	HMDB0000532	--	Organic acids and derivatives	Carboxylic acids and derivatives	Amino acids, peptides, and analogues	--	--	--	No results	No results	Full match	Organic acids and derivatives	Carboxylic acids and derivatives	Amino acids, peptides, and analogues	N-acyl-alpha amino acids	0.0578007	-4.11277	0.0282032	1	1.08497	down	1.71608e+07	1.34612e+07	1.04529e+07	2.78014e+08	3.63425e+08	6.91912e+07
Com_244_pos	Kanosamine	Kanosamine; D-Kanosamine; 3-Amino-3-deoxy-D-glucose	C6 H13 N O5	161.069	1.419	162.077	cpd:C12212	--	--	--	--	--	--	--	--	--	No results	Invalid mass	No match	Organic oxygen compounds	Organooxygen compounds	Carbohydrates and carbohydrate conjugates	Hexoses	0.14355	-2.80037	0.0284188	1	1.15232	down	1.82516e+08	2.0089e+08	1.84027e+08	7.84549e+08	2.22464e+09	9.43656e+08
Com_3395_pos	PC (14:0e/2:0)	--	C24 H50 N O7 P	495.334	9.324	496.341	--	--	--	--	--	--	--	--	--	--	No results	Full match	Full match	Lipids and lipid-like molecules	Glycerophospholipids	Glycerophosphocholines	Phosphocholines	6.82048	2.76987	0.028793	1	1.18401	up	4.25361e+07	7.33497e+07	7.51887e+07	1.73952e+07	6.86666e+06	3.75301e+06
Com_2470_pos	Deoxycytidine 5'-monophosphate	--	C9 H14 N3 O7 P	307.085	1.964	308.092	--	--	--	--	--	--	--	--	--	--	No results	Invalid mass	No match					11.691	3.54733	0.0296948	1	1.22879	up	1.19781e+08	1.21993e+08	1.26438e+08	3.55412e+06	1.06752e+07	1.72659e+07
Com_86_pos	Trigonelline	N-Methylnicotinate; Trigonelline; Trigenelline; 1-Methylpyridinio-3-carboxylate; Betaine nicotinate; Caffearin; Gynesine	C7 H7 N O2	137.048	1.5	138.055	cpd:C01004	map00760 Nicotinate and nicotinamide metabolism	HMDB0000875	--	Alkaloids and derivatives	-	-	--	--	--	Full match	Full match	Full match	Alkaloids and derivatives	Not available	Not available	Alkaloids and derivatives	0.215873	-2.21175	0.0309185	1	1.18168	down	1.8239e+09	1.89164e+09	7.68948e+08	6.74816e+09	6.71931e+09	7.30623e+09
Com_5587_neg	1a,1b-Dihomo prostaglandin E1	--	C22 H38 O5	382.27	11.255	381.262	--	--	--	--	--	--	--	--	--	--	Invalid mass	No results	No results	Lipids and lipid-like molecules	Fatty Acyls	Eicosanoids	Prostaglandins and related compounds	5.18523	2.37441	0.0310487	1	1.11242	up	3.02096e+06	5.63431e+06	1.09475e+07	922868	1.89528e+06	962351
Com_3887_pos	Pyridoxine O-Glucoside	--	C14 H21 N O8	331.127	5.111	332.134	--	--	--	--	--	--	--	--	--	--	No results	No results	Full match	Organoheterocyclic compounds	Pyridines and derivatives	Pyridoxines	Pyridoxines	0.269206	-1.89322	0.0314824	1	1.01045	down	1.06589e+07	6.86944e+06	1.06963e+07	2.53625e+07	5.6731e+07	2.27507e+07
Com_2448_neg	Xanthosine	Xanthosine	C10 H12 N4 O6	284.076	4.511	283.068	cpd:C01762	map00230 Purine metabolism;map00232 Caffeine metabolism;map01100 Metabolic pathways;map01110 Biosynthesis of secondary metabolites	HMDB0000299	--	Nucleosides, nucleotides, and analogues	Purine nucleosides	-	--	--	--	Full match	Full match	Full match	Nucleosides, nucleotides, and analogues	Purine nucleosides	Not available	Purine nucleosides	7.31663	2.87118	0.0323066	1	1.2	up	6.44093e+07	6.11691e+07	5.93706e+07	1.47846e+07	6.75206e+06	3.74122e+06
Com_6019_pos	N-Oleoyl Glycine	--	C20 H37 N O3	339.277	6.505	340.284	--	--	HMDB0241916	LMFA08020082	Organoheterocyclic compounds	Diazines	Pyrimidines and pyrimidine derivatives	Fatty Acyls [FA]	Fatty amides [FA08]	N-acyl amines [FA0802]	No results	No results	Full match	Organic acids and derivatives	Carboxylic acids and derivatives	Amino acids, peptides, and analogues	N-acyl-alpha amino acids	0.0343568	-4.86326	0.0328752	1	1.16977	down	543944	556910	561973	3.9145e+06	2.2387e+07	2.20972e+07
Com_2171_pos	N-Formylkynurenine	L-Formylkynurenine; N-Formyl-L-kynurenine; N-Formylkynurenine	C11 H12 N2 O4	236.08	3.078	237.088	cpd:C02700	map00380 Tryptophan metabolism;map01100 Metabolic pathways	HMDB0060485	--	Organic oxygen compounds	Organooxygen compounds	Carbonyl compounds	--	--	--	No results	No results	Full match	Organic oxygen compounds	Organooxygen compounds	Carbonyl compounds	Alkyl-phenylketones	0.455831	-1.13343	0.0353182	1	1.22173	down	5.29353e+07	5.3379e+07	5.42398e+07	1.33351e+08	8.54825e+07	1.33389e+08
Com_1880_neg	5-Methyldeoxycytidine	--	C10 H15 N3 O4	241.106	2.501	240.099	--	--	HMDB0002224	--	Nucleosides, nucleotides, and analogues	Pyrimidine nucleosides	Pyrimidine 2'-deoxyribonucleosides	--	--	--	Full match	Invalid mass	Full match	Nucleosides, nucleotides, and analogues	Pyrimidine nucleosides	Pyrimidine 2'-deoxyribonucleosides	Pyrimidine 2'-deoxyribonucleosides	0.519807	-0.943951	0.0375147	1	1.09723	down	4.67317e+07	5.01842e+07	5.48682e+07	1.14658e+08	7.17673e+07	1.05575e+08
Com_1971_pos	N-Acetyl-DL-phenylalanine	--	C11 H13 N O3	207.09	2.288	208.098	--	--	HMDB0255056	--	Organic acids and derivatives	Carboxylic acids and derivatives	Amino acids, peptides, and analogues	--	--	--	No results	No results	Full match	Organic acids and derivatives	Carboxylic acids and derivatives	Amino acids, peptides, and analogues	Phenylalanine and derivatives	0.486066	-1.04078	0.0377043	1	1.05821	down	6.01178e+07	5.8751e+07	5.47668e+07	1.01431e+08	9.94652e+07	1.5633e+08
Com_9776_neg	D-Proline	D-Proline	C5 H9 N O2	115.063	4.198	275.125	cpd:C00763	map00330 Arginine and proline metabolism;map01100 Metabolic pathways	HMDB0003411	--	Organic acids and derivatives	Carboxylic acids and derivatives	Amino acids, peptides, and analogues	--	--	--	No results	No results	Full match	Organic acids and derivatives	Carboxylic acids and derivatives	Amino acids, peptides, and analogues	Proline and derivatives	0.30121	-1.73116	0.0377615	1	1.10735	down	527527	576298	501311	2.18329e+06	1.04311e+06	2.10256e+06
Com_10498_pos	Deoxyadenosine	Deoxyadenosine; 2'-Deoxyadenosine	C10 H13 N5 O3	251.102	6.411	252.109	cpd:C00559	map00230 Purine metabolism;map01100 Metabolic pathways	HMDB0000101	--	Nucleosides, nucleotides, and analogues	Purine nucleosides	Purine 2'-deoxyribonucleosides	--	--	--	No results	No results	Full match	Nucleosides, nucleotides, and analogues	Purine nucleosides	Purine 2'-deoxyribonucleosides	Purine 2'-deoxyribonucleosides	3.03236	1.60044	0.0379945	1	1.08311	up	1.53164e+06	1.5669e+06	2.47087e+06	976107	358742	501808
Com_288_neg	4-Hydroxyphenylacetic acid	4-Hydroxyphenylacetate; 4-Hydroxyphenylacetic acid	C8 H8 O3	152.047	5.423	151.039	cpd:C00642	map00350 Tyrosine metabolism;map00360 Phenylalanine metabolism	HMDB0060390	--	Benzenoids	Phenol esters	-	--	--	--	Full match	Not the top hit	Full match	Benzenoids	Phenols	1-hydroxy-2-unsubstituted benzenoids	1-hydroxy-2-unsubstituted benzenoids	6.1738	2.62616	0.0392827	1	1.05674	up	9.60239e+08	9.16505e+08	8.0664e+08	7.8566e+07	7.87021e+07	2.77373e+08
Com_65_pos	5-Methyluridine	--	C10 H14 N2 O6	258.086	2.214	259.093	--	--	HMDB0000884	--	Nucleosides, nucleotides, and analogues	Pyrimidine nucleosides	-	--	--	--	No results	No results	Full match	Nucleosides, nucleotides, and analogues	Pyrimidine nucleosides	Not available	Pyrimidine nucleosides	1.82327	0.866528	0.0409568	1	1.00523	up	1.05232e+10	1.11284e+10	1.12039e+10	5.29349e+09	5.03659e+09	7.69e+09
Com_682_neg	DGMG (18:2)	--	C33 H58 O14	678.383	8.541	677.376	--	--	--	--	--	--	--	--	--	--	No results	No results	Full match					0.00867928	-6.84821	0.0415029	1	1.08191	down	1.93829e+06	1.83775e+06	1.71641e+06	4.47845e+08	1.62492e+08	2.24871e+07
Com_2863_pos	Methandrostenolone	--	C20 H28 O2	300.209	1.985	301.217	--	--	HMDB0041925	LMST02020013	Lipids and lipid-like molecules	Steroids and steroid derivatives	Androstane steroids	Sterol Lipids [ST]	Steroids [ST02]	C19 steroids (androgens) and derivatives [ST0202]	No results	No results	Full match	Lipids and lipid-like molecules	Steroids and steroid derivatives	Androstane steroids	Androgens and derivatives	0.107263	-3.22078	0.0436345	1	1.13366	down	3.42243e+06	6.2388e+06	4.96819e+06	1.69422e+07	2.8532e+07	9.09142e+07
Com_102_neg	trans-Aconitic acid	trans-Aconitate; trans-Aconitic acid	C6 H6 O6	174.016	1.565	173.008	cpd:C02341	--	HMDB0000958	--	Organic acids and derivatives	Carboxylic acids and derivatives	Tricarboxylic acids and derivatives	--	--	--	Full match	Full match	Full match	Organic acids and derivatives	Carboxylic acids and derivatives	Tricarboxylic acids and derivatives	Tricarboxylic acids and derivatives	0.627824	-0.671567	0.0441659	1	1.08145	down	2.17648e+09	2.02855e+09	1.92805e+09	2.82181e+09	4.00786e+09	2.93911e+09
Com_2742_neg	LPE 18:3	--	C23 H42 N O7 P	475.27	8.285	474.262	--	--	--	LMGP02050043	--	--	--	Glycerophospholipids [GP]	Glycerophosphoethanolamines [GP02]	Monoacylglycerophosphoethanolamines [GP0205]	No results	Full match	No results	Lipids and lipid-like molecules	Glycerophospholipids	Glycerophosphoethanolamines	1-acyl-sn-glycero-3-phosphoethanolamines	0.0172034	-5.86116	0.0454293	1	1.06837	down	713041	699193	585745	6.54277e+07	4.57214e+07	4.98928e+06
Com_1369_pos	Arachidic Acid	Icosanoic acid; Eicosanoic acid; Arachidic acid	C20 H40 O2	329.33	7.419	330.338	cpd:C06425	map01040 Biosynthesis of unsaturated fatty acids	HMDB0002212	LMFA01010020	Lipids and lipid-like molecules	Fatty Acyls	Fatty acids and conjugates	Fatty Acyls [FA]	Fatty Acids and Conjugates [FA01]	Straight chain fatty acids [FA0101]	Invalid mass	No results	No results	Lipids and lipid-like molecules	Fatty Acyls	Fatty acids and conjugates	Long-chain fatty acids	3.05271	1.61009	0.0469293	1	1.10126	up	2.25704e+08	2.89826e+08	2.45534e+08	9.11896e+07	1.14195e+08	4.39237e+07
Com_1168_pos	ERH	--	C17 H28 N8 O6	462.198	1.662	463.205	--	--	--	--	--	--	--	--	--	--	Invalid mass	No results	No results					1.97559	0.982286	0.0491276	1	1.03299	up	3.5952e+08	3.28319e+08	2.84991e+08	1.34439e+08	2.29697e+08	1.28289e+08

## Sheet: Sheet2
Ferulic acid	3.11065
Guanosine monophosphate	6.35317
UMP	3.65222
Guanine	7.42183
PB-22 N-pentanoic acid-3-carboxyindole metabolite	3.92583
dAMP	4.03024
WLH	6.37331
Spermidine	4.59076
DL-Stachydrine	2.23973
Cytidine-5'-monophosphate	4.35483
Guanosine monophosphate (GMP)	6.34546
D-Sedoheptulose 7-phosphate	4.83291
PC (16:1e/2:0)	3.68696
Cytidine 5'-monophosphate (hydrate)	3.09313
6-Phosphogluconic acid	3.78314
1-Caffeoylquinic Acid	1.28045
D-Ribulose 1,5-bisphosphate	2.08415
FAHFA (16:0/18:2)	2.87354
Guanosine-3',5'-cyclic monophosphate	5.2197
Ouabain	4.43623
Methyltestosterone	2.93688
LPC 18:0	4.09172
LPC 18:1	2.92391
Guanosine 3',5'-cyclic monophosphate	2.6198
Lysopc 17:0	3.83589
Benzyl 6-O-beta-D-glucopyranosyl-beta-D-glucopyranoside	4.40865
LPE 18:0	2.62874
LPE 16:0	3.20307
Chlorogenic acid	2.23655
Adenosine 5'-monophosphate	6.02304
1-acetyl-N-(6-chloro-1,3-benzothiazol-2-yl)-4-piperidinecarboxamide	4.93984
16-Hydroxyhexadecanoic acid	2.46039
3'-Adenosine monophosphate (3'-AMP)	6.88195
Stearic acid	2.7281
23-Nordeoxycholic acid	2.32838
Mag (18:1)	2.17384
tert-Butyl N-[1-(aminocarbonyl)-3-methylbutyl]carbamate	3.36865
ethyl 4-hydroxy-2-phenylquinoline-6-carboxylate	3.6466
1-allyl-4,5-diphenyl-2-(2-thienyl)-1H-imidazole	2.52805
L-Glutathione oxidized	2.44342
Glutathione (reduced)	4.66244
FAHFA (18:0/20:2)	4.20491
PC (14:0e/2:0)	2.76987
Deoxycytidine 5'-monophosphate	3.54733
Xanthosine	2.87118
