# Supplementary material for: Antifungal metabolites of biocontrol stain LB-1 and their inhibition mechanism against Botrytis cinerea
Source: Front Microbiol. 2024 Sep 4;15:1444996. doi: 10.3389/fmicb.2024.1444996 (PMC11409189; doi:10.3389/fmicb.2024.1444996)
Supplement: Supplementary file 4 [file Table_4.XLSX]

## Sheet: Sheet1
Compound_ID	Name	Other_name(Kegg_name)	Formula	Molecular Weight	RT [min]	m/z	Kegg_ID	KEGG_pathway	HMDB_ID	Lipidmaps_ID	SuperClass(HMDB)	Class(HMDB)	SubClass(HMDB)	CATEGORY(Lipidmaps)	MAIN_CLASS(Lipidmaps)	SUB_CLASS(Lipidmaps)	mzCloud_Results	mzVault_Results	MassList_Results	Class_I	Class_II	Class_III	Class_IV	FC	log2FC	Pvalue	ROC	VIP	Up.Down	all_LB_Bot_1	all_LB_Bot_2	all_LB_Bot_3	all_LB1_CK	all_LB2_CK	all_LB3_CK
Com_962_neg	2'-O-Methylguanosine	--	C11 H15 N5 O5	297.107	4.898	296.1	--	--	--	--	--	--	--	--	--	--	Full match	Not the top hit	Full match	Nucleosides, nucleotides, and analogues	Purine nucleosides	Not available	Purine nucleosides	3.54942	1.82758	9.55161e-07	1	2.46578	up	2.08671e+08	2.13778e+08	2.17898e+08	6.16138e+07	5.82703e+07	6.05251e+07
Com_17_neg	Homogentisic acid	Homogentisate; Homogentisic acid; 2,5-Dihydroxyphenylacetic acid; 2,5-Dihydroxyphenylacetate	C8 H8 O4	168.042	5.666	167.034	cpd:C00544	map00130 Ubiquinone and other terpenoid-quinone biosynthesis;map00350 Tyrosine metabolism;map01100 Metabolic pathways	HMDB0000130	--	Benzenoids	Benzene and substituted derivatives	Phenylacetic acids	--	--	--	Full match	Not the top hit	Full match	Benzenoids	Benzene and substituted derivatives	Phenylacetic acids	2(hydroxyphenyl)acetic acids	14.9596	3.903	1.15228e-06	1	1.23006	up	2.74488e+10	2.70759e+10	2.46406e+10	1.85609e+09	1.80799e+09	1.62784e+09
Com_1288_neg	Guanosine	Guanosine	C10 H13 N5 O5	283.092	3.547	282.084	cpd:C00387	map00230 Purine metabolism;map01100 Metabolic pathways	HMDB0000133	--	Nucleosides, nucleotides, and analogues	Purine nucleosides	-	--	--	--	Full match	Full match	Full match	Nucleosides, nucleotides, and analogues	Purine nucleosides	Not available	Purine nucleosides	0.117164	-3.0934	1.92505e-06	1	2.2905	down	1.80215e+07	1.71897e+07	1.82544e+07	1.57807e+08	1.54578e+08	1.43948e+08
Com_962_pos	Guanosine monophosphate	GMP; Guanosine 5'-phosphate; Guanosine monophosphate; Guanosine 5'-monophosphate; Guanylic acid	C10 H14 N5 O8 P	363.059	2.07	364.067	cpd:C00144	map00230 Purine metabolism;map01100 Metabolic pathways	HMDB0001397	--	Nucleosides, nucleotides, and analogues	Purine nucleotides	Purine ribonucleotides	--	--	--	No results	No results	Full match	Nucleosides, nucleotides, and analogues	Purine nucleotides	Purine ribonucleotides	Purine ribonucleoside monophosphates	0.0129321	-6.2729	1.94275e-06	1	2.16327	down	5.49808e+06	5.22993e+06	5.74207e+06	3.86178e+08	4.45055e+08	4.42346e+08
Com_1063_pos	Gamma-Glu-Leu	--	C11 H20 N2 O5	260.138	4.921	261.146	--	--	HMDB0011171	--	Organic acids and derivatives	Carboxylic acids and derivatives	Amino acids, peptides, and analogues	--	--	--	No results	No results	Full match	Organic acids and derivatives	Carboxylic acids and derivatives	Amino acids, peptides, and analogues	Dipeptides	7.07995	2.82374	2.00307e-06	1	1.23947	up	4.08797e+08	3.67754e+08	3.735e+08	5.42394e+07	5.1554e+07	5.66445e+07
Com_129_neg	β-D-Glucopyranuronic acid	beta-D-Glucopyranuronic acid; beta-D-Glucuronic acid	C6 H10 O7	194.042	1.292	193.035	cpd:C08350	--	HMDB0010314	--	Organic oxygen compounds	Organooxygen compounds	Carbohydrates and carbohydrate conjugates	--	--	--	Full match	Not the top hit	Full match	Organic oxygen compounds	Organooxygen compounds	Carbohydrates and carbohydrate conjugates	Glucuronic acid derivatives	30.3818	4.92514	3.5017e-06	1	2.17898	up	2.06872e+09	1.67331e+09	1.89676e+09	6.63533e+07	6.25526e+07	5.66917e+07
Com_2142_pos	Glutathione (reduced)	--	C10 H17 N3 O6 S	290.058	5.654	291.065	--	--	--	--	--	--	--	--	--	--	No results	Invalid mass	No results	Organic acids and derivatives	Carboxylic acids and derivatives	Amino acids, peptides, and analogues	Peptides	0.210982	-2.24481	3.6684e-06	1	1.13085	down	3.2422e+07	3.16542e+07	3.24458e+07	1.47688e+08	1.55131e+08	1.54672e+08
Com_5744_pos	Quinine	Quinine; (-)-Quinine	C20 H24 N2 O2	648.361	5.371	325.188	cpd:C06526	--	HMDB0014611	--	Alkaloids and derivatives	Cinchona alkaloids	-	--	--	--	No results	Invalid mass	No results	Alkaloids and derivatives	Cinchona alkaloids	Not available	Cinchona alkaloids	3.22706	1.69022	5.40406e-06	1	2.04023	up	2.72618e+07	2.91584e+07	2.89314e+07	8.63923e+06	8.74757e+06	9.06193e+06
Com_7016_pos	2,4-dihydroxyheptadec-16-en-1-yl acetate	--	C19 H36 O4	350.244	7.875	351.251	--	--	--	LMFA05000640	--	--	--	Fatty Acyls [FA]	Fatty alcohols [FA05]	_	Invalid mass	No results	No match					13.9594	3.80316	5.50598e-06	1	2.23814	up	1.03622e+07	8.58054e+06	1.00539e+07	750184	695485	631543
Com_2159_pos	N4-[5-(2-pyridyl)-2-thienyl]morpholine-4-carboxamide	--	C14 H15 N3 O2 S	198.08	5.385	199.087	--	--	--	--	--	--	--	--	--	--	Invalid mass	No results	No results					2.50109	1.32256	7.44193e-06	1	1.15391	up	3.89661e+07	4.09657e+07	4.17343e+07	1.57676e+07	1.62447e+07	1.6633e+07
Com_1519_pos	Cytidine 5'-monophosphate (hydrate)	--	C9 H14 N3 O8 P	323.053	1.682	324.06	--	--	--	--	--	--	--	--	--	--	No results	Full match	Full match	Nucleosides, nucleotides, and analogues	Pyrimidine nucleotides	Pyrimidine ribonucleotides	Pyrimidine ribonucleoside monophosphates	0.0969044	-3.36729	1.16435e-05	1	2.26015	down	2.52088e+07	2.28957e+07	2.1932e+07	2.51523e+08	2.38769e+08	2.32446e+08
Com_2206_pos	(+)-ar-Turmerone	--	C15 H20 O	216.152	6.537	217.159	--	--	HMDB0035612	--	Lipids and lipid-like molecules	Prenol lipids	Sesquiterpenoids	--	--	--	No results	Full match	No results	Lipids and lipid-like molecules	Prenol lipids	Sesquiterpenoids	Sesquiterpenoids	17.8278	4.15605	2.16236e-05	1	2.11176	up	7.52532e+07	7.87301e+07	5.86765e+07	3.35022e+06	4.20438e+06	4.37397e+06
Com_7406_neg	D-Ribulose 1,5-bisphosphate	D-Ribulose 1,5-bisphosphate	C5 H12 O11 P2	309.986	1.245	308.979	cpd:C01182	map00630 Glyoxylate and dicarboxylate metabolism;map01100 Metabolic pathways;map01110 Biosynthesis of secondary metabolites;map01200 Carbon metabolism	HMDB0244230	--	Organic oxygen compounds	Organooxygen compounds	Carbohydrates and carbohydrate conjugates	--	--	--	No results	No results	Full match					0.204843	-2.28741	3.06835e-05	1	2.26562	down	1.03427e+06	1.00928e+06	901642	5.20436e+06	4.33164e+06	4.84177e+06
Com_3077_pos	dAMP	dAMP; 2'-Deoxyadenosine 5'-phosphate; 2'-Deoxyadenosine 5'-monophosphate; Deoxyadenylic acid; Deoxyadenosine monophosphate	C10 H14 N5 O6 P	331.069	2.035	332.076	cpd:C00360	map00230 Purine metabolism;map01100 Metabolic pathways	HMDB0000905	--	Nucleosides, nucleotides, and analogues	Purine nucleotides	Purine deoxyribonucleotides	--	--	--	No results	No results	Full match	Nucleosides, nucleotides, and analogues	Purine nucleotides	Purine deoxyribonucleotides	Purine 2'-deoxyribonucleoside monophosphates	0.0719995	-3.79587	4.43833e-05	1	2.10634	down	5.50325e+06	7.10461e+06	5.24206e+06	7.23656e+07	9.20288e+07	8.3523e+07
Com_2049_pos	1-Methylguanine	--	C6 H7 N5 O	165.066	4.855	166.073	--	--	HMDB0003282	--	Organoheterocyclic compounds	Imidazopyrimidines	Purines and purine derivatives	--	--	--	No results	No results	Full match	Organoheterocyclic compounds	Imidazopyrimidines	Purines and purine derivatives	6-oxopurines	19.472	4.28333	4.80041e-05	1	2.46335	up	1.24325e+08	1.44526e+08	1.84741e+08	8.86915e+06	8.13686e+06	6.28853e+06
Com_4429_pos	16-Heptadecyne-1,2,4-triol	--	C17 H32 O3	306.22	7.124	307.228	--	--	--	--	--	--	--	--	--	--	No results	Invalid mass	No results	Lipids and lipid-like molecules	Fatty Acyls	Fatty alcohols	Long-chain fatty alcohols	14.5154	3.85951	5.04785e-05	1	2.44592	up	3.69087e+07	5.0829e+07	3.77998e+07	3.48839e+06	2.51353e+06	2.64668e+06
Com_1066_neg	13-Hpotre(R)	--	C18 H30 O4	310.214	6.752	309.207	--	--	--	--	--	--	--	--	--	--	No results	No results	Full match					29.4387	4.87964	5.28768e-05	1	2.1211	up	1.14993e+08	1.54876e+08	1.42768e+08	5.08483e+06	4.60353e+06	4.32846e+06
Com_4102_neg	Pantetheine	Pantetheine; (R)-Pantetheine	C11 H22 N2 O4 S	278.13	5.419	277.123	cpd:C00831	map00332 Carbapenem biosynthesis;map00770 Pantothenate and CoA biosynthesis	HMDB0003426	--	Organic acids and derivatives	Carboxylic acids and derivatives	Amino acids, peptides, and analogues	--	--	--	No results	No results	Full match	Organic acids and derivatives	Carboxylic acids and derivatives	Amino acids, peptides, and analogues	Beta amino acids and derivatives	5.09539	2.34919	5.28886e-05	1	1.84202	up	1.20514e+07	1.4406e+07	1.34353e+07	2.71563e+06	2.66656e+06	2.44697e+06
Com_7377_pos	3-bromo-2,6-dimethoxybenzoic acid	--	C9 H9 Br O4	120.977	1.276	121.985	--	--	--	--	--	--	--	--	--	--	Invalid mass	No results	No results					9.42644	3.23671	5.7935e-05	1	2.39746	up	1.49973e+07	1.50623e+07	1.36434e+07	1.50871e+06	1.72618e+06	1.40131e+06
Com_5111_pos	Testosterone	Testosterone; 17beta-Hydroxy-4-androsten-3-one	C19 H28 O2	288.21	7.127	289.217	cpd:C00535	map01100 Metabolic pathways	HMDB0000234	LMST02020002	Lipids and lipid-like molecules	Steroids and steroid derivatives	Androstane steroids	Sterol Lipids [ST]	Steroids [ST02]	C19 steroids (androgens) and derivatives [ST0202]	No results	Full match	Full match	Lipids and lipid-like molecules	Steroids and steroid derivatives	Androstane steroids	Androgens and derivatives	19.2152	4.26418	6.15751e-05	1	2.35287	up	2.77185e+07	3.79257e+07	2.60174e+07	1.80727e+06	1.33938e+06	1.62361e+06
Com_7742_pos	TLK	--	C16 H32 N4 O5	360.239	4.843	361.246	--	--	--	--	--	--	--	--	--	--	Full match	No results	No results					0.25134	-1.99229	6.2279e-05	1	1.58992	down	2.86163e+06	3.21002e+06	2.96458e+06	1.17142e+07	1.18707e+07	1.23672e+07
Com_979_pos	(±)13-HpODE	--	C18 H32 O4	294.22	6.44	295.228	--	--	--	--	--	--	--	--	--	--	Invalid mass	No match	No match					5.37704	2.42681	6.36904e-05	1	1.3246	up	6.57563e+07	5.91575e+07	5.5467e+07	1.05849e+07	1.27041e+07	1.02574e+07
Com_1165_neg	1-acetyl-N-(6-chloro-1,3-benzothiazol-2-yl)-4-piperidinecarboxamide	--	C15 H16 Cl N3 O2 S	337.068	2.751	336.06	--	--	--	--	--	--	--	--	--	--	Invalid mass	No results	No results					0.0172664	-5.85589	6.82791e-05	1	2.30539	down	2.80757e+06	2.74268e+06	2.58063e+06	1.51768e+08	1.78653e+08	1.40488e+08
Com_643_neg	Uridine	Uridine	C9 H12 N2 O6	244.069	2.296	243.062	cpd:C00299	map00240 Pyrimidine metabolism;map01100 Metabolic pathways	HMDB0000296	--	Nucleosides, nucleotides, and analogues	Pyrimidine nucleosides	-	--	--	--	Full match	Full match	Full match	Nucleosides, nucleotides, and analogues	Pyrimidine nucleosides	Not available	Pyrimidine nucleosides	11.765	3.55643	6.85724e-05	1	2.39317	up	2.74295e+08	3.29202e+08	3.77588e+08	3.38171e+07	2.40192e+07	2.55538e+07
Com_3609_pos	(2R,3S,4S,5R,6R)-2-(hydroxymethyl)-6-(propan-2-yloxy)oxane-3,4,5-triol	--	C9 H18 O6	244.095	5.325	245.103	--	--	--	--	--	--	--	--	--	--	Invalid mass	No results	No results					5.42173	2.43875	7.1094e-05	1	2.45262	up	7.10354e+07	6.02205e+07	6.54751e+07	1.21038e+07	1.26064e+07	1.15755e+07
Com_1743_pos	Solanidine	Solanidine	C27 H43 N O	397.336	5.631	398.344	cpd:C06543	--	HMDB0003236	LMST01150007	Lipids and lipid-like molecules	Steroids and steroid derivatives	Steroidal alkaloids	Sterol Lipids [ST]	Sterols [ST01]	Solanidines and alkaloid derivatives [ST0115]	No results	Full match	No results	Lipids and lipid-like molecules	Steroids and steroid derivatives	Steroidal alkaloids	Solanidines and derivatives	5.2839	2.4016	8.06012e-05	1	1.13709	up	2.09749e+07	2.53057e+07	2.44159e+07	3.9547e+06	5.07384e+06	4.35108e+06
Com_680_pos	N'2-benzylidene-5-hex-1-ynylfuran-2-carbohydrazide	--	C18 H18 N2 O2	294.138	6.119	295.145	--	--	--	--	--	--	--	--	--	--	Full match	Invalid mass	No results					59.4658	5.89399	8.25255e-05	1	2.1653	up	5.76939e+08	3.61603e+08	3.17759e+08	7.36439e+06	8.59964e+06	5.16244e+06
Com_3678_pos	3-(1H-benzo[d]imidazol-2-yl)-6-ethyl-7-hydroxy-4H-chromen-4-one	--	C18 H14 N2 O3	306.101	6.087	307.109	--	--	--	--	--	--	--	--	--	--	Full match	No results	No results					27.5201	4.78241	8.44337e-05	1	2.39404	up	4.33509e+07	6.96413e+07	5.53807e+07	1.86567e+06	1.80334e+06	2.44916e+06
Com_2033_pos	Penta-N-acetylchitopentaose	--	C40 H67 N5 O26	1033.41	1.972	1034.42	--	--	--	--	--	--	--	--	--	--	No results	Full match	No results	Organic oxygen compounds	Organooxygen compounds	Carbohydrates and carbohydrate conjugates	Oligosaccharides	24.0974	4.5908	8.54421e-05	1	2.21889	up	1.7557e+08	1.59312e+08	1.43115e+08	6.809e+06	6.67043e+06	6.35666e+06
Com_3394_pos	S-(Methyl)Glutathione	--	C11 H19 N3 O6 S	321.1	2.792	322.108	--	--	--	--	--	--	--	--	--	--	No results	No results	Full match	Organic acids and derivatives	Carboxylic acids and derivatives	Amino acids, peptides, and analogues	Peptides	0.173656	-2.5257	8.66492e-05	1	2.06917	down	8.63134e+06	7.61657e+06	6.8748e+06	4.13948e+07	4.40279e+07	4.77297e+07
Com_144_neg	Guanosine monophosphate (GMP)	--	C10 H14 N5 O8 P	363.058	2.002	362.051	--	--	--	--	--	--	--	--	--	--	Full match	Full match	Full match	Nucleosides, nucleotides, and analogues	Purine nucleotides	Purine ribonucleotides	Purine ribonucleoside monophosphates	0.00749387	-7.06007	8.82028e-05	1	2.26699	down	1.64323e+07	1.15233e+07	1.39167e+07	2.06641e+09	2.23681e+09	1.28432e+09
Com_2981_pos	Methyl 3-indolyacetate	--	C11 H11 N O2	189.08	5.586	190.087	--	--	--	--	--	--	--	--	--	--	No results	No results	Full match	Organoheterocyclic compounds	Indoles and derivatives	Indolyl carboxylic acids and derivatives	Indole-3-acetic acid derivatives	2.81128	1.49123	0.000114289	1	2.13439	up	8.46144e+07	1.00316e+08	9.48591e+07	3.41542e+07	3.51127e+07	3.02569e+07
Com_1898_pos	Lipoic acid	Lipoate; Lipoic acid; Thioctic acid; dl-alpha-Lipoic acid; DL-Thioctic acid	C8 H14 O2 S2	206.044	4.417	207.051	cpd:C00725	--	HMDB0251530	LMFA01130001	Organoheterocyclic compounds	Dithiolanes	Lipoic acids and derivatives	Fatty Acyls [FA]	Fatty Acids and Conjugates [FA01]	Thia fatty acids [FA0113]	No results	No results	Full match	Organoheterocyclic compounds	Dithiolanes	Lipoic acids and derivatives	Lipoic acids and derivatives	2.73271	1.45033	0.00011595	1	1.88525	up	1.75327e+08	1.90667e+08	2.03767e+08	7.24213e+07	7.32109e+07	6.28643e+07
Com_4157_pos	N-(1-benzothiophen-3-yl)-N'-(1-benzyl-4-piperidinyl)urea	--	C21 H23 N3 O S	365.16	4.941	366.167	--	--	--	--	--	--	--	--	--	--	Invalid mass	No results	No results					4.7226	2.23958	0.000122303	1	2.02866	up	2.76792e+07	3.27323e+07	2.73003e+07	6.49665e+06	6.26921e+06	5.80693e+06
Com_1549_neg	Thymidine	Thymidine; Deoxythymidine	C10 H14 N2 O5	242.09	4.935	241.083	cpd:C00214	map00240 Pyrimidine metabolism;map01100 Metabolic pathways	HMDB0000273	--	Nucleosides, nucleotides, and analogues	Pyrimidine nucleosides	Pyrimidine 2'-deoxyribonucleosides	--	--	--	Full match	No results	Full match	Nucleosides, nucleotides, and analogues	Pyrimidine nucleotides	Pyrimidine deoxyribonucleotides	Pyrimidine 2'-deoxyribonucleoside monophosphates	1.67859	0.747249	0.000132802	1	2.22267	up	1.22784e+08	1.18693e+08	1.13063e+08	6.71736e+07	7.35158e+07	7.05239e+07
Com_231_pos	N-acetyl-D-glucosamine	--	C8 H15 N O6	221.091	1.497	222.098	--	--	HMDB0000215	--	Organic oxygen compounds	Organooxygen compounds	Carbohydrates and carbohydrate conjugates	--	--	--	No results	No results	Full match	Organic oxygen compounds	Organooxygen compounds	Carbohydrates and carbohydrate conjugates	Acylaminosugars	5.89883	2.56043	0.000139576	1	2.25547	up	2.19355e+09	2.63062e+09	2.5384e+09	4.69722e+08	3.54611e+08	4.23808e+08
Com_2268_neg	6-Phosphogluconic acid	--	C6 H13 O10 P	276.025	1.276	275.018	--	--	HMDB0001316	--	Organic oxygen compounds	Organooxygen compounds	Carbohydrates and carbohydrate conjugates	--	--	--	No results	No results	Full match	None	None	None	None	0.144196	-2.7939	0.0001487	1	1.78643	down	9.57667e+06	9.83905e+06	1.15983e+07	7.34646e+07	7.37265e+07	6.78915e+07
Com_212_neg	o-Veratraldehyde	--	C9 H10 O3	166.062	5.728	165.055	--	--	--	--	--	--	--	--	--	--	No results	No results	Full match	Benzenoids	Benzene and substituted derivatives	Methoxybenzenes	Dimethoxybenzenes	3.99186	1.99706	0.000184641	1	1.06351	up	2.26429e+08	1.76537e+08	1.905e+08	5.02136e+07	5.38935e+07	4.45624e+07
Com_1999_pos	13(S)-HOTrE	13(S)-HOT; (9Z,11E,15Z)-(13S)-Hydroxyoctadeca-9,11,15-trienoate; (9Z,11E,15Z)-(13S)-13-Hydroxyoctadeca-9,11,15-trienoic acid; (9Z,11E,13S,15Z)-13-Hydroxyoctadeca-9,11,15-trienoic acid; 13(S)-HOTrE	C18 H30 O3	294.22	7.057	295.228	cpd:C16316	map00592 alpha-Linolenic acid metabolism	--	--	--	--	--	--	--	--	Full match	Partial match	Full match	Lipids and lipid-like molecules	Fatty Acyls	Lineolic acids and derivatives	Lineolic acids and derivatives	77.4566	6.27532	0.000189403	1	2.46245	up	1.78775e+08	1.67862e+08	1.668e+08	2.33891e+06	2.44469e+06	1.8451e+06
Com_3265_pos	tetranor-12(R)-HETE	--	C16 H26 O3	248.178	6.537	249.186	--	--	--	--	--	--	--	--	--	--	Invalid mass	Invalid mass	No results					16.4197	4.03735	0.000197368	1	2.07208	up	4.77495e+07	4.27595e+07	2.88776e+07	2.78824e+06	2.72342e+06	1.7593e+06
Com_4321_pos	(12Z)-9,10,11-trihydroxyoctadec-12-enoic acid	--	C18 H34 O5	352.224	6.905	353.231	--	--	--	--	--	--	--	--	--	--	Invalid mass	No results	No match					17.185	4.10308	0.000204229	1	2.02799	up	3.02868e+07	3.37912e+07	1.99555e+07	1.50741e+06	2.08378e+06	1.29875e+06
Com_4459_neg	LPS 18:2	--	C24 H44 N O9 P	521.275	9.583	520.268	--	--	--	LMGP03050011	--	--	--	Glycerophospholipids [GP]	Glycerophosphoserines [GP03]	Monoacylglycerophosphoserines [GP0305]	No results	Full match	No results	Lipids and lipid-like molecules	Glycerophospholipids	Glycerophosphoserines	Phosphatidylserines	0.129721	-2.94651	0.000215997	1	2.10194	down	1.94028e+06	1.78941e+06	2.61304e+06	1.42019e+07	1.5515e+07	1.91781e+07
Com_496_neg	Levulinic acid	--	C5 H8 O3	116.046	4.851	115.039	--	--	HMDB0000720	LMFA01060006	Organic acids and derivatives	Keto acids and derivatives	Gamma-keto acids and derivatives	Fatty Acyls [FA]	Fatty Acids and Conjugates [FA01]	Oxo fatty acids [FA0106]	Invalid mass	Invalid mass	No results	Organic acids and derivatives	Keto acids and derivatives	Gamma-keto acids and derivatives	Gamma-keto acids and derivatives	1.89124	0.919329	0.000232712	1	2.21732	up	5.30791e+08	5.10284e+08	4.67962e+08	2.78354e+08	2.69358e+08	2.50199e+08
Com_5021_neg	LysoPE 18:0	--	C23 H48 N O7 P	481.317	9.341	480.31	--	--	--	--	--	--	--	--	--	--	No results	No results	Full match	Lipids and lipid-like molecules	Glycerophospholipids	Glycerophosphoethanolamines	1-acyl-sn-glycero-3-phosphoethanolamines	0.332893	-1.58687	0.000233692	1	1.62569	down	4.49142e+06	4.87735e+06	3.97948e+06	1.17252e+07	1.40218e+07	1.43507e+07
Com_372_pos	3'-Adenosine monophosphate (3'-AMP)	--	C10 H14 N5 O7 P	347.064	2.154	348.072	--	--	--	--	--	--	--	--	--	--	No results	Full match	Full match	Nucleosides, nucleotides, and analogues	Ribonucleoside 3'-phosphates	Not available	Ribonucleoside 3'-phosphates	0.0185547	-5.75207	0.000240529	1	1.91376	down	2.21836e+07	2.09465e+07	2.9581e+07	1.22061e+09	1.32741e+09	1.37072e+09
Com_2186_pos	DL-Stachydrine	--	C7 H13 N O2	143.095	4.828	144.103	--	--	--	--	--	--	--	--	--	--	No results	Invalid mass	No results	Organic acids and derivatives	Carboxylic acids and derivatives	Amino acids, peptides, and analogues	Proline and derivatives	0.346581	-1.52874	0.000246556	1	1.66362	down	5.16029e+07	4.52761e+07	5.25614e+07	1.27148e+08	1.56062e+08	1.47975e+08
Com_1215_pos	4-heptyl-3-methyl-1H-pyrazol-5-ol	--	C11 H20 N2 O	196.158	5.279	197.165	--	--	--	--	--	--	--	--	--	--	Full match	No results	No results					100.67	6.65349	0.00025086	1	2.16415	up	2.53018e+08	1.97735e+08	1.87869e+08	2.13225e+06	2.16996e+06	2.04151e+06
Com_4829_neg	Lysopc 17:0	--	C25 H52 N O7 P	509.348	10.187	508.341	--	--	--	--	--	--	--	--	--	--	No results	No results	Full match	Lipids and lipid-like molecules	Glycerophospholipids	Glycerophosphocholines	1-acyl-sn-glycero-3-phosphocholines	0.132522	-2.9157	0.000250958	1	1.77615	down	2.04623e+06	1.5249e+06	2.19389e+06	1.12783e+07	1.6315e+07	1.59092e+07
Com_6383_neg	NSI-189	--	C22 H30 N4 O	366.241	7.037	365.234	--	--	--	--	--	--	--	--	--	--	No results	No results	Full match	Organoheterocyclic compounds	Pyridines and derivatives	Pyridinecarboxylic acids and derivatives	Pyridinecarboxylic acids and derivatives	8.24297	3.04316	0.000276584	1	2.45709	up	7.24449e+06	8.11063e+06	5.89374e+06	943369	808811	825637
Com_331_pos	Kojic acid	Kojic acid; 5-Hydroxy-2-(hydroxymethyl)-4-pyrone	C6 H6 O4	142.027	5.386	143.035	cpd:C14516	--	HMDB0032923	--	Organoheterocyclic compounds	Pyrans	Pyranones and derivatives	--	--	--	No results	Full match	Full match	Organoheterocyclic compounds	Pyrans	Pyranones and derivatives	Pyranones and derivatives	1.99519	0.996526	0.000322752	1	2.42115	up	1.58872e+09	1.59476e+09	1.7259e+09	8.55774e+08	8.49347e+08	7.55487e+08
Com_2560_pos	UMP	UMP; Uridylic acid; Uridine monophosphate; Uridine 5'-monophosphate; 5'Uridylic acid	C9 H13 N2 O9 P	324.037	1.934	325.044	cpd:C00105	map00240 Pyrimidine metabolism;map01100 Metabolic pathways	HMDB0000288	--	Nucleosides, nucleotides, and analogues	Pyrimidine nucleotides	Pyrimidine ribonucleotides	--	--	--	No results	No results	Full match	Nucleosides, nucleotides, and analogues	Pyrimidine nucleotides	Pyrimidine ribonucleotides	Pyrimidine ribonucleoside monophosphates	0.221535	-2.1744	0.000335655	1	1.48866	down	2.82157e+07	2.25022e+07	2.59827e+07	1.22416e+08	1.13737e+08	1.1007e+08
Com_2478_pos	1,2-dihydroxyheptadec-16-yn-4-yl acetate	--	C19 H34 O4	308.236	7.479	309.243	--	--	--	LMFA05000645	--	--	--	Fatty Acyls [FA]	Fatty alcohols [FA05]	_	Invalid mass	Invalid mass	No results					84.731	6.40482	0.00039978	1	2.29738	up	1.32467e+08	1.33476e+08	8.86855e+07	1.41847e+06	1.29182e+06	1.47506e+06
Com_1113_neg	Thymidine 5'-monophosphate	--	C10 H15 N2 O8 P	322.057	2.873	321.049	--	--	HMDB0001227	--	Nucleosides, nucleotides, and analogues	Pyrimidine nucleotides	Pyrimidine deoxyribonucleotides	--	--	--	Full match	Full match	Full match	Nucleosides, nucleotides, and analogues	Pyrimidine nucleotides	Pyrimidine deoxyribonucleotides	Pyrimidine 2'-deoxyribonucleoside monophosphates	0.0474961	-4.39605	0.000401226	1	2.00334	down	6.71719e+06	7.25873e+06	9.16201e+06	1.55405e+08	1.61161e+08	1.70588e+08
Com_1705_pos	4-(2,3-dihydro-1,4-benzodioxin-6-yl)butanoic acid	--	C12 H14 O4	244.07	2.353	245.078	--	--	--	--	--	--	--	--	--	--	Invalid mass	No match	No match					16.1475	4.01324	0.000443565	1	2.30819	up	1.37474e+08	2.21072e+08	1.72518e+08	9.55612e+06	1.14814e+07	1.18508e+07
Com_3257_neg	Glycerophospho-N-palmitoyl ethanolamine	--	C21 H44 N O7 P	453.286	9.315	452.278	--	--	--	--	--	--	--	--	--	--	Full match	Full match	Full match	Lipids and lipid-like molecules	Glycerophospholipids	Glycerophosphoethanolamines	Glycero-3-phospho-N-acyl-ethanolamines	0.188248	-2.40929	0.000469338	1	1.41004	down	5.20351e+06	5.82705e+06	6.98737e+06	2.51636e+07	3.39672e+07	3.65829e+07
Com_1536_neg	Cysteinylglycine	--	C5 H10 N2 O3 S	178.041	5.53	177.033	--	--	HMDB0000078	--	Organic acids and derivatives	Carboxylic acids and derivatives	Amino acids, peptides, and analogues	--	--	--	No results	Full match	Full match	Organic acids and derivatives	Carboxylic acids and derivatives	Amino acids, peptides, and analogues	Dipeptides	5.84108	2.54624	0.000487548	1	1.37299	up	1.24161e+08	1.13604e+08	9.89053e+07	1.57492e+07	2.29815e+07	1.89078e+07
Com_273_pos	D-Glucosamine 6-phosphate	D-Glucosamine 6-phosphate; D-Glucosamine phosphate	C6 H14 N O8 P	259.047	1.504	260.054	cpd:C00352	map00250 Alanine, aspartate and glutamate metabolism;map00520 Amino sugar and nucleotide sugar metabolism;map01100 Metabolic pathways	HMDB0001254	--	Organic oxygen compounds	Organooxygen compounds	Carbohydrates and carbohydrate conjugates	--	--	--	No results	No results	Full match	Organic oxygen compounds	Organooxygen compounds	Carbohydrates and carbohydrate conjugates	Hexose phosphates	6.43915	2.68687	0.000495535	1	1.23787	up	1.71868e+09	2.16998e+09	2.06895e+09	3.65008e+08	2.45019e+08	3.15189e+08
Com_536_neg	D-Raffinose	--	C18 H32 O16	504.169	1.529	503.162	--	--	HMDB0003213	--	Organic oxygen compounds	Organooxygen compounds	Carbohydrates and carbohydrate conjugates	--	--	--	Full match	Full match	Full match	Organic oxygen compounds	Organooxygen compounds	Carbohydrates and carbohydrate conjugates	Oligosaccharides	0.402333	-1.31354	0.000550052	1	2.07848	down	2.00595e+08	1.81916e+08	1.62088e+08	4.57591e+08	4.98235e+08	3.97779e+08
Com_4017_neg	JWH 018 N-pentanoic acid metabolite	--	C24 H21 N O3	407.131	3.855	406.124	--	--	--	--	--	--	--	--	--	--	Invalid mass	No results	No results	Organoheterocyclic compounds	Indoles and derivatives	Naphthoylindoles	Naphthoylindoles	4.8853	2.28845	0.000592562	1	1.51005	up	2.61608e+07	2.18968e+07	1.77729e+07	5.18075e+06	3.53907e+06	4.7554e+06
Com_2420_pos	DLK	--	C16 H30 N4 O6	187.109	4.945	188.116	--	--	--	--	--	--	--	--	--	--	Invalid mass	No results	No results					0.299758	-1.73813	0.000639003	1	1.84638	down	3.15442e+07	3.12857e+07	4.0626e+07	9.59675e+07	1.19534e+08	1.2963e+08
Com_3652_pos	L-Leucyl-L-Alanine	--	C9 H18 N2 O3	202.133	1.819	203.14	--	--	HMDB0304783	--	Organic acids and derivatives	Carboxylic acids and derivatives	Amino acids, peptides, and analogues	--	--	--	No results	No results	Full match	Organic acids and derivatives	Carboxylic acids and derivatives	Amino acids, peptides, and analogues	Peptides	4.83388	2.27318	0.000687745	1	2.28825	up	4.99848e+07	5.80127e+07	5.26887e+07	1.08881e+07	1.29087e+07	9.44478e+06
Com_2344_pos	5-Aminosalicylic Acid	--	C7 H7 N O3	153.043	2.689	154.051	--	--	HMDB0014389	--	Benzenoids	Benzene and substituted derivatives	Benzoic acids and derivatives	--	--	--	No results	No results	Full match	Benzenoids	Benzene and substituted derivatives	Benzoic acids and derivatives	Aminobenzoic acids	2.66467	1.41396	0.000707044	1	1.54247	up	1.4424e+08	1.15546e+08	1.42389e+08	4.58681e+07	5.41308e+07	5.09297e+07
Com_457_pos	TMK	--	C15 H30 N4 O5 S	188.117	1.752	189.124	--	--	--	--	--	--	--	--	--	--	Invalid mass	No match	No match					7.87412	2.97712	0.000715748	1	2.04145	up	5.12166e+08	7.03155e+08	6.17424e+08	7.9816e+07	8.03021e+07	7.26374e+07
Com_5056_pos	ethyl 4-hydroxy-2-phenylquinoline-6-carboxylate	--	C18 H15 N O3	293.106	7.552	294.113	--	--	--	--	--	--	--	--	--	--	Full match	No results	No results					0.116546	-3.10103	0.000754693	1	1.89217	down	3.45357e+06	3.81049e+06	3.77722e+06	2.73798e+07	3.7519e+07	2.98386e+07
Com_3931_neg	LPC 18:0	--	C26 H54 N O7 P	569.37	10.187	568.362	--	--	--	LMGP01050076	--	--	--	Glycerophospholipids [GP]	Glycerophosphocholines [GP01]	Monoacylglycerophosphocholines [GP0105]	No results	Invalid mass	No results	Lipids and lipid-like molecules	Glycerophospholipids	Glycerophosphocholines	Phosphocholines	0.122347	-3.03095	0.000771428	1	1.74237	down	2.18382e+06	2.41605e+06	2.98854e+06	1.51879e+07	2.16657e+07	2.51702e+07
Com_254_neg	Adenosine 5'-monophosphate	AMP; Adenosine 5'-monophosphate; Adenylic acid; Adenylate; 5'-AMP; 5'-Adenylic acid; 5'-Adenosine monophosphate; Adenosine 5'-phosphate	C10 H14 N5 O7 P	347.063	2.139	346.056	cpd:C00020	map00230 Purine metabolism;map01100 Metabolic pathways;map01110 Biosynthesis of secondary metabolites	HMDB0000045	--	Nucleosides, nucleotides, and analogues	Purine nucleotides	Purine ribonucleotides	--	--	--	Full match	Full match	Full match	Nucleosides, nucleotides, and analogues	Purine nucleotides	Purine ribonucleotides	Purine ribonucleoside monophosphates	0.0118965	-6.39332	0.000815846	1	2.21868	down	1.61259e+07	1.29288e+07	1.02782e+07	1.08904e+09	1.12035e+09	1.09686e+09
Com_3333_neg	LPC 18:2	--	C26 H50 N O7 P	565.338	9.008	564.331	--	--	--	LMGP01050035	--	--	--	Glycerophospholipids [GP]	Glycerophosphocholines [GP01]	Monoacylglycerophosphocholines [GP0105]	No results	Invalid mass	No results	Lipids and lipid-like molecules	Glycerophospholipids	Glycerophosphocholines	Phosphocholines	0.37674	-1.40836	0.000956197	1	1.04214	down	1.13226e+07	1.40342e+07	1.18335e+07	2.945e+07	3.84493e+07	3.08169e+07
Com_2511_pos	2-(2-thienyl)-4H-chromen-4-one	--	C13 H8 O2 S	228.026	4.877	229.033	--	--	--	--	--	--	--	--	--	--	Invalid mass	No results	No results					2.45084	1.29328	0.00103277	1	2.30304	up	1.21819e+08	1.21165e+08	1.20911e+08	4.86017e+07	5.23925e+07	4.74833e+07
Com_1064_neg	Guanosine-3',5'-cyclic monophosphate	--	C10 H12 N5 O7 P	345.047	2.402	344.04	--	--	--	--	--	--	--	--	--	--	No results	Full match	Full match	Nucleosides, nucleotides, and analogues	Purine nucleotides	Cyclic purine nucleotides	3',5'-cyclic purine nucleotides	0.0524475	-4.25298	0.00112873	1	1.92351	down	1.14339e+07	1.00222e+07	7.74523e+06	1.85209e+08	1.92135e+08	1.79427e+08
Com_1683_pos	Palmitoleic Acid	(9Z)-Hexadecenoic acid; Palmitoleic acid; cis-9-Hexadecenoic acid; (9Z)-Hexadec-9-enoate	C16 H30 O2	276.209	6.457	277.216	cpd:C08362	map00061 Fatty acid biosynthesis	HMDB0003229	LMFA01030056	Lipids and lipid-like molecules	Fatty Acyls	Fatty acids and conjugates	Fatty Acyls [FA]	Fatty Acids and Conjugates [FA01]	Unsaturated fatty acids [FA0103]	Invalid mass	No results	No results	Lipids and lipid-like molecules	Fatty Acyls	Fatty acids and conjugates	Long-chain fatty acids	3.80652	1.92847	0.00113325	1	1.28367	up	5.08285e+07	4.08983e+07	3.87764e+07	1.02614e+07	1.41969e+07	9.82582e+06
Com_3240_pos	13,14-dihydro-15-keto-tetranor Prostaglandin E2	--	C16 H26 O5	280.166	6.146	281.173	--	--	--	--	--	--	--	--	--	--	Invalid mass	No results	No results					12.0608	3.59226	0.00118756	1	1.88831	up	4.2492e+07	2.58522e+07	2.53293e+07	2.31461e+06	3.01421e+06	2.43794e+06
Com_3449_pos	1-{4-[2-nitro-4-(trifluoromethyl)phenyl]piperazino}ethan-1-one	--	C13 H14 F3 N3 O3	355.052	1.818	356.059	--	--	--	--	--	--	--	--	--	--	Invalid mass	No results	No results					3.76151	1.91131	0.00121155	1	2.13502	up	6.82559e+07	5.67186e+07	8.20206e+07	1.79236e+07	2.05662e+07	1.654e+07
Com_5453_pos	Valylproline	--	C10 H18 N2 O3	214.132	4.905	215.14	--	--	HMDB0029135	--	Organic acids and derivatives	Carboxylic acids and derivatives	Amino acids, peptides, and analogues	--	--	--	No results	Full match	No results	Organic acids and derivatives	Carboxylic acids and derivatives	Amino acids, peptides, and analogues	Dipeptides	3.02837	1.59854	0.00124731	1	2.32991	up	3.08113e+07	2.71574e+07	3.44712e+07	8.32126e+06	1.15158e+07	1.06876e+07
Com_455_neg	Phenylpyruvic acid	Phenylpyruvate; Phenylpyruvic acid; alpha-Ketohydrocinnamic acid; keto-Phenylpyruvate; 3-Phenyl-2-oxopropanoate; 2-Oxo-3-phenylpropanoate	C9 H8 O3	164.047	5.577	163.039	cpd:C00166	map00360 Phenylalanine metabolism;map00400 Phenylalanine, tyrosine and tryptophan biosynthesis;map01100 Metabolic pathways;map01110 Biosynthesis of secondary metabolites;map01210 2-Oxocarboxylic acid metabolism;map01230 Biosynthesis of amino acids	HMDB0000205	--	Benzenoids	Benzene and substituted derivatives	Phenylpyruvic acid derivatives	--	--	--	No results	No results	Full match	Benzenoids	Benzene and substituted derivatives	Phenylpyruvic acid derivatives	Phenylpyruvic acid derivatives	2.94275	1.55717	0.00129277	1	1.04282	up	1.4604e+08	1.06593e+08	1.40431e+08	4.88031e+07	4.72214e+07	3.75455e+07
Com_1032_pos	Spermidine	Spermidine; N-(3-Aminopropyl)-1,4-butane-diamine	C7 H19 N3	128.132	1.255	129.139	cpd:C00315	map00330 Arginine and proline metabolism;map00410 beta-Alanine metabolism;map00480 Glutathione metabolism;map01100 Metabolic pathways;map02010 ABC transporters	HMDB0001257	--	Organic nitrogen compounds	Organonitrogen compounds	Amines	--	--	--	No results	Invalid mass	No results	Organic nitrogen compounds	Organonitrogen compounds	Amines	Dialkylamines	0.198631	-2.33183	0.00131309	1	1.27178	down	6.69856e+07	5.19725e+07	8.69195e+07	3.52921e+08	2.77752e+08	4.05807e+08
Com_1458_pos	13-HPODE	--	C18 H32 O4	312.231	6.51	313.237	--	--	HMDB0003871	LMFA02000034	Lipids and lipid-like molecules	Fatty Acyls	Lineolic acids and derivatives	Fatty Acyls [FA]	Octadecanoids [FA02]	Other Octadecanoids [FA0200]	No results	No results	Full match	Lipids and lipid-like molecules	Fatty Acyls	Lineolic acids and derivatives	Lineolic acids and derivatives	4.11868	2.04218	0.00131322	1	1.02918	up	2.58662e+07	1.7918e+07	2.06265e+07	4.93435e+06	5.81165e+06	4.89265e+06
Com_793_neg	D-Saccharic acid	D-Glucarate; D-Glucaric acid; L-Gularic acid; D-Saccharic acid; D-Glucosaccharic acid; Glucaric acid; Glucarate	C6 H10 O8	210.037	1.281	209.03	cpd:C00818	map00053 Ascorbate and aldarate metabolism;map01100 Metabolic pathways	HMDB0000663	--	Organic oxygen compounds	Organooxygen compounds	Carbohydrates and carbohydrate conjugates	--	--	--	Full match	Full match	Full match	Organic oxygen compounds	Organooxygen compounds	Carbohydrates and carbohydrate conjugates	Glucuronic acid derivatives	6.37955	2.67345	0.00148532	1	1.8674	up	2.14743e+08	1.65963e+08	1.62477e+08	2.72527e+07	2.92792e+07	2.86127e+07
Com_85_neg	Gluconic acid	--	C6 H12 O7	196.058	1.375	195.051	--	--	HMDB0000625	--	Organic oxygen compounds	Organooxygen compounds	Carbohydrates and carbohydrate conjugates	--	--	--	Full match	Full match	Full match	Organic oxygen compounds	Organooxygen compounds	Carbohydrates and carbohydrate conjugates	Sugar acids and derivatives	2.05384	1.03833	0.00148933	1	1.1994	up	2.27609e+09	1.88004e+09	2.27306e+09	1.12127e+09	1.03101e+09	9.78047e+08
Com_1081_neg	Cytidine-5'-monophosphate	CMP; Cytidine-5'-monophosphate; Cytidylic acid	C9 H14 N3 O8 P	323.052	1.55	322.044	cpd:C00055	map00240 Pyrimidine metabolism;map01100 Metabolic pathways	HMDB0000095	--	Nucleosides, nucleotides, and analogues	Pyrimidine nucleotides	Pyrimidine ribonucleotides	--	--	--	No results	Full match	Full match	Nucleosides, nucleotides, and analogues	Pyrimidine nucleotides	Pyrimidine ribonucleotides	Pyrimidine ribonucleoside monophosphates	0.0465621	-4.4247	0.00149319	1	2.17762	down	7.92585e+06	7.62716e+06	7.54637e+06	1.96823e+08	1.70951e+08	1.28325e+08
Com_832_neg	Traumatic acid	Traumatic acid; (2E)-Dodecenedioic acid; Dodec-2-enedioic acid	C12 H20 O4	228.136	6.392	227.129	cpd:C16308	map00592 alpha-Linolenic acid metabolism;map01110 Biosynthesis of secondary metabolites	HMDB0000933	LMFA01170002	Lipids and lipid-like molecules	Fatty Acyls	Fatty acids and conjugates	Fatty Acyls [FA]	Fatty Acids and Conjugates [FA01]	Dicarboxylic acids [FA0117]	No results	No results	Full match	Lipids and lipid-like molecules	Fatty Acyls	Fatty acids and conjugates	Medium-chain fatty acids	5.10134	2.35088	0.00149774	1	2.21759	up	2.84558e+08	2.44755e+08	2.26876e+08	6.28562e+07	4.30556e+07	4.23217e+07
Com_557_neg	Phenylglyoxylic acid	alpha-Oxo-benzeneacetic acid; Benzoylformate; Benzoylformic acid; Phenylglyoxylic acid; Phenylglyoxylate; 2-Oxo-2-phenylacetate	C8 H6 O3	150.031	5.692	149.024	cpd:C02137	map00360 Phenylalanine metabolism	HMDB0001587	--	Benzenoids	Benzene and substituted derivatives	Benzoyl derivatives	--	--	--	Full match	Full match	Full match	Benzenoids	Benzene and substituted derivatives	Benzoyl derivatives	Benzoyl derivatives	4.75123	2.2483	0.0015206	1	1.23436	up	4.73759e+08	4.00376e+08	4.40643e+08	1.08165e+08	7.40876e+07	9.44713e+07
Com_7067_pos	Prostaglandin G2	Prostaglandin G2; PGG2	C20 H32 O6	368.221	7.142	369.228	cpd:C05956	map00590 Arachidonic acid metabolism;map01100 Metabolic pathways	HMDB0003235	LMFA03010009	Lipids and lipid-like molecules	Fatty Acyls	Eicosanoids	Fatty Acyls [FA]	Eicosanoids [FA03]	Prostaglandins [FA0301]	No results	No results	Full match	Lipids and lipid-like molecules	Fatty Acyls	Eicosanoids	Prostaglandins and related compounds	14.8705	3.89439	0.00163118	1	2.02297	up	1.00561e+07	8.54943e+06	6.16804e+06	596055	547530	522362
Com_4418_neg	Roquefortine C	--	C22 H23 N5 O2	389.192	4.95	388.185	--	--	HMDB0030381	--	Organoheterocyclic compounds	Indoles and derivatives	Pyrroloindoles	--	--	--	Invalid mass	No results	No results	Organoheterocyclic compounds	Indoles and derivatives	Pyrroloindoles	Pyrroloindoles	11.1684	3.48135	0.00166015	1	2.27234	up	2.04299e+07	1.98722e+07	2.03022e+07	2.19309e+06	1.63761e+06	1.5957e+06
Com_3108_neg	16-Hydroxyhexadecanoic acid	--	C16 H32 O3	272.235	9.542	271.228	--	--	HMDB0006294	--	Lipids and lipid-like molecules	Fatty Acyls	Fatty acids and conjugates	--	--	--	Full match	Full match	No results	Lipids and lipid-like molecules	Fatty Acyls	Fatty acids and conjugates	Long-chain fatty acids	0.219497	-2.18773	0.00169013	1	2.00829	down	9.74273e+06	5.82431e+06	7.28073e+06	2.60998e+07	3.81193e+07	3.98725e+07
Com_3099_neg	PB-22 N-pentanoic acid-3-carboxyindole metabolite	--	C14 H15 N O4	261.096	5.643	260.089	--	--	--	--	--	--	--	--	--	--	Invalid mass	No results	No results	Organoheterocyclic compounds	Indoles and derivatives	Indolecarboxylic acids and derivatives	Indolecarboxylic acids and derivatives	0.174798	-2.51624	0.00173629	1	1.59282	down	8.58357e+06	6.85618e+06	6.26233e+06	4.33289e+07	4.06795e+07	4.01466e+07
Com_949_pos	2-Aminoacetophenone	--	C8 H9 N O	153.08	5.673	154.087	--	--	HMDB0032628	--	Organic oxygen compounds	Organooxygen compounds	Carbonyl compounds	--	--	--	No results	Invalid mass	No match	Organic oxygen compounds	Organooxygen compounds	Carbonyl compounds	Alkyl-phenylketones	1.76974	0.823541	0.00186251	1	1.68377	up	2.65699e+08	3.1302e+08	2.97156e+08	1.5791e+08	1.72241e+08	1.64765e+08
Com_1374_neg	Citrinin	Citrinin	C13 H14 O5	250.084	5.443	231.066	cpd:C16765	--	HMDB0041857	--	Organoheterocyclic compounds	Benzopyrans	-	--	--	--	Full match	No results	No results	Organoheterocyclic compounds	Benzopyrans	Not available	Benzopyrans	3.93049	1.97471	0.00190073	1	1.34992	up	1.2467e+08	1.38639e+08	1.04016e+08	3.27389e+07	3.00214e+07	3.06948e+07
Com_6495_pos	D-Panthenol	Pantothenol; (R)-2,4-Dihydroxy-N-(3-hydroxypropyl)-3,3-dimethylbutanamide; Dexpanthenol; 2,4-Dihydroxy-N-(3-hydroxypropyl)-3,3-dimethylbutanamide; (+)-Panthenol; Bepanthen; Bepanthene; Bepantol; D-(+)-2,4-Dihydroxy-N-(3-hydroxypropyl)-3,3-dimethylbutyramide; Cozyme; D(+)-Panthenol; D(+)-Pantothenyl alcohol; D-P-A Injection; D-Panthenol; d-Pantothenol; d-Pantothenyl alcohol; Ilopan; Motilyn; Panad…	C9 H19 N O4	105.044	5.169	228.123	cpd:C05944	map00770 Pantothenate and CoA biosynthesis	HMDB0304820	--	Lipids and lipid-like molecules	Fatty Acyls	Fatty amides	--	--	--	No results	Invalid mass	No results	Organic oxygen compounds	Organooxygen compounds	Alcohols and polyols	Secondary alcohols	1.56439	0.645598	0.00203265	1	1.13171	up	9.4297e+06	8.40295e+06	9.73886e+06	6.26809e+06	5.95654e+06	5.39985e+06
Com_2283_pos	Carnosine	Carnosine; Nalpha-(beta-alanyl)-L-histidine	C9 H14 N4 O3	226.107	1.708	227.115	cpd:C00386	map00340 Histidine metabolism;map00410 beta-Alanine metabolism;map01100 Metabolic pathways	HMDB0000033	--	Organic acids and derivatives	Peptidomimetics	Hybrid peptides	--	--	--	No results	No results	Full match	Organic acids and derivatives	Peptidomimetics	Hybrid peptides	Hybrid peptides	2.43903	1.28631	0.00209495	1	2.2403	up	1.5005e+08	1.38137e+08	1.23141e+08	5.74668e+07	5.69385e+07	5.42388e+07
Com_463_pos	Guanine	Guanine; 2-Amino-6-hydroxypurine	C5 H5 N5 O	151.05	2.069	152.057	cpd:C00242	map00230 Purine metabolism;map01100 Metabolic pathways	HMDB0000132	--	Organoheterocyclic compounds	Imidazopyrimidines	Purines and purine derivatives	--	--	--	No results	Full match	Full match	Organoheterocyclic compounds	Imidazopyrimidines	Purines and purine derivatives	Purines and purine derivatives	0.105712	-3.24179	0.00211311	1	1.10136	down	1.16215e+08	1.28991e+08	8.31191e+07	9.69062e+08	1.0841e+09	1.05268e+09
Com_5431_pos	Guanidineacetic acid	--	C3 H7 N3 O2	117.053	5.182	252.141	--	--	HMDB0000128	--	Organic acids and derivatives	Carboxylic acids and derivatives	Amino acids, peptides, and analogues	--	--	--	No results	No results	Full match	Organic acids and derivatives	Carboxylic acids and derivatives	Amino acids, peptides, and analogues	Alpha amino acids and derivatives	7.41433	2.89032	0.00212472	1	1.81281	up	2.29622e+07	1.97047e+07	3.49527e+07	2.24987e+06	4.65991e+06	3.55909e+06
Com_4994_pos	Guanosine 3',5'-cyclic monophosphate	3',5'-Cyclic GMP; Guanosine 3',5'-cyclic monophosphate; Guanosine 3',5'-cyclic phosphate; Cyclic GMP; cGMP	C H4 N2 O	345.048	2.492	346.056	cpd:C00942	map00230 Purine metabolism	HMDB0001314	--	Nucleosides, nucleotides, and analogues	Purine nucleotides	Cyclic purine nucleotides	--	--	--	No results	Invalid mass	No match	Nucleosides, nucleotides, and analogues	Purine nucleotides	Cyclic purine nucleotides	3',5'-cyclic purine nucleotides	0.116363	-3.1033	0.00240777	1	2.32672	down	3.78144e+06	3.86372e+06	3.80323e+06	3.477e+07	2.62991e+07	3.73162e+07
Com_1189_pos	tert-Butyl N-[1-(aminocarbonyl)-3-methylbutyl]carbamate	--	C11 H22 N2 O3	230.164	5.341	231.172	--	--	--	--	--	--	--	--	--	--	No results	Full match	No results	Organic acids and derivatives	Carboxylic acids and derivatives	Amino acids, peptides, and analogues	Leucine and derivatives	0.34071	-1.55338	0.00241443	1	1.10293	down	9.77571e+07	1.03609e+08	1.04004e+08	2.80886e+08	2.73608e+08	3.41782e+08
Com_2354_neg	D-Sedoheptulose 7-phosphate	Sedoheptulose 7-phosphate; D-Sedoheptulose 7-phosphate; D-altro-Heptulose 7-phosphate; altro-Heptulose 7-phosphate	C7 H15 O10 P	290.041	1.268	289.033	cpd:C05382	map00030 Pentose phosphate pathway;map01100 Metabolic pathways;map01110 Biosynthesis of secondary metabolites;map01200 Carbon metabolism;map01230 Biosynthesis of amino acids	HMDB0001068	--	Organic oxygen compounds	Organooxygen compounds	Carbohydrates and carbohydrate conjugates	--	--	--	Full match	Full match	Full match	Organic oxygen compounds	Organooxygen compounds	Carbohydrates and carbohydrate conjugates	Hexose phosphates	0.024977	-5.32325	0.00251485	1	2.26828	down	2.14946e+06	1.01863e+06	1.66994e+06	6.44908e+07	6.95667e+07	5.96417e+07
Com_4925_neg	UDP-galactose	UDP-alpha-D-galactose; UDP-D-galactose; UDP-galactose; UDP-D-galactopyranose; UDP-alpha-D-galactopyranose	C15 H24 N2 O17 P2	566.053	1.28	565.046	cpd:C00052	map00052 Galactose metabolism;map00520 Amino sugar and nucleotide sugar metabolism;map01100 Metabolic pathways	HMDB0012305	--	Nucleosides, nucleotides, and analogues	Pyrimidine nucleotides	Pyrimidine nucleotide sugars	--	--	--	No results	No results	Full match	Nucleosides, nucleotides, and analogues	Pyrimidine nucleotides	Pyrimidine nucleotide sugars	Pyrimidine nucleotide sugars	2.63376	1.39712	0.00260498	1	1.60051	up	1.50766e+07	1.58752e+07	1.14173e+07	6.08776e+06	5.04698e+06	4.95217e+06
Com_3887_pos	Pyridoxine O-Glucoside	--	C14 H21 N O8	331.127	5.111	332.134	--	--	--	--	--	--	--	--	--	--	No results	No results	Full match	Organoheterocyclic compounds	Pyridines and derivatives	Pyridoxines	Pyridoxines	3.61057	1.85223	0.00282173	1	2.00933	up	3.54594e+07	3.94438e+07	2.70038e+07	1.06589e+07	6.86944e+06	1.06963e+07
Com_5511_pos	(+/-)-JWH 073 N-(3-hydroxybutyl)-d5	--	C23 H16 [2]H5 N O2	348.192	7.383	349.2	--	--	--	--	--	--	--	--	--	--	Invalid mass	No results	No results					11.1998	3.4854	0.00317904	1	1.69676	up	6.78292e+06	7.15168e+06	3.88789e+06	592154	532240	466931
Com_3891_pos	Ribulose-5-phosphate	--	C5 H11 O8 P	230.02	4.466	231.027	--	--	--	--	--	--	--	--	--	--	No results	No results	Full match	Organic oxygen compounds	Organooxygen compounds	Carbohydrates and carbohydrate conjugates	Pentose phosphates	4.07059	2.02524	0.00326062	1	1.177	up	5.04871e+07	6.28744e+07	5.87848e+07	1.08916e+07	1.38289e+07	1.75697e+07
Com_2298_neg	1,5,8-Trihydroxy-9-oxo-9H-xanthen-3-yl beta-D-glucopyranoside	--	C19 H18 O11	422.083	1.268	421.076	--	--	--	--	--	--	--	--	--	--	Full match	No match	No match					0.184669	-2.43698	0.00329812	1	1.37966	down	1.51324e+07	1.22477e+07	1.03787e+07	6.77332e+07	7.05623e+07	6.61718e+07
Com_341_neg	D-(-)-Mannitol	--	C6 H14 O6	182.078	1.393	181.071	--	--	HMDB0000765	--	Organic oxygen compounds	Organooxygen compounds	Carbohydrates and carbohydrate conjugates	--	--	--	Full match	Full match	Full match	Organic oxygen compounds	Organooxygen compounds	Carbohydrates and carbohydrate conjugates	Sugar alcohols	2.07261	1.05145	0.0034111	1	1.20813	up	8.28389e+08	6.59877e+08	6.23571e+08	3.62515e+08	3.58977e+08	2.97435e+08
Com_110_neg	Galacturonic acid	Galacturonic acid	C6 H10 O7	194.042	1.413	193.035	cpd:C08348	--	HMDB0002545	--	Organic oxygen compounds	Organooxygen compounds	Carbohydrates and carbohydrate conjugates	--	--	--	Full match	Not the top hit	Full match	Organic oxygen compounds	Organooxygen compounds	Carbohydrates and carbohydrate conjugates	Glucuronic acid derivatives	8.87231	3.14931	0.0034671	1	2.11783	up	2.42566e+09	2.92581e+09	1.74188e+09	2.72995e+08	2.77592e+08	2.48907e+08
Com_4610_neg	LPC 16:0	--	C24 H50 N O7 P	541.338	9.34	540.331	--	--	--	LMGP01050113	--	--	--	Glycerophospholipids [GP]	Glycerophosphocholines [GP01]	Monoacylglycerophosphocholines [GP0105]	No results	Invalid mass	No results	Lipids and lipid-like molecules	Glycerophospholipids	Glycerophosphocholines	Phosphocholines	0.376247	-1.41025	0.00350981	1	1.36761	down	5.27326e+06	5.90752e+06	6.66511e+06	1.45928e+07	1.93852e+07	1.34533e+07
Com_1981_neg	5-Phenyl-N-(4-(trifluoromethyl)phenyl)oxazol-2-amine	--	C16 H11 F3 N2 O	304.08	2.336	303.072	--	--	--	--	--	--	--	--	--	--	Invalid mass	No results	No results	Organoheterocyclic compounds	Azoles	Oxazoles	Phenyl-1,3-oxazoles	3.08899	1.62714	0.00359137	1	1.68619	up	6.62063e+07	7.39373e+07	8.26317e+07	3.02076e+07	2.10476e+07	2.08639e+07
Com_7912_pos	LPE 16:0	--	C21 H44 N O7 P	453.287	9.309	454.294	--	--	--	LMGP02050036	--	--	--	Glycerophospholipids [GP]	Glycerophosphoethanolamines [GP02]	Monoacylglycerophosphoethanolamines [GP0205]	No results	Full match	Full match	Lipids and lipid-like molecules	Glycerophospholipids	Glycerophosphoethanolamines	1-acyl-sn-glycero-3-phosphoethanolamines	0.289866	-1.78654	0.00376988	1	1.33013	down	3.30528e+06	2.84386e+06	2.53565e+06	7.53403e+06	1.19795e+07	1.0448e+07
Com_1803_neg	1-benzyl-3-chloro-4-hydroxy-1,2-dihydroquinolin-2-one	--	C16 H12 Cl N O2	285.052	4.792	284.045	--	--	--	--	--	--	--	--	--	--	Invalid mass	No results	No results					7.12882	2.83366	0.00386807	1	1.27836	up	8.49208e+07	9.67675e+07	5.36006e+07	1.05502e+07	1.25056e+07	9.94946e+06
Com_6244_neg	LPE 18:0	--	C23 H48 N O7 P	481.317	10.147	480.31	--	--	--	LMGP02050038	--	--	--	Glycerophospholipids [GP]	Glycerophosphoethanolamines [GP02]	Monoacylglycerophosphoethanolamines [GP0205]	No results	Full match	Full match	Lipids and lipid-like molecules	Glycerophospholipids	Glycerophosphoethanolamines	1-acyl-sn-glycero-3-phosphoethanolamines	0.2649	-1.91648	0.00387634	1	1.69064	down	1.94756e+06	2.21833e+06	1.29281e+06	5.01743e+06	7.44462e+06	8.14456e+06
Com_1779_neg	gamma-Nonanolactone	--	C9 H16 O2	156.114	5.96	155.107	--	--	--	--	--	--	--	--	--	--	No results	No results	Full match	Organoheterocyclic compounds	Lactones	Gamma butyrolactones	Gamma butyrolactones	1.50317	0.588011	0.00428054	1	1.80978	up	8.2653e+07	9.83908e+07	8.74687e+07	6.33122e+07	5.93344e+07	5.59839e+07
Com_1669_neg	(+/-)9-HpODE	--	C18 H32 O4	312.23	6.565	311.223	--	--	--	--	--	--	--	--	--	--	Full match	Partial match	Full match	Lipids and lipid-like molecules	Fatty Acyls	Lineolic acids and derivatives	Lineolic acids and derivatives	4.48527	2.16519	0.00452709	1	1.46401	up	4.26026e+07	4.24671e+07	4.1043e+07	1.12055e+07	9.16421e+06	7.7474e+06
Com_288_pos	Nicotinamide	Nicotinamide; Nicotinic acid amide; Niacinamide; Vitamin PP	C6 H6 N2 O	122.049	2.355	123.056	cpd:C00153	map00760 Nicotinate and nicotinamide metabolism;map01100 Metabolic pathways	HMDB0001406	--	Organoheterocyclic compounds	Pyridines and derivatives	Pyridinecarboxylic acids and derivatives	--	--	--	No results	Full match	Full match	Organoheterocyclic compounds	Pyridines and derivatives	Pyridinecarboxylic acids and derivatives	Nicotinamides	3.48214	1.79997	0.00457948	1	1.14135	up	2.63705e+08	3.61233e+08	4.09412e+08	1.02308e+08	1.06519e+08	8.82171e+07
Com_2837_pos	gamma-Glutamylmethionine	--	C10 H18 N2 O5 S	278.095	4.938	279.102	--	--	HMDB0034367	--	Organic acids and derivatives	Carboxylic acids and derivatives	Amino acids, peptides, and analogues	--	--	--	No results	Full match	No results	Organic acids and derivatives	Carboxylic acids and derivatives	Amino acids, peptides, and analogues	Dipeptides	0.214533	-2.22073	0.00471238	1	1.13257	down	3.13002e+06	1.74886e+06	2.44959e+06	1.15276e+07	9.86313e+06	1.27693e+07
Com_453_neg	2'-Deoxyinosine	--	C10 H12 N4 O4	252.084	1.537	251.077	--	--	HMDB0000071	--	Nucleosides, nucleotides, and analogues	Purine nucleosides	Purine 2'-deoxyribonucleosides	--	--	--	Invalid mass	No results	No results	Nucleosides, nucleotides, and analogues	Purine nucleosides	Purine 2'-deoxyribonucleosides	Purine 2'-deoxyribonucleosides	0.614781	-0.701855	0.00473977	1	2.01565	down	3.36234e+08	3.64513e+08	3.17273e+08	5.96355e+08	5.728e+08	4.86751e+08
Com_1809_pos	Hypoxanthine	Hypoxanthine; Purine-6-ol	C5 H4 N4 O	136.039	4.932	137.047	cpd:C00262	map00230 Purine metabolism;map01100 Metabolic pathways	HMDB0000157	--	Organoheterocyclic compounds	Imidazopyrimidines	Purines and purine derivatives	--	--	--	No results	Invalid mass	No results	Organoheterocyclic compounds	Imidazopyrimidines	Purines and purine derivatives	Hypoxanthines	6.99525	2.80638	0.00484238	1	2.01441	up	1.06742e+08	2.04799e+08	1.22544e+08	1.76709e+07	2.31946e+07	2.11888e+07
Com_4166_neg	Phloretin	Phloretin	C15 H14 O5	274.08	4.234	273.074	cpd:C00774	--	HMDB0003306	LMPK12120525	Phenylpropanoids and polyketides	Linear 1,3-diarylpropanoids	Chalcones and dihydrochalcones	Polyketides [PK]	Flavonoids [PK12]	Chalcones and dihydrochalcones [PK1212]	Invalid mass	No results	No results	Phenylpropanoids and polyketides	Linear 1,3-diarylpropanoids	Chalcones and dihydrochalcones	2'-Hydroxy-dihydrochalcones	4.01762	2.00634	0.00487409	1	2.06355	up	1.232e+07	1.88203e+07	2.29751e+07	3.64084e+06	3.98509e+06	5.8436e+06
Com_463_neg	D-myo-Inositol 1,4-bisphosphate	1D-myo-Inositol 1,4-bisphosphate; D-myo-Inositol 1,4-bisphosphate; myo-Inositol 1,4-bisphosphate; Inositol 1,4-bisphosphate	C6 H14 O12 P2	339.996	1.237	338.989	cpd:C01220	map00562 Inositol phosphate metabolism;map01100 Metabolic pathways;map04070 Phosphatidylinositol signaling system	HMDB0000968	--	Organic oxygen compounds	Organooxygen compounds	Alcohols and polyols	--	--	--	Full match	Full match	Full match	Organic oxygen compounds	Organooxygen compounds	Alcohols and polyols	Inositol phosphates	0.0101202	-6.62662	0.00500936	1	2.30041	down	3.65044e+06	3.18734e+06	9.26747e+06	5.31794e+08	5.36586e+08	5.23015e+08
Com_1366_neg	Glycerol 3-phosphate	--	C3 H9 O6 P	172.013	1.277	171.006	--	--	HMDB0000126	--	Lipids and lipid-like molecules	Glycerophospholipids	Glycerophosphates	--	--	--	Full match	Full match	Full match	Lipids and lipid-like molecules	Glycerophospholipids	Glycerophosphates	Glycerophosphates	0.029094	-5.10313	0.00507428	1	2.4587	down	6.37747e+06	2.73258e+06	3.0134e+06	1.45652e+08	1.38532e+08	1.32515e+08
Com_3351_pos	WLH	--	C23 H30 N6 O4	476.211	8.299	477.219	--	--	--	--	--	--	--	--	--	--	Invalid mass	No results	No results					0.135965	-2.8787	0.00515714	1	1.14539	down	1.24555e+07	1.11599e+07	7.35237e+06	7.43596e+07	8.01624e+07	7.32417e+07
Com_1998_pos	Leucylproline	--	C11 H20 N2 O3	228.148	5.249	229.156	--	--	HMDB0011175	--	Organic acids and derivatives	Carboxylic acids and derivatives	Amino acids, peptides, and analogues	--	--	--	No results	Full match	Full match	Organic acids and derivatives	Carboxylic acids and derivatives	Amino acids, peptides, and analogues	Dipeptides	7.28669	2.86526	0.00536864	1	2.36303	up	1.68524e+08	1.81082e+08	1.90396e+08	2.25274e+07	3.30379e+07	1.85426e+07
Com_4780_neg	Ascorbyl palmitate	--	C22 H38 O7	414.262	7.898	413.255	--	--	HMDB0039883	LMFA07010788	Lipids and lipid-like molecules	Fatty Acyls	Fatty acid esters	Fatty Acyls [FA]	Fatty esters [FA07]	Wax monoesters [FA0701]	Full match	No results	No results	Lipids and lipid-like molecules	Fatty Acyls	Fatty acid esters	Fatty acid esters	18.4837	4.20818	0.00572188	1	2.20371	up	1.78189e+07	8.44583e+06	8.62534e+06	664953	653459	569200
Com_1038_pos	N-[(4-hydroxy-3-methoxyphenyl)methyl]-8-methylnonanamide	--	C18 H29 N O3	307.212	1.245	308.219	--	--	--	--	--	--	--	--	--	--	Invalid mass	No results	No results					0.444731	-1.16899	0.00612573	1	2.09069	down	1.6896e+08	1.26717e+08	1.69656e+08	3.77604e+08	3.94072e+08	2.74646e+08
Com_1790_neg	5-chloro-N-(4-morpholinophenyl)-1H-indole-2-carboxamide	--	C19 H18 Cl N3 O2	355.113	5.086	354.106	--	--	--	--	--	--	--	--	--	--	Invalid mass	No results	No results					1.86028	0.895517	0.00622019	1	1.6971	up	9.40296e+07	8.43521e+07	6.95324e+07	4.95929e+07	4.44825e+07	3.91919e+07
Com_6515_neg	Methyltestosterone	Methyltestosterone	C20 H30 O2	302.224	9.829	301.217	cpd:C07198	--	HMDB0015655	--	Lipids and lipid-like molecules	Steroids and steroid derivatives	Androstane steroids	--	--	--	No results	No results	Full match	Lipids and lipid-like molecules	Steroids and steroid derivatives	Androstane steroids	Androgens and derivatives	0.246334	-2.02131	0.00651009	1	1.64238	down	2.10366e+06	1.87039e+06	1.08135e+06	8.08562e+06	7.57344e+06	4.86351e+06
Com_6686_pos	4-fluoro-N-(4-methoxyphenyl)-N-(2-pyridinylmethyl)benzamide	--	C20 H17 F N2 O2	336.123	5.332	337.13	--	--	--	--	--	--	--	--	--	--	Invalid mass	No results	No results					1.6146	0.691179	0.00702165	1	2.07967	up	1.64308e+07	1.64215e+07	1.34463e+07	9.17093e+06	9.19412e+06	1.03099e+07
Com_4197_pos	Kynurenic acid	4-Hydroxy-2-quinolinecarboxylic acid; Kynurenic acid; Kynurenate	C10 H7 N O3	189.043	5.384	190.051	cpd:C01717	map00380 Tryptophan metabolism;map01100 Metabolic pathways	HMDB0000715	--	Organoheterocyclic compounds	Quinolines and derivatives	Quinoline carboxylic acids	--	--	--	No results	No results	Full match	Organoheterocyclic compounds	Quinolines and derivatives	Quinoline carboxylic acids	Quinoline carboxylic acids	2.9833	1.57691	0.00705412	1	2.27818	up	5.48953e+07	5.18505e+07	4.28356e+07	2.17751e+07	1.5054e+07	1.33105e+07
Com_1149_neg	4-Hydroxy-2-Oxoglutaric Acid	--	C5 H6 O6	162.016	1.291	161.009	--	--	HMDB0002070	--	Organic acids and derivatives	Keto acids and derivatives	Gamma-keto acids and derivatives	--	--	--	No results	No results	Full match	Organic acids and derivatives	Keto acids and derivatives	Gamma-keto acids and derivatives	Gamma-keto acids and derivatives	53.8733	5.7515	0.0071425	1	2.07329	up	5.66658e+07	1.75311e+08	8.19564e+07	2.00919e+06	1.93617e+06	1.88189e+06
Com_510_neg	Ferulic acid	Ferulate; Ferulic acid; 4-Hydroxy-3-methoxycinnamic acid; 3-Methoxy-4-hydroxy-trans-cinnamate; 4-Hydroxy-3-methoxycinnamate	C10 H10 O4	194.057	5.51	193.05	cpd:C01494	map01100 Metabolic pathways;map01110 Biosynthesis of secondary metabolites	HMDB0000954	--	Phenylpropanoids and polyketides	Cinnamic acids and derivatives	Hydroxycinnamic acids and derivatives	--	--	--	Full match	No results	Full match	Phenylpropanoids and polyketides	Cinnamic acids and derivatives	Hydroxycinnamic acids and derivatives	Hydroxycinnamic acids	0.572929	-0.803572	0.00766775	1	1.02706	down	1.57162e+08	1.3004e+08	1.67279e+08	2.80034e+08	2.66519e+08	2.46706e+08
Com_792_pos	11-dehydro Thromboxane B2	--	C20 H32 O6	368.219	6.05	369.226	--	--	--	--	--	--	--	--	--	--	Full match	No results	Full match	Lipids and lipid-like molecules	Fatty Acyls	Eicosanoids	Thromboxanes	13.0787	3.70915	0.00775283	1	1.79008	up	2.84168e+08	1.33384e+08	1.03265e+08	1.61778e+07	1.28309e+07	1.0813e+07
Com_2091_pos	PC (16:2e/2:0)	--	C26 H50 N O7 P	519.334	8.783	520.341	--	--	--	--	--	--	--	--	--	--	No results	Full match	Full match	Lipids and lipid-like molecules	Glycerophospholipids	Glycerophosphocholines	Phosphocholines	0.242765	-2.04236	0.00825694	1	1.19549	down	5.18704e+06	5.38175e+06	5.15268e+06	1.63938e+07	2.5306e+07	2.30601e+07
Com_175_neg	D-Mannose 6-phosphate	D-Mannose 6-phosphate	C6 H13 O9 P	260.03	1.268	259.023	cpd:C00275	map00051 Fructose and mannose metabolism;map00520 Amino sugar and nucleotide sugar metabolism;map01100 Metabolic pathways;map01110 Biosynthesis of secondary metabolites	HMDB0304312	--	Organic oxygen compounds	Organooxygen compounds	Carbohydrates and carbohydrate conjugates	--	--	--	Full match	Full match	Full match	Organic oxygen compounds	Organooxygen compounds	Carbohydrates and carbohydrate conjugates	Hexose phosphates	0.18267	-2.45269	0.00832725	1	2.30408	down	3.05373e+08	2.25351e+08	3.97908e+08	1.68645e+09	1.75122e+09	1.64601e+09
Com_7936_neg	FAHFA (16:0/18:2)	--	C34 H62 O4	534.463	10.389	533.455	--	--	--	--	--	--	--	--	--	--	No results	Full match	No results	Lipids and lipid-like molecules	Fatty Acyls	Fatty acids and conjugates	Fatty acids	0.232074	-2.10734	0.00914467	1	1.7711	down	1.1526e+06	893757	563178	3.09373e+06	4.28256e+06	3.86814e+06
Com_327_neg	N-Acetyl-DL-glutamic acid	--	C7 H11 N O5	189.063	2.507	188.056	--	--	--	--	--	--	--	--	--	--	Full match	Full match	Full match	Organic acids and derivatives	Carboxylic acids and derivatives	Amino acids, peptides, and analogues	Glutamic acid and derivatives	1.89654	0.923366	0.00915798	1	1.05532	up	7.83128e+08	8.31566e+08	6.30467e+08	4.78912e+08	3.58144e+08	3.46766e+08
Com_430_neg	Chlorogenic acid	Chlorogenate; Chlorogenic acid; Caffeoyl quinic acid; trans-5-O-Caffeoyl-D-quinate	C16 H18 O9	354.095	5.269	353.088	cpd:C00852	map01110 Biosynthesis of secondary metabolites	HMDB0003164	--	Organic oxygen compounds	Organooxygen compounds	Alcohols and polyols	--	--	--	Full match	Full match	Full match	Organic oxygen compounds	Organooxygen compounds	Alcohols and polyols	Quinic acids and derivatives	0.224913	-2.15256	0.00923301	1	2.39889	down	1.77541e+08	1.18314e+08	9.23641e+07	6.23128e+08	5.98437e+08	5.0452e+08
Com_3395_pos	PC (14:0e/2:0)	--	C24 H50 N O7 P	495.334	9.324	496.341	--	--	--	--	--	--	--	--	--	--	No results	Full match	Full match	Lipids and lipid-like molecules	Glycerophospholipids	Glycerophosphocholines	Phosphocholines	0.306037	-1.70822	0.00956185	1	1.26667	down	1.80774e+07	1.62402e+07	2.41583e+07	4.25361e+07	7.33497e+07	7.51887e+07
Com_5153_pos	Ala-trp	--	C14 H17 N3 O3	275.128	5.321	276.136	--	--	HMDB0013209	--	Organic acids and derivatives	Carboxylic acids and derivatives	Amino acids, peptides, and analogues	--	--	--	No results	No results	Full match	Organic acids and derivatives	Carboxylic acids and derivatives	Amino acids, peptides, and analogues	Dipeptides	2.02701	1.01935	0.00990734	1	2.35762	up	3.67297e+07	3.43845e+07	3.58215e+07	1.48294e+07	1.8868e+07	1.90581e+07
Com_80_pos	L-Glutathione oxidized	--	C20 H32 N6 O12 S2	612.154	2.236	613.162	--	--	--	--	--	--	--	--	--	--	Full match	Full match	Full match	Organic acids and derivatives	Carboxylic acids and derivatives	Amino acids, peptides, and analogues	Peptides	0.193543	-2.36927	0.00996919	1	2.10227	down	1.55925e+09	1.35106e+09	1.47489e+09	5.06177e+09	8.64545e+09	8.95024e+09
Com_999_pos	12-oxo Phytodienoic Acid	--	C18 H28 O3	292.205	6.128	293.212	--	--	--	--	--	--	--	--	--	--	Full match	Partial match	No results	Lipids and lipid-like molecules	Fatty Acyls	Eicosanoids	Prostaglandins and related compounds	19.6858	4.29908	0.0111715	1	2.13274	up	4.48063e+08	1.85736e+08	1.60318e+08	1.36208e+07	1.23831e+07	1.43357e+07
Com_10446_pos	N-(cyclopropylmethyl)-N'-phenylurea	--	C11 H14 N2 O	228.064	0.317	229.071	--	--	--	--	--	--	--	--	--	--	Invalid mass	No results	No results					2.38072	1.2514	0.0112196	1	1.93961	up	2.72844e+06	2.21956e+06	1.6592e+06	726123	1.12029e+06	928885
Com_2805_neg	Benzyl 6-O-beta-D-glucopyranosyl-beta-D-glucopyranoside	--	C19 H28 O11	432.163	5.677	431.156	--	--	--	--	--	--	--	--	--	--	Full match	No results	No results					0.124197	-3.0093	0.0114303	1	1.68715	down	2.0976e+06	4.34868e+06	7.16542e+06	2.64277e+07	5.22878e+07	3.08821e+07
Com_5574_pos	N'2-[4-(trifluoromethyl)benzylidene]-3-aminopyrazine-2-carbohydrazide	--	C13 H10 F3 N5 O	309.083	4.217	310.091	--	--	--	--	--	--	--	--	--	--	Full match	No results	No results					0.257158	-1.95927	0.011799	1	2.0033	down	2.76202e+06	3.48904e+06	4.73267e+06	1.4218e+07	1.46489e+07	1.38451e+07
Com_3331_pos	1-(4-benzylpiperazino)-2-(pyridin-2-ylamino)propan-1-one	--	C19 H24 N4 O	346.175	4.937	347.183	--	--	--	--	--	--	--	--	--	--	Invalid mass	No results	No results					2.19373	1.13339	0.0119613	1	2.3488	up	6.34947e+07	6.46447e+07	8.76415e+07	3.0798e+07	3.32468e+07	3.43178e+07
Com_1544_neg	LPE 18:2	--	C23 H44 N O7 P	477.285	8.774	476.278	--	--	--	LMGP02050041	--	--	--	Glycerophospholipids [GP]	Glycerophosphoethanolamines [GP02]	Monoacylglycerophosphoethanolamines [GP0205]	No results	Full match	Full match	Lipids and lipid-like molecules	Glycerophospholipids	Glycerophosphoethanolamines	1-acyl-sn-glycero-3-phosphoethanolamines	0.161933	-2.62653	0.0122794	1	1.26438	down	1.59349e+06	3.31616e+06	1.64767e+06	1.21009e+07	1.46609e+07	1.37323e+07
Com_3230_pos	5-(2,5-dihydroxyhexyl)oxolan-2-one	--	C10 H18 O4	219.148	5.077	220.155	--	--	--	--	--	--	--	--	--	--	Invalid mass	No results	No results					5.22103	2.38434	0.012288	1	2.1047	up	4.15263e+07	6.31018e+07	8.58781e+07	1.35368e+07	1.15673e+07	1.13842e+07
Com_4753_pos	methyl 3,4,5-trihydroxycyclohex-1-ene-1-carboxylate	--	C8 H12 O5	226.029	5.457	227.036	--	--	--	--	--	--	--	--	--	--	Invalid mass	No results	No results					7.59057	2.92421	0.0123718	1	1.37897	up	1.97165e+07	4.4426e+07	2.47181e+07	3.91352e+06	3.58049e+06	4.21269e+06
Com_5578_pos	2-hydroxy-3,6-diphenylcyclohexyl acetate	--	C20 H22 O3	292.143	5.656	293.15	--	--	--	--	--	--	--	--	--	--	Invalid mass	No results	No results					1.96159	0.972027	0.0131048	1	1.78222	up	3.06632e+07	2.61308e+07	3.04344e+07	1.75963e+07	1.48748e+07	1.1997e+07
Com_3325_neg	Ouabain	Ouabain; G-Strophanthin	C29 H44 O12	630.293	6.104	629.286	cpd:C01443	--	HMDB0015224	LMST01120022	Benzenoids	Naphthalenes	-	Sterol Lipids [ST]	Sterols [ST01]	Cardanolides and derivatives [ST0112]	Invalid mass	No results	No results	Lipids and lipid-like molecules	Steroids and steroid derivatives	Steroid lactones	Cardenolide glycosides and derivatives	0.248713	-2.00745	0.0132669	1	1.23241	down	2.24808e+06	2.05162e+06	1.95935e+06	1.04338e+07	8.97129e+06	5.76071e+06
Com_1786_neg	(+/-)12(13)-DiHOME	--	C18 H34 O4	296.235	7.901	295.228	--	--	--	--	--	--	--	--	--	--	Invalid mass	Invalid mass	No match	Lipids and lipid-like molecules	Fatty Acyls	Fatty acids and conjugates	Long-chain fatty acids	6.13187	2.61633	0.0152546	1	1.96289	up	1.01349e+08	5.72977e+07	4.18461e+07	1.12568e+07	1.20691e+07	9.37107e+06
Com_6426_pos	PC (16:1e/2:0)	--	C26 H52 N O7 P	521.35	9.557	522.357	--	--	--	--	--	--	--	--	--	--	No results	Full match	Full match	Lipids and lipid-like molecules	Glycerophospholipids	Glycerophosphocholines	Phosphocholines	0.277664	-1.84859	0.0155688	1	1.26146	down	2.91346e+06	6.2094e+06	5.70193e+06	1.36131e+07	2.13881e+07	1.83899e+07
Com_2546_pos	8-Aminooctanoic acid	--	C8 H17 N O2	159.127	4.847	160.134	--	--	HMDB0247418	--	Lipids and lipid-like molecules	Fatty Acyls	Fatty acids and conjugates	--	--	--	No results	No results	Full match	Organic acids and derivatives	Carboxylic acids and derivatives	Amino acids, peptides, and analogues	Alpha amino acids and derivatives	11.2229	3.48837	0.0170869	1	2.08528	up	4.27163e+07	1.26608e+08	8.81226e+07	7.10513e+06	8.17537e+06	7.65896e+06
Com_2241_pos	2,6-Di-tert-butyl-1,4-benzoquinone	--	C14 H20 O2	220.147	6.104	221.154	--	--	HMDB0013817	--	Lipids and lipid-like molecules	Prenol lipids	Monoterpenoids	--	--	--	No results	Full match	No results	Lipids and lipid-like molecules	Prenol lipids	Monoterpenoids	Monocyclic monoterpenoids	3.02399	1.59646	0.0171582	1	1.68729	up	8.31571e+07	5.4891e+07	4.68716e+07	2.12658e+07	2.15959e+07	1.82891e+07
Com_5412_pos	1-Caffeoylquinic Acid	--	C16 H18 O9	354.096	5.144	355.104	--	--	HMDB0304633	--	Organic oxygen compounds	Organooxygen compounds	Alcohols and polyols	--	--	--	No results	No results	Full match	Organic oxygen compounds	Organooxygen compounds	Alcohols and polyols	Quinic acids and derivatives	0.465052	-1.10453	0.0172927	1	1.95485	down	1.51013e+07	1.08181e+07	1.61186e+07	2.86262e+07	3.2414e+07	2.93539e+07
Com_657_pos	2-[3-(4-pyridyl)-1H-1,2,4-triazol-5-yl]pyridine	--	C12 H9 N5	223.085	2.16	224.093	--	--	--	--	--	--	--	--	--	--	Full match	No results	No match					2.29537	1.19873	0.0175659	1	1.27297	up	7.3686e+08	6.92314e+08	6.02971e+08	2.78488e+08	2.284e+08	3.78435e+08
Com_2470_pos	Deoxycytidine 5'-monophosphate	--	C9 H14 N3 O7 P	307.085	1.964	308.092	--	--	--	--	--	--	--	--	--	--	No results	Invalid mass	No match					0.284797	-1.81199	0.0176048	1	1.14377	down	4.68989e+07	3.23778e+07	2.55891e+07	1.19781e+08	1.21993e+08	1.26438e+08
Com_7380_neg	N-Acetyl-Asp-Glu	--	C11 H16 N2 O8	304.09	4.245	303.083	--	--	--	--	--	--	--	--	--	--	No results	No results	Full match	Organic acids and derivatives	Carboxylic acids and derivatives	Amino acids, peptides, and analogues	Dipeptides	4.17388	2.06139	0.0177789	1	1.79326	up	2.3902e+06	2.42653e+06	2.17945e+06	505807	382516	787859
Com_4423_pos	2-(2-amino-3-methylbutanamido)-3-phenylpropanoic acid	--	C14 H20 N2 O3	264.148	5.396	265.156	--	--	--	--	--	--	--	--	--	--	Full match	Partial match	Full match					1.6034	0.681132	0.018226	1	1.40136	up	4.82498e+07	5.08689e+07	4.75029e+07	2.90451e+07	2.73106e+07	3.50888e+07
Com_5905_pos	Thromboxane B1	--	C20 H36 O6	394.236	6.659	395.243	--	--	--	LMFA03030008	--	--	--	Fatty Acyls [FA]	Eicosanoids [FA03]	Thromboxanes [FA0303]	Invalid mass	No results	No results					5.5783	2.47982	0.0186302	1	1.84071	up	1.62394e+07	1.2636e+07	7.12693e+06	2.3138e+06	2.11765e+06	2.02257e+06
Com_541_pos	20-Carboxy-Leukotriene B4	--	C20 H30 O6	366.203	5.94	367.21	--	--	HMDB0006059	LMFA03020016	Lipids and lipid-like molecules	Fatty Acyls	Fatty acids and conjugates	Fatty Acyls [FA]	Eicosanoids [FA03]	Leukotrienes [FA0302]	No results	No results	Full match					2.85084	1.51139	0.0193167	1	1.25519	up	2.81829e+08	1.60867e+08	2.30275e+08	8.4565e+07	7.85418e+07	7.29538e+07
Com_5027_neg	2-Phosphoglyceric acid	--	C3 H7 O7 P	185.993	1.326	184.985	--	--	HMDB0000362	--	Organic oxygen compounds	Organooxygen compounds	Carbohydrates and carbohydrate conjugates	--	--	--	No results	No results	Full match	Organic oxygen compounds	Organooxygen compounds	Carbohydrates and carbohydrate conjugates	Sugar acids and derivatives	0.149275	-2.74396	0.0196158	1	2.37977	down	1.69952e+06	3.43598e+06	1.32561e+06	1.40076e+07	1.49511e+07	1.43247e+07
Com_3123_pos	AL 8810	--	C24 H31 F O4	384.216	6.188	385.223	--	--	--	--	--	--	--	--	--	--	No results	Invalid mass	No results	Lipids and lipid-like molecules	Fatty Acyls	Fatty acids and conjugates	Long-chain fatty acids	32.1502	5.00676	0.0199502	1	2.23586	up	9.18404e+07	2.67307e+07	1.98065e+07	1.52164e+06	1.35585e+06	1.4266e+06
Com_6352_neg	LPC 18:1	--	C26 H52 N O7 P	567.354	9.569	566.347	--	--	HMDB0002815	LMGP01050138	Lipids and lipid-like molecules	Glycerophospholipids	Glycerophosphocholines	Glycerophospholipids [GP]	Glycerophosphocholines [GP01]	Monoacylglycerophosphocholines [GP0105]	No results	Invalid mass	No results	Lipids and lipid-like molecules	Glycerophospholipids	Glycerophosphocholines	Phosphocholines	0.423033	-1.24116	0.022555	1	1.03687	down	2.19874e+06	3.76802e+06	2.42569e+06	4.72523e+06	8.53487e+06	6.57863e+06
Com_488_neg	Stearic acid	Octadecanoic acid; Stearate; Stearic acid	C18 H36 O2	284.271	11.248	283.264	cpd:C01530	map00061 Fatty acid biosynthesis;map01040 Biosynthesis of unsaturated fatty acids	HMDB0000827	LMFA01010018	Lipids and lipid-like molecules	Fatty Acyls	Fatty acids and conjugates	Fatty Acyls [FA]	Fatty Acids and Conjugates [FA01]	Straight chain fatty acids [FA0101]	Full match	No results	Full match	Lipids and lipid-like molecules	Fatty Acyls	Fatty acids and conjugates	Long-chain fatty acids	0.338879	-1.56116	0.022769	1	1.30493	down	1.31942e+08	1.3374e+08	1.17986e+08	2.67324e+08	3.71124e+08	4.93718e+08
Com_5336_neg	FAHFA (18:0/20:2)	--	C38 H70 O4	590.525	11.243	589.518	--	--	--	--	--	--	--	--	--	--	No results	Full match	No results	Lipids and lipid-like molecules	Fatty Acyls	Fatty acids and conjugates	Fatty acids	0.103766	-3.26859	0.0237226	1	1.78067	down	902752	771100	599284	3.20447e+06	6.35769e+06	1.23442e+07
Com_1918_neg	D-Xylulose 5-phosphate	D-Xylulose 5-phosphate	C5 H11 O8 P	230.019	1.262	229.012	cpd:C00231	map00030 Pentose phosphate pathway;map00040 Pentose and glucuronate interconversions;map00053 Ascorbate and aldarate metabolism;map00680 Methane metabolism;map01100 Metabolic pathways;map01110 Biosynthesis of secondary metabolites;map01200 Carbon metabolism;map01230 Biosynthesis of amino acids	HMDB0000868	--	Organic oxygen compounds	Organooxygen compounds	Carbohydrates and carbohydrate conjugates	--	--	--	Full match	Full match	Full match	Organic oxygen compounds	Organooxygen compounds	Carbohydrates and carbohydrate conjugates	Pentose phosphates	0.0977935	-3.35412	0.0246935	1	2.38755	down	1.60058e+07	4.55593e+06	5.06411e+06	8.83659e+07	8.98922e+07	8.37824e+07
Com_1387_neg	L-beta-Imidazolelactic acid	--	C6 H8 N2 O3	156.053	1.455	155.046	--	--	--	--	--	--	--	--	--	--	No results	No results	Full match	Organoheterocyclic compounds	Azoles	Imidazoles	Imidazolyl carboxylic acids and derivatives	1.58521	0.664678	0.0249595	1	2.15215	up	1.42274e+08	1.36068e+08	1.0461e+08	7.29256e+07	9.55258e+07	7.31258e+07
Com_2499_pos	tetranor-PGDM	--	C16 H24 O7	310.14	5.785	311.148	--	--	--	LMFA03010221	--	--	--	Fatty Acyls [FA]	Eicosanoids [FA03]	Prostaglandins [FA0301]	Invalid mass	No results	No results	Organic acids and derivatives	Keto acids and derivatives	Medium-chain keto acids and derivatives	Medium-chain keto acids and derivatives	3.60517	1.85007	0.0251329	1	1.6902	up	8.73146e+07	4.53567e+07	3.69714e+07	1.95899e+07	1.48422e+07	1.26233e+07
Com_204_pos	Cytosine	Cytosine	C4 H5 N3 O	111.044	1.698	112.051	cpd:C00380	map00240 Pyrimidine metabolism;map01100 Metabolic pathways	HMDB0000630	--	Organoheterocyclic compounds	Diazines	Pyrimidines and pyrimidine derivatives	--	--	--	No results	Invalid mass	No results	Organoheterocyclic compounds	Diazines	Pyrimidines and pyrimidine derivatives	Pyrimidones	3.81021	1.92987	0.0293612	1	1.2101	up	2.64464e+09	1.40678e+09	3.16351e+09	5.62197e+08	6.76909e+08	6.54476e+08
Com_5610_pos	23-Nordeoxycholic acid	--	C23 H38 O4	378.275	10.054	379.282	--	--	--	--	--	--	--	--	--	--	No results	No results	Full match					0.30084	-1.73293	0.0295387	1	1.68749	down	5.60484e+06	6.10717e+06	6.5268e+06	1.57119e+07	2.9672e+07	1.52424e+07
Com_2026_pos	WMH	--	C22 H28 N6 O4 S	472.194	5.657	473.201	--	--	--	--	--	--	--	--	--	--	Invalid mass	No results	No results					2.05011	1.0357	0.0305071	1	1.20035	up	5.63623e+07	6.08205e+07	5.99736e+07	2.1497e+07	3.16021e+07	3.3314e+07
Com_9563_pos	N-Methyldioctylamine	--	C17 H37 N	255.293	7.215	256.301	--	--	--	--	--	--	--	--	--	--	Full match	No results	No results					0.481885	-1.05324	0.0315038	1	1.57593	down	2.2161e+06	2.30535e+06	1.3712e+06	3.71232e+06	5.31352e+06	3.20251e+06
Com_5540_pos	Mag (18:1)	--	C21 H40 O4	356.293	10.047	357.301	--	--	--	--	--	--	--	--	--	--	No results	No results	Full match	Lipids and lipid-like molecules	Fatty Acyls	Lineolic acids and derivatives	Lineolic acids and derivatives	0.338432	-1.56306	0.033304	1	1.61637	down	6.80889e+06	6.66262e+06	7.8095e+06	1.63727e+07	3.05097e+07	1.59989e+07
Com_2448_neg	Xanthosine	Xanthosine	C10 H12 N4 O6	284.076	4.511	283.068	cpd:C01762	map00230 Purine metabolism;map00232 Caffeine metabolism;map01100 Metabolic pathways;map01110 Biosynthesis of secondary metabolites	HMDB0000299	--	Nucleosides, nucleotides, and analogues	Purine nucleosides	-	--	--	--	Full match	Full match	Full match	Nucleosides, nucleotides, and analogues	Purine nucleosides	Not available	Purine nucleosides	0.301897	-1.72787	0.0335126	1	1.34702	down	1.29801e+07	1.46899e+07	2.81657e+07	6.44093e+07	6.11691e+07	5.93706e+07
Com_611_neg	trans-Cinnamic acid	trans-Cinnamate; trans-Cinnamic acid; (E)-Cinnamate; (2E)-3-Phenylprop-2-enoate	C9 H8 O2	102.046	6.147	101.039	cpd:C00423	map00130 Ubiquinone and other terpenoid-quinone biosynthesis;map00360 Phenylalanine metabolism;map01100 Metabolic pathways;map01110 Biosynthesis of secondary metabolites	HMDB0000930	--	Phenylpropanoids and polyketides	Cinnamic acids and derivatives	Cinnamic acids	--	--	--	Invalid mass	Invalid mass	No results	Phenylpropanoids and polyketides	Cinnamic acids and derivatives	Cinnamic acids	Cinnamic acids	3.84877	1.9444	0.0354823	1	1.43517	up	2.35596e+08	1.41284e+08	8.61835e+07	4.77881e+07	3.95694e+07	3.29574e+07
Com_2783_pos	Prostaglandin K2	--	C20 H30 O5	332.197	6.238	333.205	--	--	--	LMFA03010023	--	--	--	Fatty Acyls [FA]	Eicosanoids [FA03]	Prostaglandins [FA0301]	Invalid mass	No match	No results	Lipids and lipid-like molecules	Fatty Acyls	Eicosanoids	Prostaglandins and related compounds	9.67516	3.27429	0.0354933	1	1.68955	up	8.32045e+07	1.96397e+07	1.53272e+07	8.09802e+06	2.09812e+06	2.01775e+06
Com_4877_pos	Vatalanib dihydrochloride	--	C20 H15 Cl N4	346.104	6.111	347.112	--	--	--	--	--	--	--	--	--	--	Invalid mass	No results	No results					6.96225	2.79955	0.0359672	1	1.60827	up	1.27254e+07	2.3553e+07	4.42533e+07	4.51321e+06	1.15473e+06	5.89896e+06
Com_1803_pos	1-allyl-4,5-diphenyl-2-(2-thienyl)-1H-imidazole	--	C22 H18 N2 S	342.123	5.096	343.13	--	--	--	--	--	--	--	--	--	--	Invalid mass	No results	No results					0.285459	-1.80865	0.0367821	1	1.64633	down	4.18377e+07	4.64001e+07	4.31084e+07	1.70551e+08	1.9945e+08	9.01221e+07
Com_1767_neg	L-Homocystine	L-Homocystine; Homocystine	C8 H16 N2 O4 S2	268.058	5.627	267.051	cpd:C01817	map00270 Cysteine and methionine metabolism	HMDB0000676	--	Organic acids and derivatives	Carboxylic acids and derivatives	Amino acids, peptides, and analogues	--	--	--	Invalid mass	No results	No results	Organic acids and derivatives	Carboxylic acids and derivatives	Amino acids, peptides, and analogues	L-alpha-amino acids	4.5038	2.17114	0.0381725	1	1.48217	up	3.16619e+07	4.28518e+07	9.80381e+07	1.11792e+07	1.65222e+07	1.0611e+07
Com_3461_pos	Valerophenone	--	C11 H14 O	162.105	6.753	163.112	--	--	--	--	--	--	--	--	--	--	No results	Full match	No results	Organic oxygen compounds	Organooxygen compounds	Carbonyl compounds	Alkyl-phenylketones	2.03782	1.02703	0.0415166	1	2.03504	up	7.66512e+07	7.10636e+07	4.73734e+07	3.0981e+07	3.31574e+07	3.15953e+07
Com_4019_pos	3-Methylindole	Skatole; 3-Methylindole	C9 H9 N	131.074	6.948	132.081	cpd:C08313	--	HMDB0000466	--	Organoheterocyclic compounds	Indoles and derivatives	Indoles	--	--	--	No results	No results	Full match	Organoheterocyclic compounds	Indoles and derivatives	Indoles	3-methylindoles	1.9664	0.975555	0.0447838	1	1.88541	up	5.50083e+07	3.4231e+07	6.12784e+07	2.95478e+07	2.71086e+07	1.98884e+07
Com_160_neg	L-Glutamate	L-Glutamate; L-Glutamic acid; L-Glutaminic acid; Glutamate	C5 H9 N O4	147.053	1.43	293.099	cpd:C00025	map00220 Arginine biosynthesis;map00250 Alanine, aspartate and glutamate metabolism;map00330 Arginine and proline metabolism;map00332 Carbapenem biosynthesis;map00340 Histidine metabolism;map00430 Taurine and hypotaurine metabolism;map00480 Glutathione metabolism;map00630 Glyoxylate and dicarboxylate metabolism;map00650 Butanoate metabolism;map00860 Porphyrin and chlorophyll metabolism;map00910 N…	HMDB0060475	--	Organic acids and derivatives	Carboxylic acids and derivatives	Amino acids, peptides, and analogues	--	--	--	No results	No results	Full match	Organic acids and derivatives	Carboxylic acids and derivatives	Amino acids, peptides, and analogues	Glutamic acid and derivatives	0.291022	-1.7808	0.0452431	1	1.0647	down	1.15227e+08	4.80608e+07	4.65019e+07	2.46904e+08	2.48291e+08	2.25679e+08
Com_3854_pos	3'-O-Methyluridine	--	C10 H14 N2 O6	258.086	4.843	259.094	--	--	--	--	--	--	--	--	--	--	No results	Full match	Full match	Nucleosides, nucleotides, and analogues	Pyrimidine nucleosides	Not available	Pyrimidine nucleosides	1.78595	0.836694	0.0462532	1	1.29399	up	6.14522e+07	6.38388e+07	4.12975e+07	3.29139e+07	3.17455e+07	2.86177e+07
Com_6125_neg	Diflorasone	--	C22 H28 F2 O5	410.191	5.113	409.183	--	--	HMDB0014368	--	Lipids and lipid-like molecules	Steroids and steroid derivatives	Hydroxysteroids	--	--	--	No results	No results	Full match	Lipids and lipid-like molecules	Steroids and steroid derivatives	Hydroxysteroids	21-hydroxysteroids	0.458825	-1.12398	0.0465905	1	2.03638	down	2.92013e+06	3.50207e+06	3.28822e+06	4.94753e+06	9.37369e+06	6.84244e+06
Com_8369_pos	Inosine	Inosine	C10 H12 N4 O5	268.08	1.208	269.088	cpd:C00294	map00230 Purine metabolism;map01100 Metabolic pathways	HMDB0000195	--	Nucleosides, nucleotides, and analogues	Purine nucleosides	-	--	--	--	No results	No results	Full match	Nucleosides, nucleotides, and analogues	Purine nucleosides	Not available	Purine nucleosides	1.70712	0.771568	0.0474828	1	2.08046	up	8.59413e+06	6.47547e+06	1.06741e+07	4.05523e+06	5.54585e+06	5.4791e+06
Com_2447_pos	5-(4-{[2-(4-fluorophenyl)-1-pyrrolidinyl]sulfonyl}phenyl)-1,3-oxazole	--	C19 H17 F N2 O3 S	167.072	5.379	373.108	--	--	--	--	--	--	--	--	--	--	Invalid mass	No results	No results					5.37305	2.42574	0.0488897	1	1.20023	up	5.30123e+07	4.55174e+07	1.43596e+08	1.39216e+07	1.58632e+07	1.52781e+07
