# Supplementary material for: Antifungal metabolites of biocontrol stain LB-1 and their inhibition mechanism against Botrytis cinerea
Source: Front Microbiol. 2024 Sep 4;15:1444996. doi: 10.3389/fmicb.2024.1444996 (PMC11409189; doi:10.3389/fmicb.2024.1444996)
Supplement: Supplementary file 5 [file Table_5.XLSX]

## Sheet: Sheet1
Compound_ID	Name	Other_name(Kegg_name)	Formula	Molecular Weight	RT [min]	m/z	Kegg_ID	KEGG_pathway	HMDB_ID	Lipidmaps_ID	SuperClass(HMDB)	Class(HMDB)	SubClass(HMDB)	CATEGORY(Lipidmaps)	MAIN_CLASS(Lipidmaps)	SUB_CLASS(Lipidmaps)	mzCloud_Results	mzVault_Results	MassList_Results	Class_I	Class_II	Class_III	Class_IV	FC	log2FC	Pvalue	ROC	VIP	Up.Down	all_LB_Bot_1	all_LB_Bot_2	all_LB_Bot_3	all_Bot1_CK	all_Bot2_CK	all_Bot3_CK
Com_2634_pos	(2S)-4-Oxo-2-phenyl-3,4-dihydro-2H-chromen-7-yl beta-D-glucopyranoside	--	C21 H22 O8	201.065	5.955	202.072	--	--	--	--	--	--	--	--	--	--	Invalid mass	No results	No results					50.841	5.66792	1.65267e-09	1	1.23382	up	1.20716e+08	1.16457e+08	1.18672e+08	2.28497e+06	2.3765e+06	2.33771e+06
Com_82_pos	4-oxo-4-(5,6,7,8-tetrahydronaphthalen-1-ylamino)but-2-enoic acid	--	C14 H15 N O3	227.091	2.1	228.099	--	--	--	--	--	--	--	--	--	--	Invalid mass	No results	No match					503.951	8.97714	5.4797e-08	1	1.21092	up	8.9472e+09	8.41954e+09	9.72938e+09	1.66926e+07	1.76845e+07	1.93903e+07
Com_61_neg	DL-Tryptophan	--	C11 H12 N2 O2	204.09	5.227	203.082	--	--	HMDB0030396	--	Organoheterocyclic compounds	Indoles and derivatives	Indolyl carboxylic acids and derivatives	--	--	--	Full match	Full match	Full match	Organoheterocyclic compounds	Indoles and derivatives	Indolyl carboxylic acids and derivatives	Indolyl carboxylic acids and derivatives	0.0115648	-6.43412	5.51585e-08	1	1.21842	down	8.86998e+07	9.6061e+07	8.77658e+07	8.19898e+09	7.59643e+09	7.7698e+09
Com_1224_pos	Homoarginine	Homoarginine; L-Homoarginine	C7 H16 N4 O2	188.128	1.412	189.135	cpd:C01924	--	HMDB0000670	--	Organic acids and derivatives	Carboxylic acids and derivatives	Amino acids, peptides, and analogues	--	--	--	No results	No results	Full match	Organic acids and derivatives	Carboxylic acids and derivatives	Amino acids, peptides, and analogues	L-alpha-amino acids	0.0322097	-4.95636	1.0084e-07	1	1.19144	down	8.72534e+06	8.99494e+06	9.34812e+06	2.87226e+08	2.74365e+08	2.78789e+08
Com_6536_pos	Ergosterol peroxide	--	C28 H44 O3	428.331	7.295	429.338	--	--	HMDB0037941	LMST01031175	Lipids and lipid-like molecules	Steroids and steroid derivatives	Ergostane steroids	Sterol Lipids [ST]	Sterols [ST01]	Ergosterols and C24-methyl derivatives [ST0103]	No results	Full match	No results	Lipids and lipid-like molecules	Steroids and steroid derivatives	Ergostane steroids	Ergostane steroids	9.25057	3.20954	1.68034e-07	1	1.14861	up	1.70117e+07	1.61407e+07	1.69973e+07	1.76649e+06	1.88089e+06	1.77388e+06
Com_158_neg	L-Histidine	L-Histidine; (S)-alpha-Amino-1H-imidazole-4-propionic acid	C6 H9 N3 O2	155.069	1.371	154.061	cpd:C00135	map00340 Histidine metabolism;map00410 beta-Alanine metabolism;map00970 Aminoacyl-tRNA biosynthesis;map01100 Metabolic pathways;map01110 Biosynthesis of secondary metabolites;map01230 Biosynthesis of amino acids;map02010 ABC transporters	HMDB0000177	--	Organic acids and derivatives	Carboxylic acids and derivatives	Amino acids, peptides, and analogues	--	--	--	Full match	Full match	Full match	Organic acids and derivatives	Carboxylic acids and derivatives	Amino acids, peptides, and analogues	Histidine and derivatives	0.00564988	-7.46756	2.58351e-07	1	1.20728	down	1.3297e+07	1.112e+07	1.26898e+07	2.40785e+09	2.02365e+09	2.13622e+09
Com_946_pos	6-(3-hydroxybutan-2-yl)-5-(hydroxymethyl)-4-methoxy-2H-pyran-2-one	--	C11 H16 O5	210.09	5.525	211.097	--	--	--	--	--	--	--	--	--	--	Invalid mass	No results	No results					51.4838	5.68605	3.23901e-07	1	1.20198	up	4.53672e+08	4.78215e+08	4.34058e+08	8.21121e+06	9.02018e+06	9.30016e+06
Com_596_pos	Indole	Indole; 2,3-Benzopyrrole	C8 H7 N	117.059	4.992	118.066	cpd:C00463	map00380 Tryptophan metabolism;map00400 Phenylalanine, tyrosine and tryptophan biosynthesis;map01100 Metabolic pathways;map01110 Biosynthesis of secondary metabolites	HMDB0000738	--	Organoheterocyclic compounds	Indoles and derivatives	Indoles	--	--	--	No results	Invalid mass	No results	Organoheterocyclic compounds	Indoles and derivatives	Indoles	Indoles	0.0388648	-4.68539	4.0532e-07	1	1.14829	down	2.62977e+07	2.69249e+07	2.52665e+07	6.59365e+08	6.49612e+08	7.10567e+08
Com_3206_pos	3-(dimethylamino)-1-(5-methyl-3-phenyl-4-isoxazolyl)-2-propen-1-one	--	C15 H16 N2 O2	294.073	4.489	295.08	--	--	--	--	--	--	--	--	--	--	Invalid mass	No results	No results					36.5975	5.19367	4.90384e-07	1	1.18316	up	7.81736e+07	8.45737e+07	7.33632e+07	2.03435e+06	2.13788e+06	2.27932e+06
Com_19_pos	Valine	Valine	C5 H11 N O2	117.08	1.787	118.087	cpd:C16436	--	HMDB0000883	--	Organic acids and derivatives	Carboxylic acids and derivatives	Amino acids, peptides, and analogues	--	--	--	Invalid mass	Invalid mass	No results	Organic acids and derivatives	Carboxylic acids and derivatives	Amino acids, peptides, and analogues	Valine and derivatives	0.00479611	-7.70392	5.66768e-07	1	1.17156	down	2.07365e+08	1.68325e+08	1.71083e+08	3.57593e+10	3.51551e+10	4.30892e+10
Com_2121_neg	Cynaropicrin	Cynaropicrin	C19 H22 O6	392.147	5.908	391.14	cpd:C09385	--	HMDB0036423	--	Lipids and lipid-like molecules	Prenol lipids	Terpene lactones	--	--	--	Invalid mass	No results	No results	Lipids and lipid-like molecules	Prenol lipids	Terpene lactones	Guaianolides and derivatives	30.9127	4.95013	6.71516e-07	1	1.2802	up	7.65993e+07	6.89067e+07	7.64467e+07	2.37003e+06	2.22667e+06	2.58329e+06
Com_2568_pos	3-(4-hydroxy-3-methoxyphenyl)propanoic acid	--	C10 H12 O4	109.028	6.074	219.064	--	--	HMDB0062121	--	Phenylpropanoids and polyketides	Phenylpropanoic acids	-	--	--	--	Invalid mass	No results	No results					74.6251	6.22159	7.93256e-07	1	1.19689	up	1.00875e+08	9.70557e+07	1.07936e+08	1.33855e+06	1.41312e+06	1.34704e+06
Com_4641_pos	5,6-dimethoxy-2-(2-methoxyphenyl)-4H-chromen-4-one	--	C18 H16 O5	312.101	6.722	313.107	--	--	--	--	--	--	--	--	--	--	Full match	No results	No results					16.2717	4.02429	8.01174e-07	1	1.19082	up	4.29439e+07	3.95369e+07	4.41519e+07	2.48228e+06	2.59971e+06	2.70042e+06
Com_1360_pos	DPK	--	C15 H26 N4 O6	380.163	6.722	381.171	--	--	--	--	--	--	--	--	--	--	Invalid mass	No results	No results					189.91	7.56917	8.05819e-07	1	1.19476	up	2.86558e+08	2.62591e+08	3.11015e+08	1.4428e+06	1.48689e+06	1.59964e+06
Com_41_pos	Gly-Phe	--	C11 H14 N2 O3	222.101	5.281	223.109	--	--	HMDB0028848	--	Organic acids and derivatives	Carboxylic acids and derivatives	Amino acids, peptides, and analogues	--	--	--	No results	No results	Full match	Organic acids and derivatives	Carboxylic acids and derivatives	Amino acids, peptides, and analogues	Peptides	0.00912587	-6.77582	8.6488e-07	1	1.16037	down	1.80797e+08	2.11198e+08	2.2571e+08	2.3893e+10	2.00186e+10	2.37756e+10
Com_72_pos	Phenylpropiolic acid	--	C9 H6 O2	146.037	2.357	147.045	--	--	HMDB0002359	--	Benzenoids	Benzene and substituted derivatives	-	--	--	--	No results	No results	Full match	Benzenoids	Benzene and substituted derivatives	Not available	Benzene and substituted derivatives	0.00566669	-7.46328	9.57335e-07	1	1.1637	down	4.79869e+07	4.65776e+07	4.08246e+07	7.79645e+09	7.13671e+09	8.95893e+09
Com_1386_pos	2-(4-aminophenoxy)isophthalonitrile	--	C14 H9 N3 O	235.073	1.348	236.081	--	--	--	--	--	--	--	--	--	--	Invalid mass	No results	No results					71.7802	6.16551	1.01931e-06	1	1.16909	up	2.47211e+08	2.08241e+08	2.53965e+08	3.00676e+06	3.62704e+06	3.24937e+06
Com_2926_pos	(9cis)-Retinal	--	C20 H28 O	284.215	6.364	285.222	--	--	HMDB0006218	--	Lipids and lipid-like molecules	Prenol lipids	Retinoids	--	--	--	No results	Full match	Full match	Lipids and lipid-like molecules	Prenol lipids	Retinoids	Retinoids	16.486	4.04317	1.08326e-06	1	1.26231	up	1.02443e+08	9.02801e+07	9.73027e+07	6.33642e+06	5.74948e+06	5.5063e+06
Com_2580_pos	octadec-9-ynoic acid	--	C18 H32 O2	302.226	6.166	303.233	--	--	--	--	--	--	--	--	--	--	Invalid mass	No match	No match					27.5677	4.78491	1.26646e-06	1	1.23356	up	1.2438e+08	1.13533e+08	1.27802e+08	4.49763e+06	4.54263e+06	4.22579e+06
Com_4788_pos	5-OxoETE	5-OxoETE; (6E,8Z,11Z,14Z)-5-Oxoicosa-6,8,11,14-tetraenoic acid; 5-Oxoeicosatetraenoic acid; 5-Oxoicosatetraenoic acid	C20 H30 O3	318.221	6.984	319.228	cpd:C14732	map00590 Arachidonic acid metabolism	HMDB0010217	--	Lipids and lipid-like molecules	Fatty Acyls	Fatty acids and conjugates	--	--	--	Full match	Not the top hit	No results	Lipids and lipid-like molecules	Fatty Acyls	Fatty acids and conjugates	Long-chain fatty acids	22.8473	4.51395	1.33796e-06	1	1.25743	up	4.14961e+07	4.12584e+07	4.61409e+07	1.80015e+06	1.78426e+06	2.0572e+06
Com_276_pos	Phenylacetaldehyde	Phenylacetaldehyde; alpha-Tolualdehyde	C8 H8 O	120.058	2.378	121.065	cpd:C00601	map00360 Phenylalanine metabolism;map01100 Metabolic pathways	HMDB0006236	--	Benzenoids	Benzene and substituted derivatives	Phenylacetaldehydes	--	--	--	No results	Invalid mass	No results	Benzenoids	Benzene and substituted derivatives	Phenylacetaldehydes	Phenylacetaldehydes	0.063041	-3.98756	1.34267e-06	1	1.19063	down	1.03283e+08	1.0108e+08	1.12775e+08	1.65925e+09	1.56564e+09	1.80577e+09
Com_579_pos	2,6-Dihydroxybenzoic acid	--	C7 H6 O4	154.027	5.524	155.034	--	--	HMDB0013676	--	Benzenoids	Benzene and substituted derivatives	Benzoic acids and derivatives	--	--	--	No results	Full match	Full match	Benzenoids	Benzene and substituted derivatives	Benzoic acids and derivatives	Salicylic acids	100.026	6.64422	1.46718e-06	1	1.2053	up	8.47879e+08	8.46412e+08	8.66055e+08	8.31254e+06	8.42397e+06	8.86041e+06
Com_2515_pos	ABL 127	--	C17 H20 N2 O5	354.111	6.723	355.119	--	--	--	--	--	--	--	--	--	--	Invalid mass	No results	No results					36.7669	5.20034	1.65554e-06	1	1.18497	up	1.13442e+08	1.13765e+08	1.31005e+08	2.92562e+06	3.57352e+06	3.24366e+06
Com_9_pos	Indole-3-acrylic acid	--	C11 H9 N O2	187.064	5.256	188.071	--	--	HMDB0000734	--	Organoheterocyclic compounds	Indoles and derivatives	Indoles	--	--	--	Full match	Full match	Full match	Organoheterocyclic compounds	Indoles and derivatives	Indoles	Indoles	0.00614811	-7.34564	1.72276e-06	1	1.16166	down	5.5312e+08	4.41206e+08	4.23032e+08	8.07013e+10	6.66049e+10	8.3229e+10
Com_5365_pos	8,8-dimethyl-2-phenyl-4H,8H-pyrano[2,3-h]chromen-4-one	--	C20 H16 O3	322.121	6.719	323.128	--	--	--	--	--	--	--	--	--	--	Invalid mass	No results	No results					12.7313	3.67031	1.7588e-06	1	1.20791	up	3.37872e+07	3.19304e+07	2.92917e+07	2.35577e+06	2.45768e+06	2.64922e+06
Com_5_pos	L-Phenylalanine	L-Phenylalanine; (S)-alpha-Amino-beta-phenylpropionic acid	C9 H11 N O2	165.08	4.986	166.087	cpd:C00079	map00360 Phenylalanine metabolism;map00400 Phenylalanine, tyrosine and tryptophan biosynthesis;map00460 Cyanoamino acid metabolism;map00970 Aminoacyl-tRNA biosynthesis;map01100 Metabolic pathways;map01110 Biosynthesis of secondary metabolites;map01210 2-Oxocarboxylic acid metabolism;map01230 Biosynthesis of amino acids;map02010 ABC transporters	HMDB0000159	--	Organic acids and derivatives	Carboxylic acids and derivatives	Amino acids, peptides, and analogues	--	--	--	Full match	Full match	Full match	Organic acids and derivatives	Carboxylic acids and derivatives	Amino acids, peptides, and analogues	Phenylalanine and derivatives	0.00506346	-7.62566	1.83824e-06	1	1.16078	down	4.29188e+08	4.9615e+08	5.8559e+08	1.1602e+11	8.71775e+10	9.52007e+10
Com_2056_pos	SQH	--	C14 H22 N6 O6	370.162	6.122	371.169	--	--	--	--	--	--	--	--	--	--	Full match	No results	No results					97.2459	6.60357	2.08465e-06	1	1.29368	up	1.72955e+08	1.74431e+08	1.78655e+08	1.7214e+06	1.86996e+06	1.81804e+06
Com_1063_pos	Gamma-Glu-Leu	--	C11 H20 N2 O5	260.138	4.921	261.146	--	--	HMDB0011171	--	Organic acids and derivatives	Carboxylic acids and derivatives	Amino acids, peptides, and analogues	--	--	--	No results	No results	Full match	Organic acids and derivatives	Carboxylic acids and derivatives	Amino acids, peptides, and analogues	Dipeptides	52.8547	5.72396	2.27961e-06	1	1.37674	up	4.08797e+08	3.67754e+08	3.735e+08	7.68637e+06	6.52618e+06	7.54617e+06
Com_93_neg	3,4,5-trihydroxycyclohex-1-ene-1-carboxylic acid	--	C7 H10 O5	174.052	4.042	173.045	--	--	--	--	--	--	--	--	--	--	Full match	No results	No results					63.8793	5.99728	2.43452e-06	1	1.35313	up	3.12846e+09	3.68694e+09	2.89473e+09	5.39731e+07	4.33112e+07	5.4723e+07
Com_1309_pos	Gentisic acid	2,5-Dihydroxybenzoate; 2,5-Dihydroxybenzoic acid; Gentisic acid; Hydroquinonecarboxylic acid; Gentisate	C7 H6 O4	154.027	5.805	155.034	cpd:C00628	map00350 Tyrosine metabolism;map01100 Metabolic pathways	HMDB0000152	--	Benzenoids	Benzene and substituted derivatives	Benzoic acids and derivatives	--	--	--	No results	No results	Full match	Benzenoids	Benzene and substituted derivatives	Benzoic acids and derivatives	Hydroxybenzoic acid derivatives	17.2615	4.10949	3.15687e-06	1	1.15094	up	2.37378e+08	2.3711e+08	2.11416e+08	1.28037e+07	1.23428e+07	1.45895e+07
Com_1166_pos	4-(methoxymethyl)-1,3-dimethyl-1H-pyrazolo[3,4-b]pyridin-6-ol	--	C10 H13 N3 O2	207.102	5.537	208.109	--	--	--	--	--	--	--	--	--	--	Full match	No results	No results					90.7745	6.50422	3.49903e-06	1	1.33025	up	3.0153e+08	3.72769e+08	3.74941e+08	4.01548e+06	3.49233e+06	4.05094e+06
Com_4051_pos	SPK	--	C14 H26 N4 O5	312.181	4.391	313.188	--	--	--	--	--	--	--	--	--	--	Invalid mass	No results	No results					20.4933	4.35708	3.68521e-06	1	1.16088	up	4.48791e+07	3.66066e+07	3.9982e+07	1.83766e+06	1.93006e+06	2.15948e+06
Com_3436_pos	5-[(10Z)-14-(3,5-dihydroxyphenyl)tetradec-10-en-1-yl]benzene-1,3-diol	--	C26 H36 O4	450.214	5.4	451.221	--	--	--	--	--	--	--	--	--	--	Invalid mass	No results	No results					18.9477	4.24395	4.70843e-06	1	1.1942	up	7.08471e+07	6.6513e+07	7.84683e+07	3.77167e+06	3.41127e+06	4.20782e+06
Com_1585_pos	Methyl indole-3-acetate	--	C11 H11 N O2	189.08	5.016	190.087	--	--	HMDB0029738	--	Organoheterocyclic compounds	Indoles and derivatives	Indolyl carboxylic acids and derivatives	--	--	--	No results	Full match	Full match	Organoheterocyclic compounds	Indoles and derivatives	Indolyl carboxylic acids and derivatives	Indole-3-acetic acid derivatives	0.544456	-0.877113	5.10843e-06	1	1.27402	down	1.04025e+08	1.06219e+08	1.08803e+08	2.00392e+08	1.91882e+08	1.93718e+08
Com_667_pos	2-oxa-4-azatetracyclo[6.3.1.1~6,10~.0~1,5~]tridecan-3-one	--	C11 H15 N O2	176.084	5.534	177.092	--	--	--	--	--	--	--	--	--	--	Invalid mass	No results	No results					8.62375	3.10832	5.19263e-06	1	1.18643	up	5.49529e+08	6.35902e+08	6.14586e+08	7.24934e+07	6.50342e+07	7.12002e+07
Com_2979_pos	NVP-231	--	C25 H25 N3 O2 S	393.215	5.805	394.224	--	--	--	--	--	--	--	--	--	--	No results	Invalid mass	No results	Organoheterocyclic compounds	Benzothiazoles	Not available	Benzothiazoles	9.12065	3.18914	5.65167e-06	1	1.13881	up	5.84728e+07	6.72772e+07	6.01401e+07	6.32846e+06	6.58965e+06	7.46313e+06
Com_5315_pos	1,7-bis(4-hydroxyphenyl)heptan-3-one	--	C19 H22 O3	320.142	6.722	321.149	--	--	--	--	--	--	--	--	--	--	Invalid mass	No results	No results					14.864	3.89375	5.7689e-06	1	1.17986	up	2.89299e+07	2.58636e+07	3.18096e+07	1.80904e+06	1.88571e+06	2.13161e+06
Com_1291_pos	3-(3,4-dimethoxyphenyl)-1-(2-hydroxy-4,6-dimethoxyphenyl)propan-1-one	--	C19 H22 O6	173.07	5.946	347.148	--	--	--	--	--	--	--	--	--	--	Invalid mass	No results	No results					87.8491	6.45696	6.17798e-06	1	1.14681	up	1.71741e+08	1.9167e+08	1.91561e+08	2.07446e+06	2.07466e+06	2.16822e+06
Com_9449_pos	Estradiol Benzoate	Estradiol benzoate; 17-beta-Estradiol 3-benzoate	C25 H28 O3	376.203	5.856	377.21	cpd:C13444	--	HMDB0251961	--	Lipids and lipid-like molecules	Steroids and steroid derivatives	Estrane steroids	--	--	--	No results	No results	Full match	Lipids and lipid-like molecules	Steroids and steroid derivatives	Estrane steroids	Estrane steroids	9.7122	3.2798	6.22481e-06	1	1.3312	up	4.9698e+06	4.53487e+06	4.33362e+06	450328	450431	524076
Com_453_pos	2-Methoxybenzaldehyde	--	C8 H8 O2	136.053	6.35	137.06	--	--	HMDB0033766	--	Benzenoids	Benzene and substituted derivatives	Benzoyl derivatives	--	--	--	Full match	Not the top hit	Full match					41.0804	5.36038	6.92576e-06	1	1.26503	up	1.1385e+09	1.06588e+09	1.17288e+09	2.46385e+07	2.84877e+07	2.90846e+07
Com_416_pos	Isoquinoline	Isoquinoline; 2-Benzazine; Benzo[c]pyridine	C9 H7 N	129.058	5.255	130.066	cpd:C06323	--	HMDB0034244	--	Organoheterocyclic compounds	Isoquinolines and derivatives	-	--	--	--	Full match	No results	No results	Organoheterocyclic compounds	Isoquinolines and derivatives	Not available	Isoquinolines and derivatives	0.0610558	-4.03373	7.47352e-06	1	1.134	down	6.61685e+07	5.99152e+07	5.74886e+07	1.02047e+09	8.938e+08	1.09236e+09
Com_2734_pos	(±)11(12)-EET	--	C20 H32 O3	302.225	6.335	303.233	--	--	--	--	--	--	--	--	--	--	Invalid mass	No match	No match					31.3832	4.97192	7.69647e-06	1	1.24699	up	1.09525e+08	1.05845e+08	1.2056e+08	3.82823e+06	3.13958e+06	3.73634e+06
Com_2033_pos	Penta-N-acetylchitopentaose	--	C40 H67 N5 O26	1033.41	1.972	1034.42	--	--	--	--	--	--	--	--	--	--	No results	Full match	No results	Organic oxygen compounds	Organooxygen compounds	Carbohydrates and carbohydrate conjugates	Oligosaccharides	21.251	4.40946	8.77265e-06	1	1.16752	up	1.7557e+08	1.59312e+08	1.43115e+08	7.13425e+06	8.06124e+06	7.29739e+06
Com_3310_neg	Prostaglandin E3	Prostaglandin E3	C20 H30 O5	386.183	6.32	385.176	cpd:C06439	--	HMDB0002664	LMFA03010135	Lipids and lipid-like molecules	Fatty Acyls	Eicosanoids	Fatty Acyls [FA]	Eicosanoids [FA03]	Prostaglandins [FA0301]	Invalid mass	No results	No results	Lipids and lipid-like molecules	Fatty Acyls	Eicosanoids	Prostaglandins and related compounds	0.0551467	-4.18058	9.42622e-06	1	1.20919	down	2.53737e+06	2.2585e+06	1.96554e+06	3.99823e+07	4.63403e+07	3.62853e+07
Com_5558_pos	O-Desmethylnaproxen	--	C13 H12 O3	216.079	6.724	217.086	--	--	HMDB0013989	--	Benzenoids	Naphthalenes	Naphthols and derivatives	--	--	--	No results	No results	Full match	Benzenoids	Naphthalenes	Naphthols and derivatives	Naphthols and derivatives	9.67246	3.27388	9.47428e-06	1	1.18877	up	2.84472e+07	2.74317e+07	3.02668e+07	2.91738e+06	2.93913e+06	3.04977e+06
Com_1343_pos	4-ethoxy-N-[(4-methoxyphenyl)methylene]aniline	--	C16 H17 N O2	255.123	4.275	256.13	--	--	--	--	--	--	--	--	--	--	Invalid mass	No results	No results					6.31993	2.65991	9.71465e-06	1	1.27876	up	3.02085e+08	2.84561e+08	2.75696e+08	4.44328e+07	4.90434e+07	4.29718e+07
Com_2900_pos	LMH	--	C17 H29 N5 O4 S	399.192	5.341	400.199	--	--	--	--	--	--	--	--	--	--	Invalid mass	No results	No results					8.50061	3.08757	1.01356e-05	1	1.12819	up	6.48964e+07	6.83893e+07	7.3852e+07	8.57393e+06	7.31796e+06	8.47551e+06
Com_2292_neg	3-Hydroxydecanoic acid	--	C10 H20 O3	188.141	6.628	187.133	--	--	HMDB0010725	--	Organic acids and derivatives	Hydroxy acids and derivatives	Medium-chain hydroxy acids and derivatives	--	--	--	Full match	No results	Full match	Organic acids and derivatives	Hydroxy acids and derivatives	Medium-chain hydroxy acids and derivatives	Medium-chain hydroxy acids and derivatives	36.6132	5.19429	1.30105e-05	1	1.18757	up	6.92736e+07	6.12043e+07	6.28815e+07	1.54683e+06	1.94001e+06	1.7943e+06
Com_2092_neg	Imidazoleacetic acid	Imidazole-4-acetate; Imidazoleacetic acid; 4-Imidazoleacetate	C5 H6 N2 O2	126.042	3.62	125.035	cpd:C02835	map00340 Histidine metabolism	HMDB0002024	--	Organoheterocyclic compounds	Azoles	Imidazoles	--	--	--	Invalid mass	No results	No results	Organoheterocyclic compounds	Azoles	Imidazoles	Imidazolyl carboxylic acids and derivatives	2.93522	1.55347	1.40655e-05	1	1.03786	up	6.20477e+07	5.73202e+07	5.64252e+07	1.95653e+07	1.91625e+07	2.11632e+07
Com_1230_pos	methyl 4-methyl-2-oxo-2H-pyran-6-carboxylate	--	C8 H8 O4	168.043	5.522	169.05	--	--	--	--	--	--	--	--	--	--	Full match	Partial match	Full match					15.1527	3.92151	1.58883e-05	1	1.19167	up	3.03864e+08	3.16244e+08	3.32187e+08	2.2543e+07	1.90919e+07	2.12114e+07
Com_1987_pos	4-acetyl-4-(ethoxycarbonyl)heptanedioic acid	--	C12 H18 O7	314.101	5.603	315.109	--	--	--	--	--	--	--	--	--	--	Invalid mass	No results	No results					25.0048	4.64413	1.69311e-05	1	1.20829	up	1.66492e+08	1.77639e+08	1.91967e+08	8.01994e+06	6.30993e+06	7.10998e+06
Com_22_pos	L-Norleucine	L-Norleucine; L-Aminohexanoic acid; L-Aminohexanoate; L-2-Aminohexanoic acid; L-2-Aminohexanoate; (S)-2-Aminohexanoic acid	C6 H13 N O2	131.095	3.245	132.102	cpd:C01933	--	HMDB0001645	--	Organic acids and derivatives	Carboxylic acids and derivatives	Amino acids, peptides, and analogues	--	--	--	Full match	Full match	Full match	Organic acids and derivatives	Carboxylic acids and derivatives	Amino acids, peptides, and analogues	L-alpha-amino acids	0.00700227	-7.15796	1.76025e-05	1	1.13131	down	2.42113e+08	2.35089e+08	1.98822e+08	3.92564e+10	2.86355e+10	2.86517e+10
Com_1064_pos	L-Adrenaline	L-Adrenaline; (R)-(-)-Adrenaline; (R)-(-)-Epinephrine; (R)-(-)-Epirenamine; (R)-(-)-Adnephrine; 4-[(1R)-1-Hydroxy-2-(methylamino)ethyl]-1,2-benzenediol	C9 H13 N O3	183.09	2.658	184.098	cpd:C00788	map00350 Tyrosine metabolism;map01100 Metabolic pathways	HMDB0000068	--	Benzenoids	Phenols	Benzenediols	--	--	--	No results	No results	Full match	Benzenoids	Phenols	Benzenediols	Catechols	12.9303	3.69268	1.76202e-05	1	1.26485	up	4.0764e+08	3.6601e+08	3.53804e+08	2.97012e+07	2.7845e+07	2.96489e+07
Com_543_pos	3-hydroxy-3,4-bis[(4-hydroxy-3-methoxyphenyl)methyl]oxolan-2-one	--	C20 H22 O7	391.161	1.916	392.168	--	--	--	--	--	--	--	--	--	--	Invalid mass	No results	No results					7.3359	2.87497	1.82775e-05	1	1.20895	up	8.50708e+08	8.25433e+08	9.94769e+08	1.30233e+08	1.26448e+08	1.07407e+08
Com_1917_neg	Hydroquinone	Hydroquinone; p-Benzenediol; 1,4-Benzenediol; 1,4-Dihydroxybenzene; Benzene-1,4-diol; Quinol; 4-Hydroxyphenol	C6 H6 O2	110.037	5.752	219.066	cpd:C00530	map00350 Tyrosine metabolism;map01100 Metabolic pathways	HMDB0002434	--	Benzenoids	Phenols	Benzenediols	--	--	--	No results	No results	Full match	Benzenoids	Phenols	Benzenediols	Hydroquinones	3.94131	1.97867	1.82845e-05	1	1.11161	up	7.13089e+07	8.01919e+07	7.08217e+07	1.96983e+07	1.76748e+07	1.90352e+07
Com_4009_pos	N1-(2-pyridylmethyl)-2-[3,5-di(trifluoromethyl)benzoyl]benzamide	--	C22 H14 F6 N2 O2	434.085	1.792	435.092	--	--	--	--	--	--	--	--	--	--	Invalid mass	No results	No results					12.6241	3.65811	1.84907e-05	1	1.16879	up	5.24328e+07	4.68124e+07	5.33829e+07	3.8916e+06	4.16856e+06	4.03006e+06
Com_746_pos	3-hydroxy-N-(1-hydroxy-4-methylpentan-2-yl)-5-oxo-6-phenylhexanamide	--	C18 H27 N O4	359.144	1.497	360.151	--	--	--	--	--	--	--	--	--	--	Invalid mass	Invalid mass	No results					0.107998	-3.21092	1.87085e-05	1	1.12136	down	5.55779e+07	5.46801e+07	4.59333e+07	4.2352e+08	4.87352e+08	5.3537e+08
Com_1266_neg	Sorbic acid	--	C6 H8 O2	112.052	4.213	111.044	--	--	HMDB0256823	LMFA01030100	Lipids and lipid-like molecules	Fatty Acyls	Fatty acids and conjugates	Fatty Acyls [FA]	Fatty Acids and Conjugates [FA01]	Unsaturated fatty acids [FA0103]	Invalid mass	Invalid mass	No results	Lipids and lipid-like molecules	Fatty Acyls	Fatty acids and conjugates	Medium-chain fatty acids	8.43837	3.07696	1.90162e-05	1	1.32442	up	1.60113e+08	1.43341e+08	1.47006e+08	1.73457e+07	1.64296e+07	1.96071e+07
Com_49_neg	L-Aspartic acid	L-Aspartate; L-Aspartic acid; 2-Aminosuccinic acid; L-Asp	C4 H7 N O4	133.037	1.305	132.03	cpd:C00049	map00220 Arginine biosynthesis;map00250 Alanine, aspartate and glutamate metabolism;map00260 Glycine, serine and threonine metabolism;map00261 Monobactam biosynthesis;map00270 Cysteine and methionine metabolism;map00300 Lysine biosynthesis;map00340 Histidine metabolism;map00410 beta-Alanine metabolism;map00460 Cyanoamino acid metabolism;map00760 Nicotinate and nicotinamide metabolism;map00770 Pan…	HMDB0000191	--	Organic acids and derivatives	Carboxylic acids and derivatives	Amino acids, peptides, and analogues	--	--	--	Invalid mass	Invalid mass	No results	Organic acids and derivatives	Carboxylic acids and derivatives	Amino acids, peptides, and analogues	Aspartic acid and derivatives	0.00402922	-7.95528	1.98572e-05	1	1.0468	down	3.68281e+07	3.61031e+07	4.02628e+07	8.77893e+09	8.46159e+09	1.08528e+10
Com_181_neg	4-Ethylphenol	4-Ethylphenol; p-Ethylphenol	C8 H10 O	122.073	5.403	121.065	cpd:C13637	--	HMDB0029306	--	Benzenoids	Phenols	1-hydroxy-2-unsubstituted benzenoids	--	--	--	No results	Invalid mass	No results	Benzenoids	Phenols	1-hydroxy-2-unsubstituted benzenoids	1-hydroxy-2-unsubstituted benzenoids	109.153	6.7702	2.0035e-05	1	1.18355	up	1.58876e+09	1.52436e+09	1.39987e+09	1.43723e+07	1.17704e+07	1.52031e+07
Com_3891_pos	Ribulose-5-phosphate	--	C5 H11 O8 P	230.02	4.466	231.027	--	--	--	--	--	--	--	--	--	--	No results	No results	Full match	Organic oxygen compounds	Organooxygen compounds	Carbohydrates and carbohydrate conjugates	Pentose phosphates	20.4222	4.35207	2.08944e-05	1	1.36939	up	5.04871e+07	6.28744e+07	5.87848e+07	2.64723e+06	2.77779e+06	3.00435e+06
Com_1552_pos	4-Methoxycinnamic Acid	--	C10 H10 O3	178.064	5.812	179.071	--	--	HMDB0002040	--	Phenylpropanoids and polyketides	Cinnamic acids and derivatives	Cinnamic acids	--	--	--	No results	No results	Full match	Phenylpropanoids and polyketides	Cinnamic acids and derivatives	Cinnamic acids	Cinnamic acids	6.89789	2.78615	2.38434e-05	1	1.15649	up	1.77656e+08	2.16944e+08	2.11243e+08	2.70945e+07	2.83211e+07	3.24147e+07
Com_615_pos	Rutarin	Rutarin	C20 H24 O10	424.136	5.657	425.143	cpd:C09309	--	HMDB0030884	--	Phenylpropanoids and polyketides	Coumarins and derivatives	Coumarin glycosides	--	--	--	No results	Full match	No results	Phenylpropanoids and polyketides	Coumarins and derivatives	Coumarin glycosides	Coumarin glycosides	94.8883	6.56816	2.39481e-05	1	1.18771	up	5.80228e+08	6.45361e+08	6.9235e+08	6.3989e+06	5.80568e+06	8.00802e+06
Com_1418_pos	4-methyl-6-phenyl-5,6-dihydro-2H-pyran-2-one	--	C12 H12 O2	188.084	6.352	189.092	--	--	--	--	--	--	--	--	--	--	Full match	No results	No results					61.3389	5.93873	2.41101e-05	1	1.28676	up	2.71836e+08	2.85427e+08	2.91586e+08	4.61249e+06	4.62223e+06	4.60395e+06
Com_4112_pos	2-hydroxy-6-[(8Z,11Z)-pentadeca-8,11,14-trien-1-yl]benzoic acid	--	C22 H30 O3	324.206	5.482	325.214	--	--	--	--	--	--	--	--	--	--	Invalid mass	No results	No results					18.8429	4.23595	2.44731e-05	1	1.25643	up	5.66612e+07	5.17174e+07	5.89388e+07	2.94155e+06	2.8927e+06	3.04534e+06
Com_1748_neg	Cytidine	Cytidine	C9 H13 N3 O5	243.085	4.306	242.078	cpd:C00475	map00240 Pyrimidine metabolism;map01100 Metabolic pathways	HMDB0000089	--	Nucleosides, nucleotides, and analogues	Pyrimidine nucleosides	-	--	--	--	Full match	No results	Full match	Nucleosides, nucleotides, and analogues	Pyrimidine nucleosides	Not available	Pyrimidine nucleosides	22.0511	4.46278	2.45507e-05	1	1.1184	up	6.56971e+07	5.6026e+07	4.88743e+07	2.95587e+06	2.67635e+06	2.10425e+06
Com_7618_neg	12(S)-HETE	12(S)-HETE; (5Z,8Z,10E,14Z)-(12S)-12-Hydroxyeicosa-5,8,10,14-tetraenoic acid; (5Z,8Z,10E,14Z)-(12S)-12-Hydroxyicosa-5,8,10,14-tetraenoic acid	C20 H32 O3	320.235	7.595	319.228	cpd:C14777	map00590 Arachidonic acid metabolism	HMDB0006111	LMFA03060064	Lipids and lipid-like molecules	Fatty Acyls	Eicosanoids	Fatty Acyls [FA]	Eicosanoids [FA03]	Hydroxy/hydroperoxyeicosatetraenoic acids [FA0306]	No results	No results	Full match	Lipids and lipid-like molecules	Fatty Acyls	Eicosanoids	Hydroxyeicosatetraenoic acids	5.76721	2.52787	2.4643e-05	1	1.32163	up	4.82306e+06	4.23471e+06	4.24014e+06	767198	734561	804020
Com_1963_pos	Levodopa	3,4-Dihydroxy-L-phenylalanine; L-Dopa; 3-Hydroxy-L-tyrosine; L-beta-(3,4-Dihydroxyphenyl)alanine; Levodopa; Dihydroxy-L-phenylalanine	C9 H11 N O4	197.07	5.132	198.077	cpd:C00355	map00350 Tyrosine metabolism;map01100 Metabolic pathways;map01110 Biosynthesis of secondary metabolites	HMDB0000181	--	Organic acids and derivatives	Carboxylic acids and derivatives	Amino acids, peptides, and analogues	--	--	--	No results	No results	Full match	None	None	None	None	6.42863	2.68451	2.52597e-05	1	1.36154	up	1.82791e+08	1.56861e+08	1.83111e+08	3.04962e+07	2.52019e+07	2.56201e+07
Com_3977_pos	5-[(E)-2-(3,5-dihydroxyphenyl)ethenyl]-2-methoxybenzene-1,3-diol	--	C15 H14 O5	274.083	6.143	275.09	--	--	--	--	--	--	--	--	--	--	Full match	Partial match	No results					9.39828	3.2324	2.63151e-05	1	1.05097	up	2.81583e+07	3.1173e+07	2.47339e+07	3.23724e+06	3.15235e+06	2.55516e+06
Com_95_pos	L-Glutamic acid	L-Glutamate; L-Glutamic acid; L-Glutaminic acid; Glutamate	C5 H9 N O4	147.054	1.471	148.061	cpd:C00025	map00220 Arginine biosynthesis;map00250 Alanine, aspartate and glutamate metabolism;map00330 Arginine and proline metabolism;map00332 Carbapenem biosynthesis;map00340 Histidine metabolism;map00430 Taurine and hypotaurine metabolism;map00480 Glutathione metabolism;map00630 Glyoxylate and dicarboxylate metabolism;map00650 Butanoate metabolism;map00860 Porphyrin and chlorophyll metabolism;map00910 N…	HMDB0000148	--	Organic acids and derivatives	Carboxylic acids and derivatives	Amino acids, peptides, and analogues	--	--	--	Full match	Full match	Full match	Organic acids and derivatives	Carboxylic acids and derivatives	Amino acids, peptides, and analogues	Glutamic acid and derivatives	0.0305815	-5.0312	2.65856e-05	1	1.30438	down	2.02765e+08	1.57331e+08	1.3708e+08	4.85461e+09	6.69066e+09	4.71215e+09
Com_1594_pos	gamma-Glutamyltyrosine	--	C14 H18 N2 O6	310.117	2.36	311.125	--	--	HMDB0011741	--	Organic acids and derivatives	Carboxylic acids and derivatives	Amino acids, peptides, and analogues	--	--	--	No results	Full match	No results	Organic acids and derivatives	Carboxylic acids and derivatives	Amino acids, peptides, and analogues	Tyrosine and derivatives	0.0484754	-4.3666	2.68949e-05	1	1.14271	down	7.19606e+06	9.57711e+06	9.88874e+06	1.98089e+08	1.53427e+08	1.98493e+08
Com_43_neg	3-Ureidopropionic acid	--	C4 H8 N2 O3	132.053	1.385	131.045	--	--	HMDB0000026	--	Organic acids and derivatives	Organic carbonic acids and derivatives	Ureas	--	--	--	Invalid mass	Invalid mass	No results	Organic acids and derivatives	Organic carbonic acids and derivatives	Ureas	Ureas	0.00543043	-7.52472	2.9505e-05	1	1.26446	down	6.83419e+07	4.36498e+07	4.27387e+07	9.9523e+09	1.1986e+10	6.55487e+09
Com_278_neg	3-Isopropylmalic acid	--	C7 H12 O5	176.068	3.378	175.061	--	--	HMDB0012156	--	Lipids and lipid-like molecules	Fatty Acyls	Fatty acids and conjugates	--	--	--	Full match	No results	Full match	Lipids and lipid-like molecules	Fatty Acyls	Fatty acids and conjugates	Hydroxy fatty acids	8.67314	3.11655	3.41091e-05	1	1.15959	up	8.21815e+08	9.91293e+08	8.76583e+08	1.11032e+08	8.88897e+07	1.10195e+08
Com_1543_pos	N6,N6,N6-Trimethyl-L-lysine	N6,N6,N6-Trimethyl-L-lysine	C9 H20 N2 O2	188.153	1.308	189.161	cpd:C03793	map00310 Lysine degradation	HMDB0001325	--	Organic acids and derivatives	Carboxylic acids and derivatives	Amino acids, peptides, and analogues	--	--	--	No results	Invalid mass	No results	Organic acids and derivatives	Carboxylic acids and derivatives	Amino acids, peptides, and analogues	L-alpha-amino acids	0.0145278	-6.10504	3.44918e-05	1	1.17442	down	2.48511e+06	2.33155e+06	2.87135e+06	1.63319e+08	1.50777e+08	2.15098e+08
Com_3108_pos	5,8-dihydroxy-10-methyl-5,8,9,10-tetrahydro-2H-oxecin-2-one	--	C10 H14 O4	180.079	5.808	181.086	--	--	--	--	--	--	--	--	--	--	Invalid mass	No match	No match					4.94385	2.30563	3.63964e-05	1	1.08803	up	5.75222e+07	6.06456e+07	6.97947e+07	1.22356e+07	1.18563e+07	1.39275e+07
Com_770_pos	4-oxo-4,5,6,7-tetrahydrobenzo[b]furan-3-carboxylic acid	--	C9 H8 O4	180.043	5.809	181.05	--	--	--	--	--	--	--	--	--	--	Full match	Full match	No results					7.45324	2.89787	3.75443e-05	1	1.12332	up	4.01876e+08	4.62298e+08	5.01703e+08	5.32056e+07	6.85637e+07	6.14904e+07
Com_1374_neg	Citrinin	Citrinin	C13 H14 O5	250.084	5.443	231.066	cpd:C16765	--	HMDB0041857	--	Organoheterocyclic compounds	Benzopyrans	-	--	--	--	Full match	No results	No results	Organoheterocyclic compounds	Benzopyrans	Not available	Benzopyrans	12.5667	3.65154	3.92225e-05	1	1.37143	up	1.2467e+08	1.38639e+08	1.04016e+08	8.65486e+06	1.05114e+07	1.00638e+07
Com_5199_pos	DL-Panthenol	--	C9 H19 N O4	205.132	4.832	206.139	--	--	HMDB0304820	--	Lipids and lipid-like molecules	Fatty Acyls	Fatty amides	--	--	--	No results	No results	Full match	Lipids and lipid-like molecules	Fatty Acyls	Fatty amides	N-acyl amines	0.151791	-2.71984	4.61704e-05	1	1.17297	down	4.20248e+06	4.24828e+06	4.88398e+06	2.83568e+07	2.86849e+07	3.08073e+07
Com_408_pos	3-Hydroxypicolinic acid	3-Hydroxypicolinic acid	C6 H5 N O3	139.027	2.194	140.035	cpd:C18620	--	HMDB0013188	--	Organoheterocyclic compounds	Pyridines and derivatives	Pyridinecarboxylic acids and derivatives	--	--	--	No results	No results	Full match	Organoheterocyclic compounds	Pyridines and derivatives	Pyridinecarboxylic acids and derivatives	Pyridinecarboxylic acids	3.40272	1.76669	4.63786e-05	1	1.23184	up	1.12876e+09	1.25652e+09	1.12906e+09	3.22288e+08	3.35115e+08	3.75398e+08
Com_173_pos	Diacetoxyscirpenol	Diacetoxyscirpenol	C19 H26 O7	383.196	5.39	384.203	cpd:C09662	--	HMDB0035104	--	Lipids and lipid-like molecules	Prenol lipids	Sesquiterpenoids	--	--	--	Invalid mass	No results	No results	Lipids and lipid-like molecules	Prenol lipids	Sesquiterpenoids	Trichothecenes	421.279	8.71863	5.21233e-05	1	1.28727	up	3.17239e+09	3.07174e+09	3.85984e+09	7.80998e+06	7.87389e+06	8.3002e+06
Com_321_neg	3,4-Dimethylbenzoic acid	--	C9 H10 O2	150.067	5.403	149.06	--	--	HMDB0002237	--	Benzenoids	Benzene and substituted derivatives	Benzoic acids and derivatives	--	--	--	Full match	Full match	Full match	Benzenoids	Benzene and substituted derivatives	Benzoic acids and derivatives	Benzoic acids	35.2765	5.14064	5.25976e-05	1	1.18795	up	7.90011e+08	7.68492e+08	7.84118e+08	2.32764e+07	2.05759e+07	2.25552e+07
Com_3671_neg	17(S)-HpDHA	--	C22 H32 O4	396.212	6.33	395.205	--	--	--	--	--	--	--	--	--	--	Invalid mass	No results	No results	Lipids and lipid-like molecules	Fatty Acyls	Fatty acids and conjugates	Very long-chain fatty acids	0.0589215	-4.08506	5.32039e-05	1	1.19548	down	2.14097e+06	1.78569e+06	1.59619e+06	2.81045e+07	2.72395e+07	3.83884e+07
Com_1536_neg	Cysteinylglycine	--	C5 H10 N2 O3 S	178.041	5.53	177.033	--	--	HMDB0000078	--	Organic acids and derivatives	Carboxylic acids and derivatives	Amino acids, peptides, and analogues	--	--	--	No results	Full match	Full match	Organic acids and derivatives	Carboxylic acids and derivatives	Amino acids, peptides, and analogues	Dipeptides	24.9886	4.6432	5.35363e-05	1	1.36817	up	1.24161e+08	1.13604e+08	9.89053e+07	3.82039e+06	4.21454e+06	5.43803e+06
Com_531_neg	Methyl nicotinate	--	C7 H7 N O2	137.047	4.988	136.04	--	--	HMDB0029806	--	Organoheterocyclic compounds	Pyridines and derivatives	Pyridinecarboxylic acids and derivatives	--	--	--	No results	No results	Full match	Organoheterocyclic compounds	Pyridines and derivatives	Pyridinecarboxylic acids and derivatives	Pyridinecarboxylic acids	0.314563	-1.66858	5.42274e-05	1	1.22364	down	1.82477e+08	1.94186e+08	1.72496e+08	6.12283e+08	5.31512e+08	6.01987e+08
Com_1689_neg	N-Acetyl-D-tryptophan	N-Acetyl-D-tryptophan	C13 H14 N2 O3	246.1	5.226	245.093	cpd:C03137	--	HMDB0255052	--	Organic acids and derivatives	Carboxylic acids and derivatives	Amino acids, peptides, and analogues	--	--	--	No results	No results	Full match	Organic acids and derivatives	Carboxylic acids and derivatives	Amino acids, peptides, and analogues	N-acyl-alpha amino acids	0.0955744	-3.38723	5.643e-05	1	1.19417	down	9.95612e+06	1.15232e+07	1.19919e+07	1.34394e+08	1.15168e+08	1.0065e+08
Com_703_pos	Hordenine	Hordenine; 4-[2-(Dimethylamino)ethyl]phenol	C10 H15 N O	165.116	3.6	166.123	cpd:C06199	map00350 Tyrosine metabolism	HMDB0004366	--	Benzenoids	Benzene and substituted derivatives	Phenethylamines	--	--	--	No results	Full match	No results	Benzenoids	Benzene and substituted derivatives	Phenethylamines	Phenethylamines	50.5233	5.65888	5.89829e-05	1	1.18994	up	5.75396e+08	6.61597e+08	6.29828e+08	1.45308e+07	1.08094e+07	1.16095e+07
Com_6_pos	2-Hydroxycinnamic acid	--	C9 H8 O3	164.048	2.381	165.055	--	--	HMDB0002641	--	Phenylpropanoids and polyketides	Cinnamic acids and derivatives	Hydroxycinnamic acids and derivatives	--	--	--	Full match	Not the top hit	Full match	Phenylpropanoids and polyketides	Cinnamic acids and derivatives	Hydroxycinnamic acids and derivatives	Hydroxycinnamic acids	0.0063153	-7.30693	6.09335e-05	1	1.16972	down	6.63134e+08	6.11222e+08	6.70498e+08	1.10355e+11	8.63227e+10	1.11281e+11
Com_557_neg	Phenylglyoxylic acid	alpha-Oxo-benzeneacetic acid; Benzoylformate; Benzoylformic acid; Phenylglyoxylic acid; Phenylglyoxylate; 2-Oxo-2-phenylacetate	C8 H6 O3	150.031	5.692	149.024	cpd:C02137	map00360 Phenylalanine metabolism	HMDB0001587	--	Benzenoids	Benzene and substituted derivatives	Benzoyl derivatives	--	--	--	Full match	Full match	Full match	Benzenoids	Benzene and substituted derivatives	Benzoyl derivatives	Benzoyl derivatives	23.9324	4.58089	6.13475e-05	1	1.37137	up	4.73759e+08	4.00376e+08	4.40643e+08	1.7889e+07	1.56592e+07	2.13891e+07
Com_746_neg	1-methyl-N-(4-piperidinophenyl)-1H-imidazole-4-sulfonamide	--	C15 H20 N4 O2 S	320.129	5.714	319.122	--	--	--	--	--	--	--	--	--	--	Invalid mass	No results	No results					23.9235	4.58036	6.18442e-05	1	1.07022	up	8.90172e+07	1.31864e+08	1.32423e+08	3.85722e+06	5.68112e+06	5.22971e+06
Com_123_neg	N-lactoyl-phenylalanine	--	C12 H15 N O4	237.1	5.037	236.093	--	--	HMDB0062175	--	Organic acids and derivatives	Carboxylic acids and derivatives	Amino acids, peptides, and analogues	--	--	--	No results	No results	Full match	Organic acids and derivatives	Carboxylic acids and derivatives	Amino acids, peptides, and analogues	Phenylalanine and derivatives	0.0953309	-3.39091	6.33669e-05	1	1.19031	down	2.91667e+08	2.1843e+08	2.5961e+08	2.67026e+09	3.15588e+09	2.24792e+09
Com_1981_neg	5-Phenyl-N-(4-(trifluoromethyl)phenyl)oxazol-2-amine	--	C16 H11 F3 N2 O	304.08	2.336	303.072	--	--	--	--	--	--	--	--	--	--	Invalid mass	No results	No results	Organoheterocyclic compounds	Azoles	Oxazoles	Phenyl-1,3-oxazoles	5.09649	2.3495	6.35647e-05	1	1.32046	up	6.62063e+07	7.39373e+07	8.26317e+07	1.65972e+07	1.36005e+07	1.35138e+07
Com_1906_pos	11-Ketoetiocholanolone	11-Ketoetiocholanolone; 3alpha-Hydroxy-5beta-androstane-11,17-dione	C19 H28 O3	304.205	5.849	287.201	cpd:C14552	--	HMDB0006031	LMST02020087	Lipids and lipid-like molecules	Steroids and steroid derivatives	Androstane steroids	Sterol Lipids [ST]	Steroids [ST02]	C19 steroids (androgens) and derivatives [ST0202]	No results	No results	Full match	Lipids and lipid-like molecules	Steroids and steroid derivatives	Androstane steroids	Androgens and derivatives	28.9451	4.85525	6.79083e-05	1	1.22047	up	1.44107e+08	1.93111e+08	1.54066e+08	4.30874e+06	6.23632e+06	6.42789e+06
Com_296_neg	Picrotin	Picrotin	C15 H18 O7	310.105	5.638	309.098	cpd:C09528	--	HMDB0240279	--	Organoheterocyclic compounds	Furopyrans	-	--	--	--	Full match	No results	No results	Organoheterocyclic compounds	Furopyrans	Not available	Furopyrans	21.4521	4.42305	6.94506e-05	1	1.11111	up	6.29745e+08	7.01325e+08	4.53628e+08	3.45302e+07	2.4736e+07	2.39284e+07
Com_2239_pos	1-(4-hydroxyphenyl)propane-1,2-diol	--	C9 H12 O3	150.069	5.757	151.076	--	--	--	--	--	--	--	--	--	--	Invalid mass	No match	No match					4.12915	2.04584	7.06093e-05	1	1.20057	up	1.38404e+08	1.42479e+08	1.59266e+08	3.18056e+07	3.60347e+07	3.87554e+07
Com_1810_pos	Ala-Ile	--	C9 H18 N2 O3	202.133	5.2	203.14	--	--	HMDB0028690	--	Organic acids and derivatives	Carboxylic acids and derivatives	Amino acids, peptides, and analogues	--	--	--	No results	Invalid mass	No results	Organic acids and derivatives	Carboxylic acids and derivatives	Amino acids, peptides, and analogues	Dipeptides	6.91575	2.78989	7.29814e-05	1	1.04984	up	1.03637e+08	1.18697e+08	1.20899e+08	1.90058e+07	1.56305e+07	1.49942e+07
Com_105_pos	DL-Lysine	--	C6 H14 N2 O2	146.106	1.242	147.113	--	--	--	--	--	--	--	--	--	--	Full match	Full match	Full match	Organic acids and derivatives	Carboxylic acids and derivatives	Amino acids, peptides, and analogues	Alpha amino acids	0.00448769	-7.79981	7.50997e-05	1	1.18157	down	2.12213e+07	2.19855e+07	2.27421e+07	5.63211e+09	4.39023e+09	4.6732e+09
Com_1282_pos	2-(2,5-dimethyl-3-thienyl)-2,3,4,5-tetrahydro-1,5-benzothiazepin-4-one	--	C15 H15 N O S2	289.057	1.405	290.064	--	--	--	--	--	--	--	--	--	--	Invalid mass	No results	No results					0.164656	-2.60247	7.5887e-05	1	1.0215	down	3.78614e+07	4.59108e+07	4.43435e+07	2.70233e+08	2.85788e+08	2.2206e+08
Com_10024_pos	2-Methoxyestradiol (2-MeOE2)	--	C19 H26 O3	302.189	7.024	303.196	--	--	--	--	--	--	--	--	--	--	No results	No results	Full match	Lipids and lipid-like molecules	Steroids and steroid derivatives	Estrane steroids	Estrogens and derivatives	5.45407	2.44733	7.65155e-05	1	1.29855	up	3.22229e+06	4.01862e+06	3.27236e+06	628895	708818	589888
Com_20_pos	2-oxopiperidine-3-carbohydrazide	--	C6 H11 N3 O2	140.059	2.297	141.066	--	--	--	--	--	--	--	--	--	--	Invalid mass	No results	No match					5.92034	2.56568	7.70637e-05	1	1.20501	up	4.44169e+10	4.25276e+10	4.98852e+10	8.05588e+09	7.46502e+09	7.59093e+09
Com_10002_pos	Chlorogenic Acid Methyl Ester	--	C17 H20 O9	368.112	5.7	369.119	--	--	--	--	--	--	--	--	--	--	No results	No results	Full match					5.30656	2.40778	7.80303e-05	1	1.1676	up	2.80306e+06	2.62959e+06	2.65985e+06	511974	504947	508077
Com_7058_pos	DL-Citrulline	--	C6 H13 N3 O3	175.096	4.908	176.104	--	--	HMDB0250742	--	Organic acids and derivatives	Carboxylic acids and derivatives	Amino acids, peptides, and analogues	--	--	--	No results	No results	Full match	Organic acids and derivatives	Carboxylic acids and derivatives	Amino acids, peptides, and analogues	Alpha amino acids	5.13751	2.36107	8.23786e-05	1	1.20219	up	1.46354e+07	1.60767e+07	1.85148e+07	3.4164e+06	2.89505e+06	3.27043e+06
Com_434_pos	2-{[(4,5-dimethoxy-2-nitrophenethyl)imino]methyl}phenol	--	C17 H18 N2 O5	330.119	2.197	331.126	--	--	--	--	--	--	--	--	--	--	Invalid mass	No results	No results					4.3386	2.11723	8.25355e-05	1	1.23887	up	1.23061e+09	1.04218e+09	1.13502e+09	2.68141e+08	2.31159e+08	2.86163e+08
Com_658_pos	N-Tetradecanamide	--	C14 H29 N O	227.226	8.707	228.233	--	--	--	--	--	--	--	--	--	--	No results	No results	Full match	Lipids and lipid-like molecules	Fatty Acyls	Fatty amides	Fatty amides	18.5476	4.21316	8.84837e-05	1	1.11025	up	5.28923e+08	3.90933e+08	3.37932e+08	2.58185e+07	1.80135e+07	2.39818e+07
Com_687_pos	6-cyclohex-3-enyl-5-nitropiperidin-2-one	--	C11 H16 N2 O3	207.091	5.345	208.098	--	--	--	--	--	--	--	--	--	--	Invalid mass	No results	No match					0.15205	-2.71738	8.97771e-05	1	1.13368	down	7.82011e+07	8.25818e+07	8.68353e+07	5.87221e+08	4.83643e+08	5.5767e+08
Com_995_pos	1-(3-acetyl-2,4,6-trihydroxyphenyl)ethan-1-one	--	C10 H10 O5	210.054	5.529	211.061	--	--	--	--	--	--	--	--	--	--	Full match	No results	Full match					7.56819	2.91995	9.17854e-05	1	1.24623	up	4.50393e+08	4.31727e+08	3.99357e+08	4.93251e+07	6.0472e+07	5.95271e+07
Com_1514_neg	13,14-Dihydro-15-keto Prostaglandin E2	--	C20 H32 O5	388.199	6.472	387.192	--	--	--	--	--	--	--	--	--	--	Invalid mass	No results	No results	Lipids and lipid-like molecules	Fatty Acyls	Eicosanoids	Prostaglandins and related compounds	0.0301009	-5.05405	9.32254e-05	1	1.21856	down	5.11318e+06	3.4755e+06	2.99331e+06	1.54622e+08	1.30391e+08	9.97593e+07
Com_107_neg	Pimelic acid	Pimelate; Pimelic acid; Heptanedioic acid; 6-Carboxyhexanoate	C7 H12 O4	160.073	5.465	205.071	cpd:C02656	map00780 Biotin metabolism;map01100 Metabolic pathways	HMDB0000857	LMFA01170051	Lipids and lipid-like molecules	Fatty Acyls	Fatty acids and conjugates	Fatty Acyls [FA]	Fatty Acids and Conjugates [FA01]	Dicarboxylic acids [FA0117]	Full match	Full match	Full match	Lipids and lipid-like molecules	Fatty Acyls	Fatty acids and conjugates	Medium-chain fatty acids	0.182857	-2.45121	9.5511e-05	1	1.08236	down	7.20478e+08	6.07981e+08	6.64942e+08	3.88851e+09	3.13584e+09	3.87707e+09
Com_122_pos	D-(+)-Glucose	--	C6 H12 O6	197.091	1.513	198.098	--	--	--	--	--	--	--	--	--	--	Invalid mass	Invalid mass	No results	Organic oxygen compounds	Organooxygen compounds	Carbohydrates and carbohydrate conjugates	Hexoses	0.186477	-2.42293	9.67844e-05	1	1.16352	down	7.22151e+08	7.91073e+08	8.23811e+08	4.28193e+09	3.68441e+09	4.56623e+09
Com_14_pos	Acetanilide	Acetanilide; N-Phenylacetamide; N-Acetylarylamine	C8 H9 N O	135.069	2.382	136.076	cpd:C07565	--	HMDB0001250	--	Benzenoids	Benzene and substituted derivatives	-	--	--	--	Full match	Full match	No results	Benzenoids	Benzene and substituted derivatives	Not available	Benzene and substituted derivatives	0.00521952	-7.58187	9.7339e-05	1	1.15605	down	2.75705e+08	2.68115e+08	2.58453e+08	5.59999e+10	4.37866e+10	5.39196e+10
Com_33_neg	L-Tyrosine	L-Tyrosine; (S)-3-(p-Hydroxyphenyl)alanine; (S)-2-Amino-3-(p-hydroxyphenyl)propionic acid; Tyrosine	C9 H11 N O3	135.068	2.279	180.066	cpd:C00082	map00130 Ubiquinone and other terpenoid-quinone biosynthesis;map00261 Monobactam biosynthesis;map00350 Tyrosine metabolism;map00360 Phenylalanine metabolism;map00400 Phenylalanine, tyrosine and tryptophan biosynthesis;map00460 Cyanoamino acid metabolism;map00680 Methane metabolism;map00730 Thiamine metabolism;map00970 Aminoacyl-tRNA biosynthesis;map01100 Metabolic pathways	HMDB0000158	--	Organic acids and derivatives	Carboxylic acids and derivatives	Amino acids, peptides, and analogues	--	--	--	Invalid mass	Invalid mass	No results	Organic acids and derivatives	Carboxylic acids and derivatives	Amino acids, peptides, and analogues	Tyrosine and derivatives	0.0315819	-4.98476	9.77441e-05	1	1.19522	down	5.71774e+08	5.04434e+08	4.3007e+08	1.48795e+10	1.61402e+10	1.66746e+10
Com_11_pos	Tyrosine	L-Tyrosine; (S)-3-(p-Hydroxyphenyl)alanine; (S)-2-Amino-3-(p-hydroxyphenyl)propionic acid; Tyrosine	C9 H11 N O3	181.075	2.398	182.082	cpd:C00082	map00130 Ubiquinone and other terpenoid-quinone biosynthesis;map00261 Monobactam biosynthesis;map00350 Tyrosine metabolism;map00360 Phenylalanine metabolism;map00400 Phenylalanine, tyrosine and tryptophan biosynthesis;map00460 Cyanoamino acid metabolism;map00680 Methane metabolism;map00730 Thiamine metabolism;map00970 Aminoacyl-tRNA biosynthesis;map01100 Metabolic pathways	HMDB0000158	--	Organic acids and derivatives	Carboxylic acids and derivatives	Amino acids, peptides, and analogues	--	--	--	No results	Full match	Full match	Organic acids and derivatives	Carboxylic acids and derivatives	Amino acids, peptides, and analogues	Tyrosine and derivatives	0.00452301	-7.7885	0.000108191	1	1.16282	down	3.23207e+08	3.06815e+08	3.30531e+08	7.61801e+10	5.92521e+10	7.6938e+10
Com_3246_pos	Cys-Gly	Cys-Gly; L-Cysteinylglycine	C5 H10 N2 O3 S	178.042	5.552	179.049	cpd:C01419	map00480 Glutathione metabolism;map01100 Metabolic pathways	HMDB0257594	--	Organic acids and derivatives	Carboxylic acids and derivatives	Amino acids, peptides, and analogues	--	--	--	No results	No results	Full match	Organic acids and derivatives	Carboxylic acids and derivatives	Amino acids, peptides, and analogues	Dipeptides	41.6945	5.38178	0.000109175	1	1.33838	up	7.43728e+07	8.69927e+07	8.74798e+07	1.94728e+06	2.02637e+06	1.99465e+06
Com_243_neg	2,2-Bis(hydroxymethyl)propionic acid	--	C5 H10 O4	134.057	2.21	133.05	--	--	--	--	--	--	--	--	--	--	Invalid mass	No results	No results	Organic acids and derivatives	Hydroxy acids and derivatives	Beta hydroxy acids and derivatives	Beta hydroxy acids and derivatives	5.44473	2.44486	0.000120063	1	1.35052	up	1.2017e+09	1.23069e+09	9.92986e+08	2.12216e+08	1.93784e+08	2.23117e+08
Com_8893_pos	α-Cyclodextrin	--	C36 H60 O30	972.322	4.771	973.329	--	--	--	--	--	--	--	--	--	--	No results	Invalid mass	No results	Organic oxygen compounds	Organooxygen compounds	Carbohydrates and carbohydrate conjugates	Oligosaccharides	0.282603	-1.82315	0.000126969	1	1.18756	down	1.82231e+06	1.63111e+06	1.66837e+06	5.56943e+06	5.88171e+06	6.67248e+06
Com_2192_pos	Dihydrokawain	--	C14 H16 O3	232.111	5.81	233.118	--	--	HMDB0029504	--	Phenylpropanoids and polyketides	Kavalactones	-	--	--	--	No results	Full match	No results	Phenylpropanoids and polyketides	Kavalactones	Not available	Kavalactones	3.52824	1.81895	0.000128248	1	1.33739	up	1.43254e+08	1.60213e+08	1.65771e+08	4.07306e+07	4.2595e+07	4.96693e+07
Com_138_neg	2'-Deoxyuridine	Deoxyuridine; 2-Deoxyuridine; 2'-Deoxyuridine	C9 H12 N2 O5	228.074	4.746	227.067	cpd:C00526	map00240 Pyrimidine metabolism	HMDB0000012	--	Nucleosides, nucleotides, and analogues	Pyrimidine nucleosides	Pyrimidine 2'-deoxyribonucleosides	--	--	--	Full match	No results	Full match	Nucleosides, nucleotides, and analogues	Pyrimidine nucleosides	Pyrimidine 2'-deoxyribonucleosides	Pyrimidine 2'-deoxyribonucleosides	78.075	6.28679	0.000130429	1	1.20237	up	2.19333e+09	2.16123e+09	2.10516e+09	2.67129e+07	2.50339e+07	3.09906e+07
Com_17_neg	Homogentisic acid	Homogentisate; Homogentisic acid; 2,5-Dihydroxyphenylacetic acid; 2,5-Dihydroxyphenylacetate	C8 H8 O4	168.042	5.666	167.034	cpd:C00544	map00130 Ubiquinone and other terpenoid-quinone biosynthesis;map00350 Tyrosine metabolism;map01100 Metabolic pathways	HMDB0000130	--	Benzenoids	Benzene and substituted derivatives	Phenylacetic acids	--	--	--	Full match	Not the top hit	Full match	Benzenoids	Benzene and substituted derivatives	Phenylacetic acids	2(hydroxyphenyl)acetic acids	248.592	7.95763	0.000140938	1	1.3761	up	2.74488e+10	2.70759e+10	2.46406e+10	1.29891e+08	8.91968e+07	9.93673e+07
Com_4418_neg	Roquefortine C	--	C22 H23 N5 O2	389.192	4.95	388.185	--	--	HMDB0030381	--	Organoheterocyclic compounds	Indoles and derivatives	Pyrroloindoles	--	--	--	Invalid mass	No results	No results	Organoheterocyclic compounds	Indoles and derivatives	Pyrroloindoles	Pyrroloindoles	8.92829	3.15838	0.000148979	1	1.12468	up	2.04299e+07	1.98722e+07	2.03022e+07	2.3953e+06	2.11037e+06	2.28223e+06
Com_2487_pos	(2R,3S,4S,5R,6R)-2-(hydroxymethyl)-6-(2-phenylethoxy)oxane-3,4,5-triol	--	C14 H20 O6	306.109	5.766	307.117	--	--	--	--	--	--	--	--	--	--	Invalid mass	No results	No results					8.61421	3.10672	0.000159152	1	1.21906	up	9.83424e+07	1.04681e+08	1.39689e+08	1.12885e+07	1.38926e+07	1.46034e+07
Com_5706_neg	Bz-RS-ISer(3-Ph)-Ome	--	C17 H17 N O4	299.116	6.425	298.109	--	--	--	--	--	--	--	--	--	--	No results	No results	Full match					6.76252	2.75756	0.000161857	1	1.22698	up	1.13657e+07	8.08373e+06	8.90514e+06	1.27094e+06	1.64612e+06	1.27584e+06
Com_2837_pos	gamma-Glutamylmethionine	--	C10 H18 N2 O5 S	278.095	4.938	279.102	--	--	HMDB0034367	--	Organic acids and derivatives	Carboxylic acids and derivatives	Amino acids, peptides, and analogues	--	--	--	No results	Full match	No results	Organic acids and derivatives	Carboxylic acids and derivatives	Amino acids, peptides, and analogues	Dipeptides	0.0326556	-4.93653	0.000174071	1	1.36491	down	3.13002e+06	1.74886e+06	2.44959e+06	6.34646e+07	6.86828e+07	9.22696e+07
Com_234_neg	L-Serine	L-Serine; L-2-Amino-3-hydroxypropionic acid; L-3-Hydroxy-alanine; Serine	C3 H7 N O3	105.042	1.369	104.034	cpd:C00065	map00260 Glycine, serine and threonine metabolism;map00261 Monobactam biosynthesis;map00270 Cysteine and methionine metabolism;map00460 Cyanoamino acid metabolism;map00600 Sphingolipid metabolism;map00630 Glyoxylate and dicarboxylate metabolism;map00680 Methane metabolism;map00920 Sulfur metabolism;map00970 Aminoacyl-tRNA biosynthesis;map01100 Metabolic pathways;map01110 Biosynthesis of secondary…	HMDB0000187	--	Organic acids and derivatives	Carboxylic acids and derivatives	Amino acids, peptides, and analogues	--	--	--	Invalid mass	Invalid mass	No results	Organic acids and derivatives	Carboxylic acids and derivatives	Amino acids, peptides, and analogues	Serine and derivatives	0.00901746	-6.79306	0.000175613	1	1.17623	down	1.61144e+07	1.12537e+07	1.3571e+07	1.44279e+09	1.60365e+09	1.49353e+09
Com_709_neg	3-Hydroxymandelic acid	--	C8 H8 O4	168.042	4.954	167.034	--	--	HMDB0000750	--	Benzenoids	Phenols	1-hydroxy-4-unsubstituted benzenoids	--	--	--	Full match	Not the top hit	Full match	Benzenoids	Phenols	1-hydroxy-4-unsubstituted benzenoids	1-hydroxy-4-unsubstituted benzenoids	0.218345	-2.19532	0.000177178	1	1.23963	down	8.53396e+07	8.48028e+07	8.9643e+07	4.20685e+08	3.63472e+08	4.05635e+08
Com_2575_pos	(±)11(12)-DiHET	--	C20 H34 O4	320.236	6.168	321.243	--	--	--	--	--	--	--	--	--	--	Invalid mass	No match	No match					23.7784	4.57158	0.000178298	1	1.24155	up	1.05087e+08	1.25987e+08	9.90248e+07	4.70271e+06	4.75722e+06	4.42236e+06
Com_45_pos	4-Hydroxybenzaldehyde	4-Hydroxybenzaldehyde; p-Hydroxybenzaldehyde	C7 H6 O2	122.037	2.381	123.045	cpd:C00633	map01100 Metabolic pathways	HMDB0011718	--	Organic oxygen compounds	Organooxygen compounds	Carbonyl compounds	--	--	--	Invalid mass	Invalid mass	No results	Organic oxygen compounds	Organooxygen compounds	Carbonyl compounds	Hydroxybenzaldehydes	0.0108406	-6.52741	0.000181525	1	1.17043	down	2.04326e+08	2.0135e+08	2.11867e+08	2.0483e+10	1.61742e+10	2.03082e+10
Com_1328_pos	5,6-dimethyl-4-oxo-4H-pyran-2-carboxylic acid	--	C8 H8 O4	168.043	5.385	169.05	--	--	--	--	--	--	--	--	--	--	Full match	Partial match	Full match					11.9603	3.58018	0.000181955	1	1.18808	up	2.53673e+08	2.49892e+08	2.35829e+08	1.81053e+07	2.22366e+07	2.14791e+07
Com_1257_pos	6,7-dihydro-5H-dibenzo[d,f][1,3]diazepin-6-one	--	C13 H10 N2 O	210.08	6.588	211.087	--	--	--	--	--	--	--	--	--	--	Full match	No results	No results					0.0531263	-4.23443	0.000188117	1	1.25575	down	1.54996e+07	1.21554e+07	1.69826e+07	2.76264e+08	3.03852e+08	2.60101e+08
Com_2344_pos	5-Aminosalicylic Acid	--	C7 H7 N O3	153.043	2.689	154.051	--	--	HMDB0014389	--	Benzenoids	Benzene and substituted derivatives	Benzoic acids and derivatives	--	--	--	No results	No results	Full match	Benzenoids	Benzene and substituted derivatives	Benzoic acids and derivatives	Aminobenzoic acids	4.73947	2.24473	0.000189638	1	1.3469	up	1.4424e+08	1.15546e+08	1.42389e+08	2.72587e+07	2.45944e+07	3.30034e+07
Com_399_neg	Adipic acid	Adipate; Adipic acid; Hexanedioate; Hexan-1,6-dicarboxylate	C6 H10 O4	146.057	5.071	145.05	cpd:C06104	map01100 Metabolic pathways	HMDB0000448	LMFA01170048	Lipids and lipid-like molecules	Fatty Acyls	Fatty acids and conjugates	Fatty Acyls [FA]	Fatty Acids and Conjugates [FA01]	Dicarboxylic acids [FA0117]	Full match	Full match	Full match	Lipids and lipid-like molecules	Fatty Acyls	Fatty acids and conjugates	Medium-chain fatty acids	10.7395	3.42485	0.000195115	1	1.36054	up	6.87532e+08	5.13281e+08	4.98021e+08	4.95432e+07	4.96183e+07	5.90241e+07
Com_327_neg	N-Acetyl-DL-glutamic acid	--	C7 H11 N O5	189.063	2.507	188.056	--	--	--	--	--	--	--	--	--	--	Full match	Full match	Full match	Organic acids and derivatives	Carboxylic acids and derivatives	Amino acids, peptides, and analogues	Glutamic acid and derivatives	4.49456	2.16818	0.000201544	1	1.34667	up	7.83128e+08	8.31566e+08	6.30467e+08	1.8222e+08	1.44932e+08	1.72377e+08
Com_3204_pos	6 β-Hydroxycortisol	--	C21 H30 O6	378.202	5.002	379.209	--	--	--	--	--	--	--	--	--	--	No results	Invalid mass	No results	Lipids and lipid-like molecules	Steroids and steroid derivatives	Hydroxysteroids	21-hydroxysteroids	2.84209	1.50695	0.000206046	1	1.26512	up	7.29654e+07	8.93006e+07	8.03148e+07	2.77684e+07	2.6095e+07	3.14897e+07
Com_294_pos	methyl 2,5-dimethyl-1H-pyrrole-3-carboxylate	--	C8 H11 N O2	153.08	3.098	154.087	--	--	--	--	--	--	--	--	--	--	Full match	No results	Full match					36.3708	5.18471	0.000211504	1	1.18151	up	1.69976e+09	1.69301e+09	1.67947e+09	4.94279e+07	4.83774e+07	4.16536e+07
Com_4646_neg	Maltotriose	Maltotriose; Amylotriose	C18 H32 O16	504.171	4.872	503.164	cpd:C01835	map02010 ABC transporters	HMDB0001262	--	Organic oxygen compounds	Organooxygen compounds	Carbohydrates and carbohydrate conjugates	--	--	--	No results	No results	Full match	Organic oxygen compounds	Organooxygen compounds	Carbohydrates and carbohydrate conjugates	Oligosaccharides	6.02702	2.59145	0.000214656	1	1.29443	up	1.28431e+07	1.83207e+07	1.55566e+07	2.85172e+06	2.14365e+06	2.75646e+06
Com_2963_pos	isonicotinaldehyde 4-(5-methyl-2,4-dinitrophenyl)hydrazone	--	C13 H11 N5 O4	301.081	1.854	302.088	--	--	--	--	--	--	--	--	--	--	Full match	No results	No results					5.08612	2.34657	0.000219479	1	1.31925	up	7.84733e+07	1.01272e+08	1.03472e+08	1.62752e+07	1.94561e+07	1.99531e+07
Com_5988_neg	5-[4-(4-methoxyphenoxy)phenyl]-1H-pyrazole	--	C16 H14 N2 O2	266.106	5.819	265.098	--	--	--	--	--	--	--	--	--	--	Full match	No results	No results					0.325883	-1.61758	0.000233478	1	1.25461	down	3.8484e+06	3.47629e+06	3.43074e+06	1.20983e+07	1.09803e+07	9.92544e+06
Com_10_pos	L-Tryptophan	L-Tryptophan; Tryptophan; (S)-alpha-Amino-beta-(3-indolyl)-propionic acid	C11 H12 N2 O2	204.091	5.253	205.098	cpd:C00078	map00260 Glycine, serine and threonine metabolism;map00380 Tryptophan metabolism;map00400 Phenylalanine, tyrosine and tryptophan biosynthesis;map00970 Aminoacyl-tRNA biosynthesis;map01100 Metabolic pathways;map01110 Biosynthesis of secondary metabolites;map01210 2-Oxocarboxylic acid metabolism;map01230 Biosynthesis of amino acids	HMDB0000929	--	Organoheterocyclic compounds	Indoles and derivatives	Indolyl carboxylic acids and derivatives	--	--	--	Full match	Not the top hit	Full match	Organoheterocyclic compounds	Indoles and derivatives	Indolyl carboxylic acids and derivatives	Indolyl carboxylic acids and derivatives	0.00554278	-7.49517	0.00023388	1	1.16922	down	5.41123e+08	2.98855e+08	4.07845e+08	7.87953e+10	6.501e+10	8.13206e+10
Com_1679_pos	Isoproterenol	Isoproterenol; Isoprenaline	C11 H17 N O3	211.122	5.347	212.129	cpd:C07056	--	HMDB0015197	--	Benzenoids	Phenols	Benzenediols	--	--	--	No results	No results	Full match	Benzenoids	Phenols	Benzenediols	Catechols	9.03596	3.17568	0.00023461	1	1.13607	up	1.58312e+08	1.23261e+08	1.77637e+08	1.69704e+07	1.50183e+07	1.88315e+07
Com_772_pos	N,N-Dimethylarginine	NG,NG-Dimethyl-L-arginine; N,N-Dimethylarginine; Nomega,Nomega-Dimethyl-L-arginine; ADMA	C8 H18 N4 O2	202.144	1.515	203.151	cpd:C03626	--	HMDB0001539	--	Organic acids and derivatives	Carboxylic acids and derivatives	Amino acids, peptides, and analogues	--	--	--	No results	Full match	Full match	Organic acids and derivatives	Carboxylic acids and derivatives	Amino acids, peptides, and analogues	Arginine and derivatives	0.0205259	-5.60641	0.000238247	1	1.13261	down	6.5883e+06	1.15831e+07	1.03595e+07	4.94364e+08	3.82039e+08	5.1359e+08
Com_4503_pos	Eucalyptol	1,8-Cineole; 1,8-Cineol; Eucalyptol	C10 H18 O	136.126	9.365	137.133	cpd:C09844	map01110 Biosynthesis of secondary metabolites	HMDB0004472	--	Organoheterocyclic compounds	Oxanes	-	--	--	--	No results	Invalid mass	No results	Organoheterocyclic compounds	Oxanes	Not available	Oxanes	8.53733	3.09379	0.000248286	1	1.10401	up	4.07065e+07	2.99264e+07	2.95807e+07	4.95775e+06	3.31982e+06	3.46071e+06
Com_3871_neg	Catechin	Catechin; (+/-)-Catechin	C15 H14 O6	290.083	6.043	289.075	cpd:C17590	--	HMDB0002780	--	Phenylpropanoids and polyketides	Flavonoids	Flavans	--	--	--	Invalid mass	No results	No results	Phenylpropanoids and polyketides	Flavonoids	Flavans	Catechins	8.81643	3.14019	0.000250577	1	1.2599	up	2.69704e+07	2.36195e+07	2.69528e+07	2.56824e+06	2.7673e+06	3.45969e+06
Com_1280_pos	N4-Acetylcytidine	N4-Acetylcytidine	C11 H15 N3 O6	285.097	1.843	286.105	cpd:C22293	--	HMDB0005923	--	Nucleosides, nucleotides, and analogues	Pyrimidine nucleosides	-	--	--	--	No results	No results	Full match	Nucleosides, nucleotides, and analogues	Pyrimidine nucleosides	Not available	Pyrimidine nucleosides	11.595	3.53543	0.000252078	1	1.20151	up	3.18108e+08	2.33973e+08	2.84973e+08	2.57623e+07	2.24448e+07	2.39841e+07
Com_3908_neg	Royal jelly acid	--	C10 H18 O3	186.125	6.658	185.118	--	--	--	--	--	--	--	--	--	--	No results	No results	Full match	Organic acids and derivatives	Hydroxy acids and derivatives	Medium-chain hydroxy acids and derivatives	Medium-chain hydroxy acids and derivatives	0.0641272	-3.96292	0.000252328	1	1.17871	down	2.14191e+06	1.40708e+06	1.28739e+06	2.05143e+07	2.1272e+07	3.36322e+07
Com_897_neg	Adenosine 3'5'-cyclic monophosphate	--	C10 H12 N5 O6 P	329.053	4.032	328.045	--	--	--	--	--	--	--	--	--	--	Full match	Full match	Full match	Nucleosides, nucleotides, and analogues	Purine nucleotides	Cyclic purine nucleotides	3',5'-cyclic purine nucleotides	21.5557	4.42999	0.000252453	1	1.02678	up	1.37681e+08	9.4836e+07	9.95959e+07	3.68042e+06	5.09099e+06	6.63582e+06
Com_1193_pos	Acetylcholine	Acetylcholine; O-Acetylcholine	C7 H15 N O2	145.111	1.601	146.118	cpd:C01996	map00564 Glycerophospholipid metabolism	HMDB0000895	--	Organic nitrogen compounds	Organonitrogen compounds	Quaternary ammonium salts	--	--	--	No results	Full match	No results	Organic nitrogen compounds	Organonitrogen compounds	Quaternary ammonium salts	Acyl cholines	0.233294	-2.09978	0.000256138	1	1.10093	down	6.6472e+07	6.91408e+07	6.51393e+07	2.99141e+08	2.61055e+08	3.00317e+08
Com_2057_pos	Hippuric acid	Hippurate; Hippuric acid; N-Benzoylglycine; Benzoylaminoacetic acid	C9 H9 N O3	179.059	5.352	180.066	cpd:C01586	map00360 Phenylalanine metabolism	HMDB0000714	--	Benzenoids	Benzene and substituted derivatives	Benzoic acids and derivatives	--	--	--	No results	No results	Full match	Benzenoids	Benzene and substituted derivatives	Benzoic acids and derivatives	Hippuric acids	0.522972	-0.935194	0.000256901	1	1.13914	down	7.25437e+07	7.69953e+07	8.09855e+07	1.41737e+08	1.50933e+08	1.48127e+08
Com_871_neg	N-benzyl-N-isopropyl-N'-[4-(trifluoromethoxy)phenyl]urea	--	C18 H19 F3 N2 O2	352.137	5.55	351.13	--	--	--	--	--	--	--	--	--	--	Invalid mass	No results	No results					0.24567	-2.0252	0.000257716	1	1.1351	down	7.44588e+07	7.27007e+07	6.96341e+07	2.82444e+08	2.77233e+08	3.22781e+08
Com_1475_pos	Abametapir	--	C12 H12 N2	184.101	5.126	185.108	--	--	HMDB0246854	--	Organoheterocyclic compounds	Pyridines and derivatives	Bipyridines and oligopyridines	--	--	--	No results	No results	Full match	Organoheterocyclic compounds	Pyridines and derivatives	Bipyridines and oligopyridines	Bipyridines and oligopyridines	0.135085	-2.88806	0.000259338	1	1.25565	down	2.42045e+07	2.31803e+07	2.89084e+07	1.71646e+08	1.63644e+08	2.29489e+08
Com_1381_pos	4-oxo-4-(4-toluidino)but-2-enoic acid	--	C11 H11 N O3	205.075	3.471	206.082	--	--	--	--	--	--	--	--	--	--	Full match	Not the top hit	Full match					2.61234	1.38534	0.000261377	1	1.2391	up	2.55252e+08	2.86189e+08	3.10728e+08	1.18183e+08	9.81738e+07	1.09852e+08
Com_1705_pos	4-(2,3-dihydro-1,4-benzodioxin-6-yl)butanoic acid	--	C12 H14 O4	244.07	2.353	245.078	--	--	--	--	--	--	--	--	--	--	Invalid mass	No match	No match					10.5669	3.40148	0.000270748	1	1.07722	up	1.37474e+08	2.21072e+08	1.72518e+08	2.09758e+07	1.6328e+07	1.29534e+07
Com_2289_pos	Isohomovanillic acid	--	C9 H10 O4	182.059	5.619	183.067	--	--	HMDB0000333	--	Benzenoids	Phenols	Methoxyphenols	--	--	--	No results	Invalid mass	No results	Benzenoids	Phenols	Methoxyphenols	Methoxyphenols	7.3036	2.86861	0.000283997	1	1.3273	up	1.33213e+08	1.51106e+08	1.38822e+08	1.64716e+07	1.98684e+07	2.15961e+07
Com_1613_pos	4-[1-(dimethylamino)ethylidene]-2-phenyl-1,3-oxazol-5(4H)-one	--	C13 H14 N2 O2	230.106	5.459	231.114	--	--	--	--	--	--	--	--	--	--	Full match	No results	No results					0.21448	-2.22109	0.000287648	1	1.06808	down	4.50841e+07	4.36621e+07	3.88151e+07	1.95033e+08	2.04319e+08	1.95395e+08
Com_876_pos	Lactobionic acid	--	C12 H22 O12	358.11	5.891	359.117	--	--	HMDB0253945	--	Lipids and lipid-like molecules	Fatty Acyls	Fatty acyl glycosides	--	--	--	No results	No results	Full match	Lipids and lipid-like molecules	Fatty Acyls	Fatty acyl glycosides	Fatty acyl glycosides of mono- and disaccharides	129.492	7.01672	0.000309836	1	1.15362	up	4.93468e+08	4.34227e+08	2.67488e+08	4.91264e+06	2.36965e+06	1.94746e+06
Com_1201_pos	N-Octyl-2-pyrrolidone	--	C12 H23 N O	197.179	9.365	198.186	--	--	--	--	--	--	--	--	--	--	Full match	Partial match	No results					21.0046	4.39263	0.000349131	1	1.1165	up	3.0069e+08	2.21564e+08	1.53661e+08	1.36727e+07	8.11977e+06	1.0387e+07
Com_56_neg	4-Hydroxybutyric acid (GHB)	--	C4 H8 O3	104.046	2.398	103.039	--	--	--	--	--	--	--	--	--	--	Invalid mass	Invalid mass	No results	Lipids and lipid-like molecules	Fatty Acyls	Fatty acids and conjugates	Hydroxy fatty acids	24.6865	4.62565	0.000366914	1	1.03691	up	2.86502e+09	2.66836e+09	2.68661e+09	1.30084e+08	9.67014e+07	1.0619e+08
Com_3404_pos	2,6-dimethoxy-N-(1-methyl-1H-pyrazol-5-yl)benzamide	--	C13 H15 N3 O3	261.112	4.94	262.119	--	--	--	--	--	--	--	--	--	--	Full match	No results	No results					0.259061	-1.94864	0.000385523	1	1.12718	down	1.58033e+07	1.47827e+07	1.75599e+07	5.52293e+07	7.18618e+07	5.87566e+07
Com_5_neg	DL-Malic acid	--	C4 H6 O5	134.021	1.526	133.013	--	--	--	--	--	--	--	--	--	--	Invalid mass	Invalid mass	No results	Organic acids and derivatives	Hydroxy acids and derivatives	Beta hydroxy acids and derivatives	Beta hydroxy acids and derivatives	0.339536	-1.55836	0.000393113	1	1.22677	down	6.34975e+10	5.54404e+10	5.44966e+10	1.65194e+11	1.7772e+11	1.67884e+11
Com_768_neg	N-Acetylornithine	N-Acetylornithine; N2-Acetyl-L-ornithine	C7 H14 N2 O3	174.1	1.548	173.092	cpd:C00437	map00220 Arginine biosynthesis;map01100 Metabolic pathways;map01110 Biosynthesis of secondary metabolites;map01210 2-Oxocarboxylic acid metabolism;map01230 Biosynthesis of amino acids	HMDB0240589	--	Organic acids and derivatives	Carboxylic acids and derivatives	Amino acids, peptides, and analogues	--	--	--	Full match	No results	Full match	Organic acids and derivatives	Carboxylic acids and derivatives	Amino acids, peptides, and analogues	N-acyl-alpha amino acids	0.065303	-3.93671	0.0004057	1	1.22491	down	2.32698e+07	2.78905e+07	2.13887e+07	3.80601e+08	3.55685e+08	3.74674e+08
Com_2586_pos	2-[6-(1H-benzo[d]imidazol-2-yl)-2-pyridyl]-1H-benzo[d]imidazole	--	C19 H13 N5	311.113	3.043	312.12	--	--	--	--	--	--	--	--	--	--	Invalid mass	No results	No results					11.7984	3.56052	0.000414154	1	1.21243	up	8.21743e+07	9.1479e+07	1.32189e+08	7.85644e+06	6.51984e+06	1.15462e+07
Com_1347_neg	4-Hydroxyisoleucine	--	C6 H13 N O3	147.089	5.122	146.082	--	--	--	--	--	--	--	--	--	--	No results	No results	Full match	Organic acids and derivatives	Carboxylic acids and derivatives	Amino acids, peptides, and analogues	Isoleucine and derivatives	0.262291	-1.93076	0.000431197	1	1.20986	down	4.70639e+07	4.04566e+07	3.92845e+07	1.70074e+08	1.35481e+08	1.77898e+08
Com_1205_pos	Choline Glycerophosphate	--	C8 H20 N O6 P	257.102	1.986	275.136	--	--	HMDB0252858	--	Lipids and lipid-like molecules	Glycerophospholipids	Glycerophosphocholines	--	--	--	No results	No results	Full match	Lipids and lipid-like molecules	Glycerophospholipids	Glycerophosphocholines	Glycerophosphocholines	15.3283	3.93813	0.000433495	1	1.26178	up	3.55662e+08	3.21344e+08	3.69302e+08	2.77217e+07	1.93564e+07	2.11818e+07
Com_963_neg	N-Acetyl-aspartic acid	--	C6 H9 N O5	175.047	1.478	174.04	--	--	--	--	--	--	--	--	--	--	No results	No results	Full match	Organic acids and derivatives	Carboxylic acids and derivatives	Amino acids, peptides, and analogues	Aspartic acid and derivatives	0.331426	-1.59324	0.000436569	1	1.26947	down	8.42391e+07	8.95734e+07	6.95495e+07	2.22288e+08	2.35391e+08	2.76608e+08
Com_1428_pos	Dl-Indole-3-lactic acid	--	C11 H11 N O3	205.075	5.281	206.082	--	--	--	--	--	--	--	--	--	--	No results	No results	Full match	Organoheterocyclic compounds	Indoles and derivatives	Indolyl carboxylic acids and derivatives	Indolyl carboxylic acids and derivatives	1.78449	0.835513	0.000441224	1	1.28043	up	2.72431e+08	2.78257e+08	2.89298e+08	1.57802e+08	1.55422e+08	1.57491e+08
Com_474_pos	4-Acetamidobutyric Acid	--	C6 H11 N O3	145.074	3.693	146.082	--	--	HMDB0003681	--	Organic acids and derivatives	Carboxylic acids and derivatives	Amino acids, peptides, and analogues	--	--	--	No results	No results	Full match	Organic acids and derivatives	Carboxylic acids and derivatives	Amino acids, peptides, and analogues	Gamma amino acids and derivatives	7.50746	2.90833	0.000459592	1	1.24515	up	1.08708e+09	9.92717e+08	1.01928e+09	1.22349e+08	1.32295e+08	1.58155e+08
Com_249_neg	Glycine anhydride	2,5-Dioxopiperazine; Diketopiperazine; 2,5-Diazacyclohexane-1,4-dione; 2,5-Piperazinedione; Glycine anhydride	C4 H6 N2 O2	114.042	1.436	113.035	cpd:C02777	--	--	--	--	--	--	--	--	--	No results	Invalid mass	No results	Organic acids and derivatives	Carboxylic acids and derivatives	Amino acids, peptides, and analogues	Alpha amino acids and derivatives	0.0229389	-5.44606	0.000465638	1	1.21933	down	2.20127e+07	2.39911e+07	2.97188e+07	1.06195e+09	1.46794e+09	7.71164e+08
Com_2896_pos	4,4'-dimethoxy[1,1'-biphenyl]-2-carbonitrile	--	C15 H13 N O2	239.095	6.078	240.103	--	--	--	--	--	--	--	--	--	--	Full match	No results	No results					28.6042	4.83816	0.000470883	1	1.31863	up	1.04183e+08	9.62947e+07	9.58383e+07	3.0061e+06	3.16408e+06	4.18899e+06
Com_2283_pos	Carnosine	Carnosine; Nalpha-(beta-alanyl)-L-histidine	C9 H14 N4 O3	226.107	1.708	227.115	cpd:C00386	map00340 Histidine metabolism;map00410 beta-Alanine metabolism;map01100 Metabolic pathways	HMDB0000033	--	Organic acids and derivatives	Peptidomimetics	Hybrid peptides	--	--	--	No results	No results	Full match	Organic acids and derivatives	Peptidomimetics	Hybrid peptides	Hybrid peptides	2.25773	1.17487	0.000474931	1	1.12322	up	1.5005e+08	1.38137e+08	1.23141e+08	5.50602e+07	6.49643e+07	6.2162e+07
Com_24_pos	Hexadecanamide	--	C16 H33 N O	255.257	9.616	256.264	--	--	HMDB0012273	LMFA08010009	Lipids and lipid-like molecules	Fatty Acyls	Fatty amides	Fatty Acyls [FA]	Fatty amides [FA08]	Primary amides [FA0801]	Full match	Full match	No results	Lipids and lipid-like molecules	Fatty Acyls	Fatty amides	Fatty amides	20.6588	4.36868	0.00047533	1	1.10535	up	3.12305e+10	2.12096e+10	2.15533e+10	1.69439e+09	9.5322e+08	9.34079e+08
Com_3711_pos	N-[4-(benzyloxy)phenyl]-N'-[2-chloro-6-(4-methoxyphenoxy)benzyl]urea	--	C28 H25 Cl N2 O4	488.144	6.745	489.151	--	--	--	--	--	--	--	--	--	--	Invalid mass	No results	No results					24.7817	4.63121	0.000475466	1	1.28554	up	5.56081e+07	5.97525e+07	6.22013e+07	2.01905e+06	2.90745e+06	2.23853e+06
Com_1697_pos	1-(3,4-dihydroxyphenyl)-7-(4-hydroxyphenyl)heptan-3-one	--	C19 H22 O4	336.133	5.272	337.14	--	--	--	--	--	--	--	--	--	--	Invalid mass	No results	No results					0.369887	-1.43484	0.000481249	1	1.02185	down	6.86258e+07	6.14478e+07	6.76976e+07	1.68836e+08	1.99865e+08	1.65979e+08
Com_1501_neg	Terephthalic Acid	Terephthalate; Terephthalic acid; 1,4-Benzenedicarboxylic acid	C8 H6 O4	166.026	1.54	165.019	cpd:C06337	map01100 Metabolic pathways	HMDB0002428	--	Benzenoids	Benzene and substituted derivatives	Benzoic acids and derivatives	--	--	--	No results	No results	Full match	Organic acids and derivatives	Carboxylic acids and derivatives	Dicarboxylic acids and derivatives	Dicarboxylic acids and derivatives	2.51693	1.33166	0.000525784	1	1.21861	up	1.07685e+08	9.78003e+07	1.23051e+08	4.26132e+07	3.98723e+07	4.80452e+07
Com_1329_pos	4-chloro-5-morpholino-2-quinoxalin-2-ylpyridazin-3(2H)-one	--	C16 H14 Cl N5 O2	343.085	2.049	344.092	--	--	--	--	--	--	--	--	--	--	Full match	No results	No results					2.86971	1.5209	0.000532457	1	1.14652	up	2.28756e+08	2.80422e+08	2.8804e+08	9.18104e+07	8.48167e+07	1.01178e+08
Com_1972_pos	(4-nitrophenyl)(2,3,4,5,6-pentamethylphenyl)methanone	--	C18 H19 N O3	297.134	5.231	298.141	--	--	--	--	--	--	--	--	--	--	Invalid mass	No results	No results					5.09509	2.34911	0.000548818	1	1.15947	up	1.49996e+08	1.55835e+08	1.5386e+08	2.91796e+07	3.30318e+07	2.8011e+07
Com_7442_pos	4-Hydroxyretinoic Acid	--	C20 H28 O3	316.205	5.792	317.212	--	--	HMDB0006254	--	Lipids and lipid-like molecules	Prenol lipids	Retinoids	--	--	--	No results	No results	Full match	Lipids and lipid-like molecules	Prenol lipids	Retinoids	Retinoids	3.98835	1.99579	0.000550023	1	1.17914	up	8.74761e+06	1.19614e+07	1.16125e+07	2.95129e+06	2.84539e+06	2.30728e+06
Com_510_neg	Ferulic acid	Ferulate; Ferulic acid; 4-Hydroxy-3-methoxycinnamic acid; 3-Methoxy-4-hydroxy-trans-cinnamate; 4-Hydroxy-3-methoxycinnamate	C10 H10 O4	194.057	5.51	193.05	cpd:C01494	map01100 Metabolic pathways;map01110 Biosynthesis of secondary metabolites	HMDB0000954	--	Phenylpropanoids and polyketides	Cinnamic acids and derivatives	Hydroxycinnamic acids and derivatives	--	--	--	Full match	No results	Full match	Phenylpropanoids and polyketides	Cinnamic acids and derivatives	Hydroxycinnamic acids and derivatives	Hydroxycinnamic acids	0.258898	-1.94955	0.000568009	1	1.35844	down	1.57162e+08	1.3004e+08	1.67279e+08	5.7519e+08	5.51689e+08	6.28568e+08
Com_39_neg	Mevalonic acid	(R)-Mevalonate; Mevalonic acid; 3,5-Dihydroxy-3-methylvaleric acid	C6 H12 O4	148.073	2.897	147.066	cpd:C00418	map00900 Terpenoid backbone biosynthesis;map01100 Metabolic pathways;map01110 Biosynthesis of secondary metabolites	HMDB0000227	LMFA01050352	Lipids and lipid-like molecules	Fatty Acyls	Fatty acids and conjugates	Fatty Acyls [FA]	Fatty Acids and Conjugates [FA01]	Hydroxy fatty acids [FA0105]	Full match	Full match	Full match	Lipids and lipid-like molecules	Fatty Acyls	Fatty acids and conjugates	Hydroxy fatty acids	11.6438	3.54149	0.000579601	1	1.10002	up	6.89371e+09	7.24888e+09	7.22892e+09	6.25854e+08	5.27831e+08	6.81751e+08
Com_37_pos	3-(3,4,5-trimethoxyphenyl)propanoic acid	--	C12 H16 O5	240.101	5.809	241.108	--	--	HMDB0030254	--	Phenylpropanoids and polyketides	Phenylpropanoic acids	-	--	--	--	Full match	No results	Full match					572.131	9.1602	0.000579706	1	1.17108	up	2.35189e+10	2.47122e+10	2.39503e+10	5.63341e+07	3.60002e+07	3.38281e+07
Com_306_pos	5-Methyl-2'-deoxycytidine	5-Methyl-2'-deoxycytidine	C10 H15 N3 O4	241.107	3.509	242.114	cpd:C03592	--	HMDB0002224	--	Nucleosides, nucleotides, and analogues	Pyrimidine nucleosides	Pyrimidine 2'-deoxyribonucleosides	--	--	--	No results	No results	Full match	Nucleosides, nucleotides, and analogues	Pyrimidine nucleosides	Pyrimidine 2'-deoxyribonucleosides	Pyrimidine 2'-deoxyribonucleosides	2.99184	1.58103	0.000592974	1	1.19072	up	1.78101e+09	1.636e+09	1.79972e+09	6.12213e+08	5.12736e+08	6.18705e+08
Com_2649_pos	(5E)-7-methylidene-10-oxo-4-(propan-2-yl)undec-5-enoic acid	--	C15 H24 O3	252.173	6.294	253.181	--	--	--	--	--	--	--	--	--	--	Full match	No results	No results					4.37287	2.12858	0.000594336	1	1.2622	up	1.19474e+08	9.95242e+07	9.95424e+07	2.02089e+07	2.42332e+07	2.84025e+07
Com_1774_pos	2-{[3-(2,3,4,5,6-pentamethylphenyl)prop-2-ynyl]oxy}tetrahydro-2H-pyran	--	C19 H26 O2	286.194	5.834	287.201	--	--	--	--	--	--	--	--	--	--	Full match	Not the top hit	Full match					24.9308	4.63986	0.0006191	1	1.20629	up	1.58416e+08	1.96753e+08	1.61309e+08	4.93786e+06	7.30145e+06	8.47713e+06
Com_2_pos	Oleamide	Oleamide; Oleyl amide; (Z)-9-Octadecenamide	C18 H35 N O	281.273	9.85	282.28	cpd:C19670	--	HMDB0002117	LMFA08010004	Lipids and lipid-like molecules	Fatty Acyls	Fatty amides	Fatty Acyls [FA]	Fatty amides [FA08]	Primary amides [FA0801]	Full match	Full match	No results	Lipids and lipid-like molecules	Fatty Acyls	Fatty amides	Fatty amides	15.3284	3.93813	0.000619444	1	1.17414	up	1.44478e+11	1.60181e+11	1.20453e+11	1.22346e+10	7.10118e+09	8.3979e+09
Com_813_pos	Triacanthine	Triacanthine	C10 H13 N5	203.117	2.936	204.124	cpd:C08435	--	--	--	--	--	--	--	--	--	No results	No results	Full match	Organoheterocyclic compounds	Imidazopyrimidines	Purines and purine derivatives	6-aminopurines	0.0558103	-4.16332	0.00064724	1	1.11509	down	2.08913e+07	2.51285e+07	2.13401e+07	4.15668e+08	3.02688e+08	4.88588e+08
Com_6209_neg	Adipamide	--	C6 H12 N2 O2	144.089	4.217	143.082	--	--	HMDB0304762	LMFA08010017	Lipids and lipid-like molecules	Fatty Acyls	Fatty amides	Fatty Acyls [FA]	Fatty amides [FA08]	Primary amides [FA0801]	No results	No results	Full match	Lipids and lipid-like molecules	Fatty Acyls	Fatty amides	Fatty amides	5.27534	2.39926	0.000647818	1	1.31686	up	9.03587e+06	8.65872e+06	6.47618e+06	1.39989e+06	1.25815e+06	1.9238e+06
Com_1645_pos	N,N-dibenzylhydroxylamine	--	C14 H15 N O	213.116	6.095	214.123	--	--	--	--	--	--	--	--	--	--	Full match	No results	No results					50.4602	5.65707	0.000682526	1	1.30067	up	2.28643e+08	2.17957e+08	2.36018e+08	5.57646e+06	3.65559e+06	4.2958e+06
Com_5700_pos	Dithranol	Dithranol; Anthralin	C14 H10 O3	226.064	6.729	227.071	cpd:C06831	--	HMDB0248463	--	Benzenoids	Anthracenes	-	--	--	--	No results	No results	Full match	Benzenoids	Anthracenes	Not available	Anthracenes	8.51475	3.08996	0.000683235	1	1.176	up	2.93167e+07	1.81582e+07	2.76866e+07	2.82437e+06	3.4948e+06	2.50804e+06
Com_1642_pos	6-Methoxy-2-naphthoic acid	--	C12 H10 O3	202.064	5.526	203.071	--	--	--	--	--	--	--	--	--	--	No results	No results	Full match	Benzenoids	Naphthalenes	Naphthalenecarboxylic acids and derivatives	Naphthalenecarboxylic acids	60.7491	5.92479	0.000689546	1	1.22374	up	2.1552e+08	2.11943e+08	2.44869e+08	4.9296e+06	3.02726e+06	3.11048e+06
Com_2279_pos	Tetramethylpyrazine	--	C8 H12 N2	136.101	5.031	137.108	--	--	HMDB0036584	--	Organoheterocyclic compounds	Diazines	Pyrazines	--	--	--	Full match	Partial match	No results					0.311562	-1.68241	0.000743377	1	1.32749	down	3.75438e+07	3.0826e+07	3.91588e+07	1.21129e+08	9.52451e+07	1.28753e+08
Com_966_neg	Homovanillic acid	Homovanillate; Homovanillic acid; 3-Methoxy-4-hydroxyphenylacetate	C9 H10 O4	182.057	5.52	181.05	cpd:C05582	map00350 Tyrosine metabolism;map01100 Metabolic pathways	HMDB0000118	--	Benzenoids	Phenols	Methoxyphenols	--	--	--	No results	No results	Full match	Benzenoids	Phenols	Methoxyphenols	Methoxyphenols	3.50993	1.81144	0.00076409	1	1.05754	up	1.75307e+08	1.63718e+08	1.68007e+08	4.53502e+07	4.52945e+07	5.38117e+07
Com_623_pos	7-(2-hydroxypropan-2-yl)-1,4a-dimethyl-decahydronaphthalen-1-ol	--	C15 H28 O2	222.199	9.857	223.206	--	--	--	--	--	--	--	--	--	--	Invalid mass	No results	No results					15.0284	3.90962	0.000766383	1	1.09119	up	4.06158e+08	5.4001e+08	2.57863e+08	3.77107e+07	2.13234e+07	2.10828e+07
Com_5571_pos	3-[2-(3-Hydroxyphenyl)ethyl]-5-methoxyphenol	--	C15 H16 O3	244.107	4.852	245.114	--	--	--	--	--	--	--	--	--	--	No results	Invalid mass	No results	Phenylpropanoids and polyketides	Stilbenes	Not available	Stilbenes	0.194109	-2.36506	0.000770637	1	1.12294	down	5.45988e+06	4.02505e+06	3.49692e+06	2.56114e+07	2.36782e+07	1.75896e+07
Com_661_neg	L-Dopa	3,4-Dihydroxy-L-phenylalanine; L-Dopa; 3-Hydroxy-L-tyrosine; L-beta-(3,4-Dihydroxyphenyl)alanine; Levodopa; Dihydroxy-L-phenylalanine	C9 H11 N O4	197.068	5.368	196.061	cpd:C00355	map00350 Tyrosine metabolism;map01100 Metabolic pathways;map01110 Biosynthesis of secondary metabolites	HMDB0000181	--	Organic acids and derivatives	Carboxylic acids and derivatives	Amino acids, peptides, and analogues	--	--	--	Full match	No results	Full match	Organic acids and derivatives	Carboxylic acids and derivatives	Amino acids, peptides, and analogues	Tyrosine and derivatives	0.140827	-2.828	0.000786584	1	1.21558	down	6.35993e+07	5.6307e+07	5.61069e+07	4.63341e+08	4.49393e+08	3.37117e+08
Com_628_pos	NQH	--	C15 H23 N7 O6	397.176	5.295	398.183	--	--	--	--	--	--	--	--	--	--	Invalid mass	No results	No results					43.9203	5.45681	0.000791802	1	1.30184	up	6.45886e+08	7.83224e+08	7.08383e+08	2.18687e+07	1.24715e+07	1.43274e+07
Com_3785_pos	7-hydroxy-3-(4-methoxyphenyl)-4H-chromen-4-one	--	C16 H12 O4	286.085	6.725	287.092	--	--	HMDB0005808	--	Phenylpropanoids and polyketides	Isoflavonoids	O-methylated isoflavonoids	--	--	--	Invalid mass	No results	No results					18.5755	4.21533	0.00081268	1	1.19608	up	4.99777e+07	4.87553e+07	6.95654e+07	2.88609e+06	2.97431e+06	3.19984e+06
Com_2381_pos	4-(cyclohexylcarbonyl)-1-phenethylpiperazine-2,6-dione	--	C19 H24 N2 O3	328.176	1.553	329.183	--	--	--	--	--	--	--	--	--	--	Invalid mass	No results	No results					4.62928	2.21079	0.000823841	1	1.24265	up	1.40089e+08	1.33718e+08	1.43965e+08	2.61771e+07	3.24351e+07	3.16335e+07
Com_1803_neg	1-benzyl-3-chloro-4-hydroxy-1,2-dihydroquinolin-2-one	--	C16 H12 Cl N O2	285.052	4.792	284.045	--	--	--	--	--	--	--	--	--	--	Invalid mass	No results	No results					45.5803	5.51034	0.000836995	1	1.36974	up	8.49208e+07	9.67675e+07	5.36006e+07	1.78537e+06	1.51613e+06	1.86057e+06
Com_2172_pos	Octopamine	Octopamine; 1-(4-Hydroxyphenyl)-2-aminoethanol; p-Hydroxyphenylethanolamine	C8 H11 N O2	153.08	5.283	154.087	cpd:C04227	--	HMDB0004825	--	Benzenoids	Phenols	1-hydroxy-2-unsubstituted benzenoids	--	--	--	No results	No results	Full match					6.86287	2.77881	0.000853749	1	1.3494	up	1.58269e+08	1.61926e+08	1.63717e+08	2.11496e+07	2.3034e+07	2.63279e+07
Com_820_neg	D-2-Aminoadipic acid	--	C6 H11 N O4	161.068	1.439	160.061	--	--	--	--	--	--	--	--	--	--	No results	No results	Full match	Organic acids and derivatives	Carboxylic acids and derivatives	Amino acids, peptides, and analogues	Alpha amino acids and derivatives	0.169303	-2.56232	0.000855688	1	1.22276	down	4.59359e+07	4.22613e+07	6.32222e+07	3.29609e+08	3.46245e+08	2.18517e+08
Com_855_neg	2'-Deoxycytidine	Deoxycytidine; 2'-Deoxycytidine	C9 H13 N3 O4	227.09	2.019	226.083	cpd:C00881	map00240 Pyrimidine metabolism	HMDB0000014	--	Nucleosides, nucleotides, and analogues	Pyrimidine nucleosides	Pyrimidine 2'-deoxyribonucleosides	--	--	--	Full match	No results	Full match	Nucleosides, nucleotides, and analogues	Pyrimidine nucleosides	Pyrimidine 2'-deoxyribonucleosides	Pyrimidine 2'-deoxyribonucleosides	20.0308	4.32415	0.000865183	1	1.12764	up	1.47431e+08	1.89248e+08	2.08717e+08	9.1531e+06	8.74888e+06	9.32586e+06
Com_4339_pos	8,8-dimethyl-2H,8H-pyrano[3,2-g]chromen-2-one	--	C14 H12 O3	228.079	6.724	229.087	--	--	--	--	--	--	--	--	--	--	Full match	Partial match	No results					18.372	4.19944	0.000871344	1	1.17814	up	4.34522e+07	3.52146e+07	5.1971e+07	2.24198e+06	2.42855e+06	2.44015e+06
Com_1088_neg	Methyl-beta-galactopyranoside	--	C7 H14 O6	194.078	1.557	193.071	--	--	--	--	--	--	--	--	--	--	No results	Full match	Full match	Organic oxygen compounds	Organooxygen compounds	Carbohydrates and carbohydrate conjugates	O-glycosyl compounds	0.32048	-1.64169	0.000884867	1	1.21982	down	7.04231e+07	6.71411e+07	6.25628e+07	1.80287e+08	2.27743e+08	2.1643e+08
Com_5973_neg	Vitamin B2	Riboflavin; Lactoflavin; 7,8-Dimethyl-10-ribitylisoalloxazine; Vitamin B2	C17 H20 N4 O6	376.137	4.359	375.13	cpd:C00255	map00740 Riboflavin metabolism;map01100 Metabolic pathways;map01110 Biosynthesis of secondary metabolites	HMDB0000244	--	Organoheterocyclic compounds	Pteridines and derivatives	Alloxazines and isoalloxazines	--	--	--	No results	No results	Full match	Organoheterocyclic compounds	Pteridines and derivatives	Alloxazines and isoalloxazines	Flavins	0.304363	-1.71614	0.000935268	1	1.29427	down	3.10457e+06	3.39694e+06	3.51258e+06	1.21907e+07	9.43581e+06	1.12753e+07
Com_170_pos	2-(2-oxo-2-{[2-(2-oxo-1-imidazolidinyl)ethyl]amino}ethoxy)acetic acid	--	C9 H15 N3 O5	245.102	2.143	246.109	--	--	--	--	--	--	--	--	--	--	Full match	No results	No results					252.862	7.98221	0.000947559	1	1.21124	up	3.42692e+09	3.71558e+09	3.92284e+09	1.11795e+07	1.1581e+07	2.09999e+07
Com_4214_pos	N,1,5-triphenyl-1H-1,2,4-triazole-3-carboxamide	--	C21 H16 N4 O	340.139	2.203	341.147	--	--	--	--	--	--	--	--	--	--	Invalid mass	No results	No results					2.16957	1.11741	0.000957131	1	1.33566	up	5.46018e+07	5.21153e+07	5.75803e+07	2.32817e+07	2.45346e+07	2.79116e+07
Com_382_neg	N-Acetylvaline	--	C7 H13 N O3	159.089	5.302	158.082	--	--	HMDB0011757	--	Organic acids and derivatives	Carboxylic acids and derivatives	Amino acids, peptides, and analogues	--	--	--	Full match	Full match	Full match	Organic acids and derivatives	Carboxylic acids and derivatives	Amino acids, peptides, and analogues	N-acyl-alpha amino acids	0.49848	-1.00439	0.000967849	1	1.27341	down	4.33722e+08	4.01735e+08	3.62304e+08	8.03099e+08	7.18596e+08	8.8113e+08
Com_2389_pos	[4-(tert-butyl)phenyl](1H-imidazol-2-yl)methanone	--	C14 H16 N2 O	228.127	5.172	229.134	--	--	--	--	--	--	--	--	--	--	Full match	No results	No results					0.196214	-2.3495	0.00100061	1	1.30023	down	1.9993e+07	2.09416e+07	2.34052e+07	8.95752e+07	1.26879e+08	1.11453e+08
Com_2006_pos	N1-(4-{[(ethylamino)carbothioyl]amino}phenyl)-2-hydroxybenzamide	--	C16 H17 N3 O2 S	315.108	1.754	316.115	--	--	--	--	--	--	--	--	--	--	Invalid mass	No results	No results					2.95035	1.56089	0.00100894	1	1.18979	up	1.67185e+08	1.79921e+08	1.55243e+08	5.84954e+07	4.85893e+07	6.3183e+07
Com_1012_pos	N-(1-methyl-3-phenyl-1H-pyrazol-5-yl)-N'-(2-thienyl)urea	--	C15 H14 N4 O S	336.047	1.535	337.054	--	--	--	--	--	--	--	--	--	--	Invalid mass	No results	No results					3.17526	1.66688	0.00104529	1	1.00563	up	2.4595e+08	2.56994e+08	3.38648e+08	9.16541e+07	7.47987e+07	9.85935e+07
Com_4237_pos	Oleoyl ethanolamide	--	C20 H39 N O2	331.31	6.685	332.317	--	--	HMDB0002088	--	Organic nitrogen compounds	Organonitrogen compounds	Amines	--	--	--	No results	Invalid mass	No results	Organic nitrogen compounds	Organonitrogen compounds	Amines	N-acylethanolamines	0.161503	-2.63037	0.00106188	1	1.32473	down	5.38483e+06	7.99679e+06	7.76088e+06	3.95762e+07	4.92103e+07	4.21242e+07
Com_1235_neg	2-Ethylhexanoic acid	--	C8 H16 O2	144.114	5.871	143.107	--	--	HMDB0031230	--	Lipids and lipid-like molecules	Fatty Acyls	Fatty acids and conjugates	--	--	--	No results	Invalid mass	No results	Lipids and lipid-like molecules	Fatty Acyls	Fatty acids and conjugates	Medium-chain fatty acids	0.0962842	-3.37656	0.00106908	1	1.00679	down	1.62096e+07	1.44478e+07	1.59855e+07	1.44024e+08	1.40332e+08	2.00075e+08
Com_685_neg	α-Aspartylphenylalanine	--	C13 H16 N2 O5	280.106	5.356	279.099	--	--	HMDB0000706	--	Organic acids and derivatives	Carboxylic acids and derivatives	Amino acids, peptides, and analogues	--	--	--	Full match	Full match	Full match	Organic acids and derivatives	Carboxylic acids and derivatives	Amino acids, peptides, and analogues	Peptides	0.179668	-2.47659	0.0010812	1	1.14297	down	6.35273e+07	5.93797e+07	9.21237e+07	4.18825e+08	3.36452e+08	4.41543e+08
Com_5319_pos	(1E,4E)-1,5-bis(4-methoxyphenyl)penta-1,4-dien-3-one	--	C19 H18 O3	312.137	6.724	313.144	--	--	--	--	--	--	--	--	--	--	Invalid mass	No results	No results					9.7735	3.28888	0.00112414	1	1.16167	up	2.42889e+07	2.61843e+07	3.4524e+07	2.77029e+06	2.85496e+06	3.07144e+06
Com_337_pos	alpha-Ketoglutaric acid	2-Oxoglutarate; Oxoglutaric acid; 2-Ketoglutaric acid; alpha-Ketoglutaric acid	C5 H6 O5	146.022	1.99	147.029	cpd:C00026	map00020 Citrate cycle (TCA cycle);map00040 Pentose and glucuronate interconversions;map00053 Ascorbate and aldarate metabolism;map00220 Arginine biosynthesis;map00250 Alanine, aspartate and glutamate metabolism;map00300 Lysine biosynthesis;map00340 Histidine metabolism;map00430 Taurine and hypotaurine metabolism;map00630 Glyoxylate and dicarboxylate metabolism;map00650 Butanoate metabolism	HMDB0000208	--	Organic acids and derivatives	Keto acids and derivatives	Gamma-keto acids and derivatives	--	--	--	No results	No results	Full match	Organic acids and derivatives	Keto acids and derivatives	Gamma-keto acids and derivatives	Gamma-keto acids and derivatives	3.13343	1.64774	0.0011407	1	1.23318	up	1.66026e+09	1.54733e+09	1.7426e+09	4.98687e+08	4.7429e+08	6.06822e+08
Com_4568_neg	15-Deoxy-Δ12,14-prostaglandin D2	--	C20 H30 O4	316.204	7.112	315.196	--	--	--	--	--	--	--	--	--	--	Invalid mass	No results	No match	Lipids and lipid-like molecules	Fatty Acyls	Eicosanoids	Prostaglandins and related compounds	0.0427857	-4.54673	0.00114889	1	1.16234	down	859890	760070	613657	2.41146e+07	1.16913e+07	1.63988e+07
Com_3247_pos	(2S)-2-(2-hydroxypropan-2-yl)-2H,3H,7H-furo[3,2-g]chromen-7-one	--	C14 H14 O4	246.09	6.225	247.097	--	--	--	--	--	--	--	--	--	--	Full match	Partial match	No results					14.3891	3.8469	0.00115075	1	1.07759	up	4.96904e+07	4.95154e+07	5.03067e+07	2.89332e+06	3.96524e+06	3.53211e+06
Com_48_pos	DL-Arginine	--	C6 H14 N4 O2	174.112	1.399	175.12	--	--	HMDB0251511	--	Organic acids and derivatives	Carboxylic acids and derivatives	Amino acids, peptides, and analogues	--	--	--	Full match	Full match	Full match	Organic acids and derivatives	Carboxylic acids and derivatives	Amino acids, peptides, and analogues	Arginine and derivatives	0.00342284	-8.19059	0.00115968	1	1.17927	down	5.36444e+07	5.41801e+07	5.27464e+07	1.93139e+10	1.72989e+10	1.02988e+10
Com_6972_pos	3-(3,4-dimethylphenyl)-3,4-dihydro-1,2,3-benzotriazin-4-one	--	C15 H13 N3 O	546.179	6.725	274.097	--	--	--	--	--	--	--	--	--	--	Invalid mass	No results	No results					7.34965	2.87767	0.00116413	1	1.17142	up	1.08788e+07	1.03425e+07	1.42161e+07	1.53294e+06	1.58912e+06	1.69959e+06
Com_3906_pos	(1E,4Z,6E)-5-hydroxy-1,7-bis(4-hydroxyphenyl)hepta-1,4,6-trien-3-one	--	C19 H16 O4	308.106	6.723	309.113	--	--	--	--	--	--	--	--	--	--	Full match	Invalid mass	No results					25.4245	4.66815	0.00117245	1	1.20821	up	4.65456e+07	4.11831e+07	6.55932e+07	1.88352e+06	2.08658e+06	2.06039e+06
Com_4017_neg	JWH 018 N-pentanoic acid metabolite	--	C24 H21 N O3	407.131	3.855	406.124	--	--	--	--	--	--	--	--	--	--	Invalid mass	No results	No results	Organoheterocyclic compounds	Indoles and derivatives	Naphthoylindoles	Naphthoylindoles	13.6547	3.77133	0.00119097	1	1.35628	up	2.61608e+07	2.18968e+07	1.77729e+07	1.64129e+06	1.5284e+06	1.65138e+06
Com_3907_neg	4-(octyloxy)benzoic acid	--	C15 H22 O3	250.157	6.854	249.149	--	--	--	--	--	--	--	--	--	--	Full match	No results	No results					0.0836438	-3.5796	0.00120583	1	1.14183	down	2.73035e+06	1.68925e+06	1.36747e+06	1.93114e+07	1.62427e+07	3.3633e+07
Com_106_neg	Pantothenic acid	Pantothenate; Pantothenic acid; (R)-Pantothenate	C9 H17 N O5	219.11	5.122	218.103	cpd:C00864	map00410 beta-Alanine metabolism;map00770 Pantothenate and CoA biosynthesis;map01100 Metabolic pathways;map01110 Biosynthesis of secondary metabolites	HMDB0000210	--	Organic oxygen compounds	Organooxygen compounds	Alcohols and polyols	--	--	--	Full match	Full match	Full match	Organic oxygen compounds	Organooxygen compounds	Alcohols and polyols	Secondary alcohols	0.26605	-1.91023	0.00123674	1	1.20552	down	1.02168e+09	9.34425e+08	8.86926e+08	3.81653e+09	2.95748e+09	3.91207e+09
Com_2089_pos	5-(isopentylthio)-1,3,4-thiadiazol-2-amine	--	C7 H13 N3 S2	181.075	5.682	182.082	--	--	--	--	--	--	--	--	--	--	Invalid mass	No results	No results					0.257617	-1.9567	0.00124019	1	1.09281	down	3.11256e+07	3.6048e+07	3.84536e+07	1.40759e+08	1.33451e+08	1.35805e+08
Com_8286_pos	bicyclo[2.2.2]oct-2-en-1-yl 4-methylbenzene-1-sulfonate	--	C15 H18 O3 S	278.095	6.721	279.102	--	--	--	--	--	--	--	--	--	--	Invalid mass	No results	No results					6.17482	2.6264	0.00124438	1	1.24697	up	9.68142e+06	1.04328e+07	9.4972e+06	1.37707e+06	1.89168e+06	1.52677e+06
Com_33_pos	Oleoyl ethylamide	--	C20 H39 N O	309.304	10.666	310.311	--	--	--	--	--	--	--	--	--	--	Full match	No results	No results	Lipids and lipid-like molecules	Fatty Acyls	Fatty amides	N-acyl amines	18.5405	4.21261	0.00124916	1	1.09982	up	2.36066e+10	1.68831e+10	1.76783e+10	1.50816e+09	8.81894e+08	7.47296e+08
Com_2404_neg	3-Indoleacrylic acid	--	C11 H9 N O2	187.063	5.225	186.056	--	--	HMDB0000734	--	Organoheterocyclic compounds	Indoles and derivatives	Indoles	--	--	--	No results	No results	Full match	Organic acids and derivatives	Carboxylic acids and derivatives	Amino acids, peptides, and analogues	N-acyl-alpha amino acids	0.242827	-2.042	0.00126373	1	1.1369	down	2.15316e+07	1.63864e+07	1.8426e+07	7.80053e+07	7.34049e+07	8.06231e+07
Com_7949_neg	5-Hydroxymethyluracil	5-Hydroxymethyluracil	C5 H6 N2 O3	142.038	1.275	141.03	cpd:C03088	--	HMDB0000469	--	Organoheterocyclic compounds	Diazines	Pyrimidines and pyrimidine derivatives	--	--	--	No results	No results	Full match	Organoheterocyclic compounds	Diazines	Pyrimidines and pyrimidine derivatives	Pyrimidones	0.176517	-2.50212	0.00130202	1	1.10392	down	671531	800264	792482	4.42341e+06	5.05191e+06	3.35221e+06
Com_1694_neg	S-Lactoyglutathione	--	C13 H21 N3 O8 S	379.103	2.314	378.096	--	--	--	--	--	--	--	--	--	--	No results	No results	Full match	Organic acids and derivatives	Carboxylic acids and derivatives	Amino acids, peptides, and analogues	Oligopeptides	0.0935214	-3.41856	0.00139956	1	1.20116	down	1.16286e+07	9.03715e+06	8.58484e+06	1.10169e+08	1.31209e+08	7.13908e+07
Com_1628_neg	Nonanoic acid	Nonanoic acid; Nonanoate; Pelargonic acid	C9 H18 O2	158.13	5.978	157.123	cpd:C01601	--	HMDB0000847	LMFA01010009	Lipids and lipid-like molecules	Fatty Acyls	Fatty acids and conjugates	Fatty Acyls [FA]	Fatty Acids and Conjugates [FA01]	Straight chain fatty acids [FA0101]	No results	No results	Full match	Lipids and lipid-like molecules	Fatty Acyls	Fatty acids and conjugates	Medium-chain fatty acids	0.273823	-1.86868	0.00140792	1	1.16865	down	3.8448e+07	2.83857e+07	3.1372e+07	1.25653e+08	9.34639e+07	1.3953e+08
Com_486_neg	3-(3-nitrophenyl)-2-phenylacrylic acid	--	C15 H11 N O4	290.046	5.645	289.039	--	--	--	--	--	--	--	--	--	--	Invalid mass	No results	No results					49.8512	5.63956	0.00142049	1	1.09543	up	2.8394e+08	2.68681e+08	2.91405e+08	4.96311e+06	4.40842e+06	7.55941e+06
Com_204_pos	Cytosine	Cytosine	C4 H5 N3 O	111.044	1.698	112.051	cpd:C00380	map00240 Pyrimidine metabolism;map01100 Metabolic pathways	HMDB0000630	--	Organoheterocyclic compounds	Diazines	Pyrimidines and pyrimidine derivatives	--	--	--	No results	Invalid mass	No results	Organoheterocyclic compounds	Diazines	Pyrimidines and pyrimidine derivatives	Pyrimidones	13.5628	3.76159	0.00144279	1	1.33648	up	2.64464e+09	1.40678e+09	3.16351e+09	2.39221e+08	1.7417e+08	1.18573e+08
Com_4744_pos	NNH	--	C14 H21 N7 O6	383.149	5.646	384.157	--	--	--	--	--	--	--	--	--	--	Invalid mass	No results	No results					0.200176	-2.32066	0.00144459	1	1.17911	down	4.83954e+06	7.11547e+06	7.74288e+06	2.73301e+07	3.33346e+07	3.77381e+07
Com_773_neg	4-Pyridoxic acid	4-Pyridoxate; 4-Pyridoxic acid	C8 H9 N O4	183.053	4.98	182.045	cpd:C00847	map00750 Vitamin B6 metabolism;map01100 Metabolic pathways	HMDB0000017	--	Organoheterocyclic compounds	Pyridines and derivatives	Pyridinecarboxylic acids and derivatives	--	--	--	No results	No results	Full match	Organoheterocyclic compounds	Pyridines and derivatives	Pyridinecarboxylic acids and derivatives	Pyridinecarboxylic acids	0.264779	-1.91714	0.00145251	1	1.19123	down	9.47947e+07	8.38959e+07	8.22053e+07	3.77716e+08	2.72347e+08	3.35271e+08
Com_134_neg	Threonine	--	C4 H9 N O3	119.057	1.407	118.05	--	--	HMDB0000167	--	Organic acids and derivatives	Carboxylic acids and derivatives	Amino acids, peptides, and analogues	--	--	--	Invalid mass	Invalid mass	No results	Organic acids and derivatives	Carboxylic acids and derivatives	Amino acids, peptides, and analogues	D-alpha-amino acids	0.0123376	-6.34079	0.00152115	1	1.19836	down	2.51509e+07	2.16046e+07	2.62538e+07	1.6449e+09	2.89557e+09	1.37714e+09
Com_5271_pos	Boldione	--	C19 H24 O2	284.178	6.737	285.186	--	--	HMDB0003422	--	Lipids and lipid-like molecules	Steroids and steroid derivatives	Androstane steroids	--	--	--	No results	No results	Full match	Lipids and lipid-like molecules	Steroids and steroid derivatives	Androstane steroids	Androgens and derivatives	6.66895	2.73746	0.00154618	1	1.21209	up	3.20894e+07	2.93373e+07	3.72476e+07	4.49221e+06	3.92432e+06	6.37954e+06
Com_1417_pos	Oxoadipic Acid	--	C6 H8 O5	160.038	2.384	161.045	--	--	HMDB0000225	LMFA01170121	Organic acids and derivatives	Keto acids and derivatives	Medium-chain keto acids and derivatives	Fatty Acyls [FA]	Fatty Acids and Conjugates [FA01]	Dicarboxylic acids [FA0117]	No results	No results	Full match	Organic acids and derivatives	Keto acids and derivatives	Medium-chain keto acids and derivatives	Medium-chain keto acids and derivatives	1.90546	0.93014	0.00155588	1	1.34197	up	2.58005e+08	2.85548e+08	2.51696e+08	1.44799e+08	1.23328e+08	1.49226e+08
Com_125_neg	2-Methylglutaric acid	--	C6 H10 O4	146.057	2.87	145.05	--	--	HMDB0000422	--	Lipids and lipid-like molecules	Fatty Acyls	Fatty acids and conjugates	--	--	--	Full match	No results	Full match	Lipids and lipid-like molecules	Fatty Acyls	Fatty acids and conjugates	Methyl-branched fatty acids	13.3802	3.74203	0.00158436	1	1.18496	up	1.56149e+09	1.61896e+09	2.40904e+09	1.45782e+08	1.28751e+08	1.4321e+08
Com_1819_pos	1-benzyl-4-{2-[(4-fluorophenyl)sulfonyl]ethyl}piperazine	--	C19 H23 F N2 O2 S	362.145	2.689	363.152	--	--	--	--	--	--	--	--	--	--	Invalid mass	No results	No results					5.01154	2.32526	0.00167045	1	1.11592	up	1.31648e+08	1.25343e+08	1.03561e+08	2.71025e+07	1.79459e+07	2.68958e+07
Com_3280_neg	L-Saccharopine	N6-(L-1,3-Dicarboxypropyl)-L-lysine; Saccharopine; L-Saccharopine; N-[(S)-5-Amino-5-carboxypentyl]-L-glutamic acid	C11 H20 N2 O6	276.132	1.291	275.125	cpd:C00449	map00300 Lysine biosynthesis;map00310 Lysine degradation;map01100 Metabolic pathways;map01110 Biosynthesis of secondary metabolites;map01230 Biosynthesis of amino acids	HMDB0000279	--	Organic acids and derivatives	Carboxylic acids and derivatives	Amino acids, peptides, and analogues	--	--	--	Full match	Full match	Full match	Organic acids and derivatives	Carboxylic acids and derivatives	Amino acids, peptides, and analogues	Glutamic acid and derivatives	11.5667	3.5319	0.00167277	1	1.10268	up	2.44825e+07	2.51042e+07	2.52989e+07	2.02021e+06	1.84063e+06	2.61341e+06
Com_5583_pos	DL-Norvaline	--	C5 H11 N O2	117.079	1.798	235.165	--	--	HMDB0251527	--	Organic acids and derivatives	Carboxylic acids and derivatives	Amino acids, peptides, and analogues	--	--	--	No results	No results	Full match	Organic acids and derivatives	Carboxylic acids and derivatives	Amino acids, peptides, and analogues	Alpha amino acids	0.14359	-2.79997	0.00167569	1	1.13789	down	2.93904e+06	3.01094e+06	3.16614e+06	2.54611e+07	1.90696e+07	1.89563e+07
Com_811_pos	D-Fructose 6-phosphate	D-Fructose 6-phosphate; D-Fructose 6-phosphoric acid; Neuberg ester	C6 H13 O9 P	260.031	1.571	261.038	cpd:C00085	map00052 Galactose metabolism;map00500 Starch and sucrose metabolism;map00680 Methane metabolism;map01100 Metabolic pathways;map01200 Carbon metabolism	HMDB0304311	--	Organic oxygen compounds	Organooxygen compounds	Carbohydrates and carbohydrate conjugates	--	--	--	No results	No results	Full match					2.23007	1.15709	0.00168131	1	1.06734	up	3.57529e+08	3.40018e+08	4.14347e+08	1.60887e+08	1.75098e+08	1.62608e+08
Com_1165_pos	Adenine	Adenine; 6-Aminopurine	C5 H5 N5	118.029	4.961	119.036	cpd:C00147	map00230 Purine metabolism;map01100 Metabolic pathways	HMDB0000034	--	Organoheterocyclic compounds	Imidazopyrimidines	Purines and purine derivatives	--	--	--	No results	Invalid mass	No results	Organoheterocyclic compounds	Imidazopyrimidines	Purines and purine derivatives	6-aminopurines	9.95573	3.31553	0.00168609	1	1.15572	up	2.5818e+08	2.02489e+08	3.9227e+08	3.74256e+07	3.07625e+07	1.74851e+07
Com_2220_pos	1-(3-methoxy-2-nitrostyryl)pyrrolidine	--	C13 H16 N2 O3	248.117	2.377	249.124	--	--	--	--	--	--	--	--	--	--	Full match	No results	Full match					0.144088	-2.79498	0.0017014	1	1.01584	down	1.2348e+07	1.7481e+07	1.18655e+07	7.33008e+07	8.27192e+07	1.3335e+08
Com_5578_pos	2-hydroxy-3,6-diphenylcyclohexyl acetate	--	C20 H22 O3	292.143	5.656	293.15	--	--	--	--	--	--	--	--	--	--	Invalid mass	No results	No results					2.38493	1.25395	0.00173849	1	1.24724	up	3.06632e+07	2.61308e+07	3.04344e+07	1.31848e+07	1.02868e+07	1.31033e+07
Com_587_pos	6-methoxy-2,3,4,9-tetrahydro-1H-beta-carbolin-1-one	--	C12 H12 N2 O2	216.091	5.432	217.098	--	--	--	--	--	--	--	--	--	--	Full match	Partial match	No results					0.235595	-2.08562	0.00176061	1	1.17715	down	1.51987e+08	1.56648e+08	1.47671e+08	6.96317e+08	5.53177e+08	6.87335e+08
Com_4402_neg	3-[4-(tert-butyl)anilino]-2-(3-thienylcarbonyl)acrylonitrile	--	C18 H18 N2 O S	310.117	5.177	309.11	--	--	--	--	--	--	--	--	--	--	Invalid mass	No results	No results					0.352703	-1.50347	0.00180667	1	1.02384	down	8.22318e+06	6.89381e+06	9.92975e+06	2.62728e+07	1.99792e+07	2.47616e+07
Com_38_pos	Stearamide	Octadecanamide; Stearamide; Stearic acid amide	C18 H37 N O	283.288	10.469	284.296	cpd:C13846	--	HMDB0034146	LMFA08010003	Organic acids and derivatives	Carboximidic acids and derivatives	Carboximidic acids	Fatty Acyls [FA]	Fatty amides [FA08]	Primary amides [FA0801]	Full match	Full match	No results	Organic acids and derivatives	Carboximidic acids and derivatives	Carboximidic acids	Carboximidic acids	17.7708	4.15144	0.00188577	1	1.07126	up	1.68664e+10	1.11342e+10	1.34601e+10	1.16602e+09	6.50131e+08	5.16914e+08
Com_138_pos	Methyl palmitate	Methyl palmitate	C17 H34 O2	287.283	6.551	288.29	cpd:C16995	--	HMDB0061859	--	Lipids and lipid-like molecules	Fatty Acyls	Fatty acid esters	--	--	--	Invalid mass	Invalid mass	No results	Lipids and lipid-like molecules	Fatty Acyls	Fatty acid esters	Fatty acid methyl esters	0.168734	-2.56718	0.00191519	1	1.31998	down	6.17217e+08	7.84715e+08	4.49993e+08	3.04194e+09	4.06635e+09	3.86712e+09
Com_2040_neg	H-Trp-NH2	--	C11 H13 N3 O	203.106	5.103	202.098	--	--	--	--	--	--	--	--	--	--	No results	No results	Full match					0.197234	-2.34202	0.00191753	1	1.06393	down	1.74913e+07	1.88547e+07	1.74735e+07	9.60406e+07	7.50743e+07	1.01757e+08
Com_4900_pos	7-(2-aminophenyl)heptanoic acid	--	C13 H19 N O2	243.127	6.566	244.134	--	--	--	--	--	--	--	--	--	--	Invalid mass	No results	No results					5.62637	2.4922	0.00192625	1	1.34857	up	3.92343e+07	4.15643e+07	4.13131e+07	6.7193e+06	6.41026e+06	8.57391e+06
Com_87_pos	2-Amino-1,3,4-octadecanetriol	--	C18 H39 N O3	317.294	6.465	318.301	--	--	--	--	--	--	--	--	--	--	Full match	No results	No results	Organic nitrogen compounds	Organonitrogen compounds	Amines	1,3-aminoalcohols	0.286981	-1.80097	0.00193694	1	1.16443	down	1.96579e+09	1.97961e+09	1.35508e+09	5.69538e+09	5.52291e+09	7.25147e+09
Com_121_pos	Nicotinic acid	Nicotinate; Nicotinic acid; Niacin; 3-Pyridinecarboxylic acid	C6 H5 N O2	123.033	1.538	124.04	cpd:C00253	map00760 Nicotinate and nicotinamide metabolism;map01100 Metabolic pathways;map01110 Biosynthesis of secondary metabolites	HMDB0001488	--	Organoheterocyclic compounds	Pyridines and derivatives	Pyridinecarboxylic acids and derivatives	--	--	--	Invalid mass	Invalid mass	No results	Organoheterocyclic compounds	Pyridines and derivatives	Pyridinecarboxylic acids and derivatives	Pyridinecarboxylic acids	1.73157	0.792081	0.00194295	1	1.28506	up	4.57071e+09	5.31018e+09	5.42585e+09	2.91568e+09	2.68923e+09	3.23489e+09
Com_1778_neg	Adenylocuccinic Acid	--	C14 H18 N5 O11 P	463.075	2.325	462.068	--	--	--	--	--	--	--	--	--	--	No results	No results	Full match	Nucleosides, nucleotides, and analogues	Purine nucleotides	Purine ribonucleotides	Purine ribonucleoside monophosphates	0.060038	-4.05798	0.00195346	1	1.18528	down	6.36474e+06	6.2098e+06	5.99491e+06	7.84586e+07	1.08136e+08	1.227e+08
Com_5372_pos	N alpha-Acetyl-L-Arginine	--	C8 H16 N4 O3	216.123	4.415	217.131	--	--	--	--	--	--	--	--	--	--	No results	No results	Full match					2.90554	1.53881	0.00195557	1	1.15577	up	3.36692e+07	2.70928e+07	2.41515e+07	8.10543e+06	9.33611e+06	1.17831e+07
Com_1014_pos	2-(1-benzothiophen-3-yl)ethyl N-[4-(trifluoromethoxy)phenyl]carbamate	--	C18 H14 F3 N O3 S	398.084	1.416	399.092	--	--	--	--	--	--	--	--	--	--	Invalid mass	No results	No results					2.4162	1.27274	0.0019758	1	1.17772	up	4.37483e+08	3.89232e+08	4.46563e+08	1.57634e+08	1.65428e+08	2.03912e+08
Com_231_pos	N-acetyl-D-glucosamine	--	C8 H15 N O6	221.091	1.497	222.098	--	--	HMDB0000215	--	Organic oxygen compounds	Organooxygen compounds	Carbohydrates and carbohydrate conjugates	--	--	--	No results	No results	Full match	Organic oxygen compounds	Organooxygen compounds	Carbohydrates and carbohydrate conjugates	Acylaminosugars	4.87445	2.28524	0.0020288	1	1.10947	up	2.19355e+09	2.63062e+09	2.5384e+09	4.27807e+08	4.46459e+08	6.36176e+08
Com_1531_pos	D-Ala-D-Ala	D-Alanyl-D-alanine; D-Ala-D-Ala	C6 H12 N2 O3	160.085	1.552	161.093	cpd:C00993	map01100 Metabolic pathways	HMDB0244385	--	Organic acids and derivatives	Carboxylic acids and derivatives	Amino acids, peptides, and analogues	--	--	--	No results	No results	Full match	Organic acids and derivatives	Carboxylic acids and derivatives	Amino acids, peptides, and analogues	Dipeptides	0.481662	-1.05391	0.00207077	1	1.01263	down	1.05652e+08	1.15135e+08	9.15752e+07	2.0346e+08	2.3075e+08	2.143e+08
Com_1070_pos	2,3,4-Trihydroxybenzoic acid	--	C7 H6 O5	170.022	1.997	171.029	--	--	HMDB0059964	--	Benzenoids	Benzene and substituted derivatives	Benzoic acids and derivatives	--	--	--	No results	No results	Full match	Phenylpropanoids and polyketides	Cinnamic acids and derivatives	Hydroxycinnamic acids and derivatives	Hydroxycinnamic acids	2.84504	1.50845	0.00210011	1	1.2525	up	3.96932e+08	4.01355e+08	4.31667e+08	1.35557e+08	1.31028e+08	1.65731e+08
Com_242_pos	Deoxyguanosine	Deoxyguanosine; 2'-Deoxyguanosine	C10 H13 N5 O4	267.096	1.492	268.104	cpd:C00330	map00230 Purine metabolism;map01100 Metabolic pathways	HMDB0000085	--	Nucleosides, nucleotides, and analogues	Purine nucleosides	Purine 2'-deoxyribonucleosides	--	--	--	No results	No results	Full match	Nucleosides, nucleotides, and analogues	Purine nucleotides	Purine deoxyribonucleotides	Purine 2'-deoxyribonucleoside monophosphates	0.119277	-3.06762	0.00210249	1	1.13232	down	2.24425e+08	2.27294e+08	2.23337e+08	1.69551e+09	2.27402e+09	1.69005e+09
Com_708_pos	FPH	--	C20 H25 N5 O4	381.18	5.384	382.188	--	--	--	--	--	--	--	--	--	--	Invalid mass	No results	No results					57.4303	5.84374	0.00211344	1	1.13995	up	3.09803e+08	4.831e+08	6.07263e+08	8.16823e+06	7.75904e+06	8.45299e+06
Com_1757_neg	Salvinorin A	Salvinorin A	C23 H28 O8	432.178	5.838	431.171	cpd:C20196	--	--	--	--	--	--	--	--	--	No results	Full match	No results	Lipids and lipid-like molecules	Prenol lipids	Terpene lactones	Diterpene lactones	37.8374	5.24174	0.00212862	1	1.1038	up	6.09021e+07	3.31364e+07	6.31286e+07	1.38385e+06	1.26153e+06	1.50837e+06
Com_2318_pos	2-(1H-indol-3-yl)acetic acid	--	C10 H9 N O2	175.064	5.778	176.071	--	--	HMDB0000197	--	Organoheterocyclic compounds	Indoles and derivatives	Indolyl carboxylic acids and derivatives	--	--	--	Full match	Not the top hit	Full match					0.27916	-1.84084	0.00215061	1	1.08626	down	2.74706e+07	2.86577e+07	3.56208e+07	1.09392e+08	1.33231e+08	8.60386e+07
Com_2981_pos	Methyl 3-indolyacetate	--	C11 H11 N O2	189.08	5.586	190.087	--	--	--	--	--	--	--	--	--	--	No results	No results	Full match	Organoheterocyclic compounds	Indoles and derivatives	Indolyl carboxylic acids and derivatives	Indole-3-acetic acid derivatives	2.80263	1.48678	0.00217278	1	1.17342	up	8.46144e+07	1.00316e+08	9.48591e+07	3.12342e+07	2.89786e+07	3.96182e+07
Com_455_pos	3-(4,5-diphenyl-1H-imidazol-2-yl)pyridine	--	C20 H15 N3	297.122	5.106	298.13	--	--	--	--	--	--	--	--	--	--	Invalid mass	No results	No results					0.320561	-1.64133	0.00221687	1	1.02598	down	2.7338e+08	3.14178e+08	2.11999e+08	7.36524e+08	1.03241e+09	7.25306e+08
Com_1532_neg	Phenylacetylglycine	Phenylacetylglycine	C10 H11 N O3	193.073	5.64	192.066	cpd:C05598	map00360 Phenylalanine metabolism	HMDB0000821	--	Organic acids and derivatives	Carboxylic acids and derivatives	Amino acids, peptides, and analogues	--	--	--	No results	No results	Full match	Organic acids and derivatives	Carboxylic acids and derivatives	Amino acids, peptides, and analogues	N-acyl-alpha amino acids	0.285543	-1.80822	0.00226513	1	1.10592	down	3.83837e+07	4.02636e+07	3.7297e+07	1.51804e+08	1.3831e+08	1.15935e+08
Com_2193_pos	7α-Hydroxytestosterone	7alpha-Hydroxytestosterone	C19 H28 O3	304.205	5.985	305.212	cpd:C05291	--	--	--	--	--	--	--	--	--	No results	Full match	Full match	Lipids and lipid-like molecules	Steroids and steroid derivatives	Androstane steroids	Androgens and derivatives	15.128	3.91915	0.00226652	1	1.20142	up	1.47236e+08	1.46029e+08	1.36181e+08	7.71919e+06	8.3022e+06	1.23661e+07
Com_1809_pos	Hypoxanthine	Hypoxanthine; Purine-6-ol	C5 H4 N4 O	136.039	4.932	137.047	cpd:C00262	map00230 Purine metabolism;map01100 Metabolic pathways	HMDB0000157	--	Organoheterocyclic compounds	Imidazopyrimidines	Purines and purine derivatives	--	--	--	No results	Invalid mass	No results	Organoheterocyclic compounds	Imidazopyrimidines	Purines and purine derivatives	Hypoxanthines	7.87756	2.97775	0.00228539	1	1.19694	up	1.06742e+08	2.04799e+08	1.22544e+08	1.6066e+07	1.25375e+07	2.65005e+07
Com_341_neg	D-(-)-Mannitol	--	C6 H14 O6	182.078	1.393	181.071	--	--	HMDB0000765	--	Organic oxygen compounds	Organooxygen compounds	Carbohydrates and carbohydrate conjugates	--	--	--	Full match	Full match	Full match	Organic oxygen compounds	Organooxygen compounds	Carbohydrates and carbohydrate conjugates	Sugar alcohols	4.48619	2.16549	0.00230767	1	1.36276	up	8.28389e+08	6.59877e+08	6.23571e+08	1.50922e+08	1.59582e+08	1.60238e+08
Com_778_pos	N1-[(2,6-dimethylmorpholino)carbonyl]-3-chloro-4-fluorobenzamide	--	C14 H16 Cl F N2 O3	314.089	1.509	315.096	--	--	--	--	--	--	--	--	--	--	Invalid mass	No results	No results					9.41439	3.23487	0.00233092	1	1.11071	up	4.05305e+08	3.87154e+08	4.97134e+08	6.16855e+07	3.29212e+07	4.23744e+07
Com_1275_pos	D-(+)-Camphor	--	C10 H16 O	152.121	9.371	170.154	--	--	HMDB0059838	--	Lipids and lipid-like molecules	Prenol lipids	Monoterpenoids	--	--	--	No results	Full match	No results	Lipids and lipid-like molecules	Prenol lipids	Monoterpenoids	Bicyclic monoterpenoids	11.6528	3.5426	0.00238162	1	1.10401	up	2.90059e+08	1.9662e+08	1.62469e+08	2.0304e+07	1.67053e+07	1.86983e+07
Com_13_pos	methyl isoquinoline-3-carboxylate	--	C11 H9 N O2	187.064	5.448	188.072	--	--	--	--	--	--	--	--	--	--	Full match	Partial match	Full match					0.00522634	-7.57998	0.00240482	1	1.17671	down	4.80884e+08	2.00183e+08	1.70708e+08	5.68601e+10	4.66305e+10	5.94867e+10
Com_1901_pos	Puerarin	Puerarin	C21 H20 O9	398.105	5.741	399.112	cpd:C10524	--	HMDB0240265	LMPK12050005	Phenylpropanoids and polyketides	Isoflavonoids	Isoflavonoid C-glycosides	Polyketides [PK]	Flavonoids [PK12]	Isoflavonoids [PK1205]	No results	Invalid mass	No results	Phenylpropanoids and polyketides	Isoflavonoids	Isoflavonoid C-glycosides	Isoflavonoid C-glycosides	39.5184	5.30445	0.00242947	1	1.19241	up	1.10935e+08	1.93382e+08	1.13734e+08	3.4739e+06	3.54031e+06	3.56444e+06
Com_2640_pos	FMH	--	C20 H27 N5 O4 S	910.329	6.721	456.172	--	--	--	--	--	--	--	--	--	--	Invalid mass	No results	No results					63.6637	5.9924	0.00252835	1	1.22842	up	9.58944e+07	1.0761e+08	1.28048e+08	1.16112e+06	2.81739e+06	1.22936e+06
Com_4688_pos	2-[2-(benzylsulfanyl)-4-phenyl-1H-imidazol-1-yl]-1-phenyl-1-ethanone	--	C24 H20 N2 O S	384.129	4.274	385.136	--	--	--	--	--	--	--	--	--	--	Full match	No results	No results					4.55216	2.18655	0.00256096	1	1.23627	up	3.445e+07	3.13964e+07	4.80176e+07	8.34127e+06	7.51497e+06	9.15692e+06
Com_160_neg	L-Glutamate	L-Glutamate; L-Glutamic acid; L-Glutaminic acid; Glutamate	C5 H9 N O4	147.053	1.43	293.099	cpd:C00025	map00220 Arginine biosynthesis;map00250 Alanine, aspartate and glutamate metabolism;map00330 Arginine and proline metabolism;map00332 Carbapenem biosynthesis;map00340 Histidine metabolism;map00430 Taurine and hypotaurine metabolism;map00480 Glutathione metabolism;map00630 Glyoxylate and dicarboxylate metabolism;map00650 Butanoate metabolism;map00860 Porphyrin and chlorophyll metabolism;map00910 N…	HMDB0060475	--	Organic acids and derivatives	Carboxylic acids and derivatives	Amino acids, peptides, and analogues	--	--	--	No results	No results	Full match	Organic acids and derivatives	Carboxylic acids and derivatives	Amino acids, peptides, and analogues	Glutamic acid and derivatives	0.0489152	-4.35357	0.00257731	1	1.31848	down	1.15227e+08	4.80608e+07	4.65019e+07	1.17967e+09	2.35083e+09	7.58344e+08
Com_3563_neg	Epinephrine bitartrate	--	C13 H19 N O9	333.106	4.193	332.099	--	--	HMDB0000068	--	Benzenoids	Phenols	Benzenediols	--	--	--	No results	No results	Full match	Benzenoids	Phenols	Benzenediols	Catechols	0.131399	-2.92798	0.00257909	1	1.12395	down	4.72753e+06	4.4949e+06	5.00166e+06	4.15729e+07	2.76323e+07	3.90463e+07
Com_152_pos	MMK	--	C16 H32 N4 O4 S2	390.176	1.574	391.184	--	--	--	--	--	--	--	--	--	--	Invalid mass	No results	No results					2.1812	1.12512	0.00263683	1	1.12654	up	3.42762e+09	3.80289e+09	3.9826e+09	1.53755e+09	1.98774e+09	1.6155e+09
Com_2082_neg	Corey Lactone Diol	--	C8 H12 O4	172.073	5.17	171.066	--	--	--	--	--	--	--	--	--	--	No results	No results	Full match	Organoheterocyclic compounds	Lactones	Gamma butyrolactones	Gamma butyrolactones	4.84807	2.27741	0.00264012	1	1.07774	up	5.90111e+07	5.74115e+07	5.98935e+07	1.00949e+07	1.33582e+07	1.29152e+07
Com_291_pos	3-hydroxy-3-methylpentanedioic acid	--	C6 H10 O5	179.08	1.52	180.087	--	--	HMDB0000355	--	Lipids and lipid-like molecules	Fatty Acyls	Fatty acids and conjugates	--	--	--	Invalid mass	No match	No match					0.281172	-1.83047	0.00269144	1	1.17832	down	4.20861e+08	4.42147e+08	4.19403e+08	1.6134e+09	1.6543e+09	1.29325e+09
Com_1176_neg	Neopterin	Neopterin; [S-(R*,S*)]-2-amino-6-(1,2,3-trihydroxypropyl)-1H-pteridin-4-one; [S-(R*,S*)]-2-amino-6-(1,2,3-trihydroxypropyl)-1H-pteridine-4-one; [S-(R*,S*)]-2-Amino-6-(1,2,3-trihydroxypropyl)-1H-pteridin-4-on; 6-(D-erythro-1,2,3-Trihydroxypropyl)pterin; 6-D-erythro-Neopterin; D-erythro-Neopterin; D-Neopterin	C9 H11 N5 O4	253.08	1.289	252.073	cpd:C05926	map00790 Folate biosynthesis	HMDB0000845	--	Organoheterocyclic compounds	Pteridines and derivatives	Pterins and derivatives	--	--	--	No results	No results	Full match	Organoheterocyclic compounds	Pteridines and derivatives	Pterins and derivatives	Biopterins and derivatives	0.0150609	-6.05305	0.00269577	1	1.05839	down	1.997e+06	1.89205e+06	2.34726e+06	1.16617e+08	8.56584e+07	2.11798e+08
Com_317_pos	DL-m-Tyrosine	--	C9 H11 N O3	181.075	2.137	182.082	--	--	--	--	--	--	--	--	--	--	No results	No results	Full match	Organic acids and derivatives	Carboxylic acids and derivatives	Amino acids, peptides, and analogues	Phenylalanine and derivatives	2.12651	1.08849	0.00274207	1	1.23014	up	1.72104e+09	1.69772e+09	1.89759e+09	9.3583e+08	7.3124e+08	8.32966e+08
Com_5744_pos	Quinine	Quinine; (-)-Quinine	C20 H24 N2 O2	648.361	5.371	325.188	cpd:C06526	--	HMDB0014611	--	Alkaloids and derivatives	Cinchona alkaloids	-	--	--	--	No results	Invalid mass	No results	Alkaloids and derivatives	Cinchona alkaloids	Not available	Cinchona alkaloids	3.64819	1.86718	0.00275054	1	1.24087	up	2.72618e+07	2.91584e+07	2.89314e+07	6.53059e+06	8.44529e+06	8.41974e+06
Com_1434_pos	gamma-Glutamylleucine	--	C11 H20 N2 O5	260.138	5.22	261.146	--	--	HMDB0011171	--	Organic acids and derivatives	Carboxylic acids and derivatives	Amino acids, peptides, and analogues	--	--	--	No results	Full match	Full match	Organic acids and derivatives	Carboxylic acids and derivatives	Amino acids, peptides, and analogues	Dipeptides	10.2517	3.35779	0.0028168	1	1.30178	up	2.69104e+08	2.81587e+08	2.96701e+08	3.58012e+07	2.44882e+07	2.23694e+07
Com_6840_pos	(+/-)-Equol	--	C15 H14 O3	242.095	6.453	243.102	--	--	--	--	--	--	--	--	--	--	No results	No results	Full match	Phenylpropanoids and polyketides	Isoflavonoids	Isoflavans	Isoflavanols	3.29417	1.71991	0.00285407	1	1.28906	up	1.40414e+07	1.8952e+07	1.46162e+07	4.83932e+06	4.5248e+06	5.08858e+06
Com_1596_pos	3-(propan-2-yl)-octahydropyrrolo[1,2-a]pyrazine-1,4-dione	--	C10 H16 N2 O2	196.122	5.362	197.129	--	--	--	--	--	--	--	--	--	--	Full match	No results	No results					0.200052	-2.32155	0.00288878	1	1.08231	down	3.09328e+07	3.28237e+07	3.64095e+07	1.97584e+08	1.28189e+08	1.74926e+08
Com_180_pos	2-(2-acetyl-3,5-dihydroxyphenyl)acetic acid	--	C10 H10 O5	232.036	1.622	233.043	--	--	--	--	--	--	--	--	--	--	Invalid mass	No results	No results					4.80465	2.26443	0.00291364	1	1.18492	up	2.53256e+09	3.45719e+09	3.39613e+09	5.03368e+08	8.79964e+08	5.70166e+08
Com_763_pos	Skatole	Skatole; 3-Methylindole	C9 H9 N	114.048	5.067	115.055	cpd:C08313	--	HMDB0000466	--	Organoheterocyclic compounds	Indoles and derivatives	Indoles	--	--	--	No results	Invalid mass	No results	Organoheterocyclic compounds	Indoles and derivatives	Indoles	3-methylindoles	0.328508	-1.606	0.00295175	1	1.22566	down	1.57295e+08	1.36017e+08	1.57162e+08	4.00563e+08	5.55282e+08	4.15427e+08
Com_1898_pos	Lipoic acid	Lipoate; Lipoic acid; Thioctic acid; dl-alpha-Lipoic acid; DL-Thioctic acid	C8 H14 O2 S2	206.044	4.417	207.051	cpd:C00725	--	HMDB0251530	LMFA01130001	Organoheterocyclic compounds	Dithiolanes	Lipoic acids and derivatives	Fatty Acyls [FA]	Fatty Acids and Conjugates [FA01]	Thia fatty acids [FA0113]	No results	No results	Full match	Organoheterocyclic compounds	Dithiolanes	Lipoic acids and derivatives	Lipoic acids and derivatives	3.42711	1.77699	0.00299226	1	1.2738	up	1.75327e+08	1.90667e+08	2.03767e+08	4.42729e+07	5.99288e+07	6.20494e+07
Com_2113_pos	ENK	--	C15 H27 N5 O7	389.197	5.676	390.204	--	--	--	--	--	--	--	--	--	--	Invalid mass	No results	No results					8.59919	3.1042	0.0031047	1	1.10406	up	9.32965e+07	9.85992e+07	9.38838e+07	9.35002e+06	9.78941e+06	1.40939e+07
Com_4123_neg	2-(Dimethylamino)Guanosine	--	C12 H17 N5 O5	311.121	1.43	310.114	--	--	--	--	--	--	--	--	--	--	No results	No results	Full match	None	None	None	None	0.416719	-1.26285	0.00314754	1	1.15972	down	1.02832e+07	1.34188e+07	1.01145e+07	2.5354e+07	2.60434e+07	2.97518e+07
Com_3325_neg	Ouabain	Ouabain; G-Strophanthin	C29 H44 O12	630.293	6.104	629.286	cpd:C01443	--	HMDB0015224	LMST01120022	Benzenoids	Naphthalenes	-	Sterol Lipids [ST]	Sterols [ST01]	Cardanolides and derivatives [ST0112]	Invalid mass	No results	No results	Lipids and lipid-like molecules	Steroids and steroid derivatives	Steroid lactones	Cardenolide glycosides and derivatives	0.0628307	-3.99239	0.00329471	1	1.3533	down	2.24808e+06	2.05162e+06	1.95935e+06	2.67183e+07	2.64779e+07	4.64216e+07
Com_4040_neg	11-keto Testosterone (CRM)	--	C19 H26 O3	348.194	6.651	347.186	--	--	--	--	--	--	--	--	--	--	Invalid mass	No results	No results					7.06772	2.82124	0.00330493	1	1.09711	up	2.10011e+07	2.22687e+07	1.19421e+07	3.45794e+06	1.57699e+06	2.77693e+06
Com_2743_pos	Muscone	--	C16 H30 O	260.215	7.744	261.222	--	--	HMDB0034181	--	Organic oxygen compounds	Organooxygen compounds	Carbonyl compounds	--	--	--	No results	Invalid mass	No results	Organic oxygen compounds	Organooxygen compounds	Carbonyl compounds	Cyclic ketones	2.0371	1.02652	0.00332672	1	1.03491	up	9.36718e+07	8.14084e+07	6.99284e+07	3.51333e+07	4.23124e+07	4.28276e+07
Com_3582_pos	Thr-Leu	--	C10 H20 N2 O4	232.143	5.207	233.151	--	--	HMDB0259044	--	Organic acids and derivatives	Carboxylic acids and derivatives	Amino acids, peptides, and analogues	--	--	--	No results	No results	Full match	Organic acids and derivatives	Carboxylic acids and derivatives	Amino acids, peptides, and analogues	Dipeptides	5.81935	2.54086	0.00334336	1	1.20579	up	5.77502e+07	6.45798e+07	7.63739e+07	1.38507e+07	7.84926e+06	1.24454e+07
Com_2018_pos	NNK	4-(N-Nitrosomethylamino)-1-(3-pyridyl)-1-butanone; NNK	C14 H26 N6 O6	356.174	5.513	357.181	cpd:C16453	--	HMDB0011603	--	Organic oxygen compounds	Organooxygen compounds	Carbonyl compounds	--	--	--	Invalid mass	No results	No results	Organic oxygen compounds	Organooxygen compounds	Carbonyl compounds	Aryl alkyl ketones	8.25003	3.0444	0.00334401	1	1.19868	up	1.76903e+08	1.61179e+08	1.71369e+08	1.68175e+07	1.83054e+07	2.66285e+07
Com_3954_neg	Adenosine	Adenosine	C10 H13 N5 O4	267.098	5.269	266.091	cpd:C00212	map00230 Purine metabolism;map01100 Metabolic pathways	HMDB0000050	--	Nucleosides, nucleotides, and analogues	Purine nucleosides	-	--	--	--	Invalid mass	No results	No results	Nucleosides, nucleotides, and analogues	Purine nucleosides	Not available	Purine nucleosides	11.1273	3.47603	0.00335232	1	1.08326	up	1.62427e+07	2.29883e+07	1.3049e+07	1.68393e+06	1.49924e+06	1.51519e+06
Com_5431_pos	Guanidineacetic acid	--	C3 H7 N3 O2	117.053	5.182	252.141	--	--	HMDB0000128	--	Organic acids and derivatives	Carboxylic acids and derivatives	Amino acids, peptides, and analogues	--	--	--	No results	No results	Full match	Organic acids and derivatives	Carboxylic acids and derivatives	Amino acids, peptides, and analogues	Alpha amino acids and derivatives	14.1381	3.82152	0.00336089	1	1.28962	up	2.29622e+07	1.97047e+07	3.49527e+07	1.8583e+06	1.90979e+06	1.722e+06
Com_2099_neg	16-(Hexopyranosyloxy)-7-hydroxy-8,9-epoxypimaran-18-oic acid	--	C26 H42 O10	514.278	5.894	513.271	--	--	--	--	--	--	--	--	--	--	Full match	Full match	No results	Lipids and lipid-like molecules	Fatty Acyls	Fatty acyl glycosides	Fatty acyl glycosides of mono- and disaccharides	0.163689	-2.61097	0.00339878	1	1.13959	down	1.06382e+07	1.06774e+07	1.39405e+07	6.25572e+07	5.40995e+07	9.87272e+07
Com_1487_neg	2-(1H-indol-3-yl)-3-[4-(trifluoromethyl)phenyl]acrylonitrile	--	C18 H11 F3 N2	312.085	5.174	311.077	--	--	--	--	--	--	--	--	--	--	Invalid mass	No results	No results					4.60154	2.20212	0.00341075	1	1.33207	up	1.30743e+08	1.10366e+08	1.06767e+08	2.73628e+07	1.85428e+07	2.96944e+07
Com_287_pos	methyl 3,3,3-trifluoro-2-hydroxy-2-[(2-phenoxyacetyl)amino]propanoate	--	C12 H12 F3 N O5	329.052	2.083	330.06	--	--	--	--	--	--	--	--	--	--	Invalid mass	No results	No match					3.18633	1.67189	0.00349212	1	1.17948	up	1.70942e+09	1.897e+09	2.04865e+09	5.76252e+08	4.81876e+08	7.16665e+08
Com_774_neg	N-[4-(2-methyl-1,3-thiazol-4-yl)phenyl]-2-thiophenecarboxamide	--	C15 H12 N2 O S2	300.042	4.972	299.034	--	--	--	--	--	--	--	--	--	--	Invalid mass	No results	No results					4.95673	2.30939	0.00351997	1	1.13484	up	2.62713e+08	2.62473e+08	2.28436e+08	6.49291e+07	4.16642e+07	4.5447e+07
Com_1465_neg	3-Methoxytyramine	3-Methoxytyramine	C9 H13 N O2	167.094	5.269	166.087	cpd:C05587	map00350 Tyrosine metabolism;map01100 Metabolic pathways	HMDB0000022	--	Benzenoids	Phenols	Methoxyphenols	--	--	--	No results	No results	Full match	Benzenoids	Phenols	Methoxyphenols	Methoxyphenols	0.639611	-0.644733	0.00365386	1	1.25434	down	9.25112e+07	9.96156e+07	9.10115e+07	1.48693e+08	1.34466e+08	1.59513e+08
Com_2236_neg	Bicyclo prostaglandin E2	--	C20 H30 O4	334.215	6.752	333.207	--	--	HMDB0249187	--	Lipids and lipid-like molecules	Fatty Acyls	Eicosanoids	--	--	--	Full match	No results	Full match	Lipids and lipid-like molecules	Fatty Acyls	Eicosanoids	Prostaglandins and related compounds	8.18744	3.03341	0.00368726	1	1.22973	up	4.91071e+07	5.50643e+07	5.01533e+07	4.51662e+06	7.29129e+06	7.04104e+06
Com_539_pos	3-(2-nitrophenoxy)butanoic acid	--	C10 H11 N O5	225.065	2.125	226.072	--	--	--	--	--	--	--	--	--	--	Full match	No results	No results					1.70337	0.76839	0.00370349	1	1.3374	up	9.42323e+08	8.70573e+08	9.06569e+08	5.28548e+08	4.8578e+08	5.82194e+08
Com_102_pos	1-Methyladenosine	1-Methyladenosine	C11 H15 N5 O4	281.112	1.479	282.119	cpd:C02494	--	HMDB0003331	--	Nucleosides, nucleotides, and analogues	Purine nucleosides	-	--	--	--	No results	No results	Full match	Nucleosides, nucleotides, and analogues	Purine nucleosides	Not available	Purine nucleosides	0.112271	-3.15494	0.00371317	1	1.09493	down	4.22285e+08	5.61066e+08	5.27992e+08	3.86286e+09	6.38983e+09	3.20883e+09
Com_9057_pos	Ellagic acid	Ellagic acid	C14 H6 O8	264.052	1.285	265.059	cpd:C10788	--	HMDB0002899	--	Phenylpropanoids and polyketides	Tannins	Hydrolyzable tannins	--	--	--	No results	Invalid mass	No results	Phenylpropanoids and polyketides	Tannins	Hydrolyzable tannins	Hydrolyzable tannins	1.7087	0.772899	0.00376631	1	1.07211	up	5.73014e+06	4.89581e+06	5.68617e+06	3.61775e+06	2.95062e+06	2.97815e+06
Com_996_pos	Oxaceprol	--	C7 H11 N O4	173.069	1.546	174.077	--	--	HMDB0000725	--	Organic acids and derivatives	Carboxylic acids and derivatives	Amino acids, peptides, and analogues	--	--	--	No results	No results	Full match	Organic acids and derivatives	Carboxylic acids and derivatives	Amino acids, peptides, and analogues	Proline and derivatives	0.539824	-0.88944	0.00382416	1	1.11117	down	1.6359e+08	1.88258e+08	1.84128e+08	3.73803e+08	2.91542e+08	3.27526e+08
Com_2079_pos	3-methyl-5-oxo-5-(4-toluidino)pentanoic acid	--	C13 H17 N O3	257.102	2.993	258.109	--	--	--	--	--	--	--	--	--	--	Invalid mass	No match	No match					19.9158	4.31584	0.00384262	1	1.28888	up	1.70467e+08	9.60938e+07	1.68888e+08	7.21286e+06	7.11889e+06	7.53272e+06
Com_822_neg	L-Ascorbate	Ascorbate; Ascorbic acid; L-Ascorbate; L-Ascorbic acid; Vitamin C	C6 H8 O6	176.031	1.582	175.024	cpd:C00072	map00053 Ascorbate and aldarate metabolism;map00480 Glutathione metabolism;map01100 Metabolic pathways;map01110 Biosynthesis of secondary metabolites	HMDB0000044	--	Organoheterocyclic compounds	Dihydrofurans	Furanones	--	--	--	No results	No results	Full match	Organoheterocyclic compounds	Dihydrofurans	Furanones	Butenolides	0.405015	-1.30395	0.00386333	1	1.22131	down	1.35898e+08	1.18203e+08	1.24672e+08	3.2807e+08	2.58906e+08	3.48233e+08
Com_1685_pos	1-Phenyl-3-methyl-5-pyrazolone	--	C10 H10 N2 O	174.08	3.947	175.087	--	--	HMDB0251697	--	Organoheterocyclic compounds	Azolines	Pyrazolines	--	--	--	Full match	Full match	No results					0.187669	-2.41373	0.00389012	1	1.15926	down	3.46333e+07	3.22082e+07	2.29389e+07	1.84838e+08	1.03441e+08	1.90118e+08
Com_480_neg	Asp-Phe methyl ester	--	C14 H18 N2 O5	294.122	5.605	293.114	--	--	--	--	--	--	--	--	--	--	No results	No results	Full match					0.27107	-1.88327	0.00390826	1	1.13249	down	1.5059e+08	1.55026e+08	1.5467e+08	5.28637e+08	5.04788e+08	6.64609e+08
Com_5606_pos	Phe-Pro	--	C14 H18 N2 O3	262.133	4.216	263.14	--	--	HMDB0011177	--	Organic acids and derivatives	Carboxylic acids and derivatives	Amino acids, peptides, and analogues	--	--	--	No results	No results	Full match	Organic acids and derivatives	Carboxylic acids and derivatives	Amino acids, peptides, and analogues	Dipeptides	0.564512	-0.824923	0.00409511	1	1.21254	down	1.38349e+07	1.66278e+07	1.3509e+07	2.43347e+07	2.75463e+07	2.60122e+07
Com_78_neg	5-Phenylvaleric Acid	--	C11 H14 O2	178.099	5.938	177.091	--	--	HMDB0002043	--	Lipids and lipid-like molecules	Fatty Acyls	Fatty acids and conjugates	--	--	--	No results	No results	Full match	Lipids and lipid-like molecules	Fatty Acyls	Fatty acids and conjugates	Medium-chain fatty acids	22.6165	4.4993	0.00411748	1	1.26633	up	3.87053e+09	4.09941e+09	4.63096e+09	2.82305e+08	1.36118e+08	1.38731e+08
Com_473_pos	YQH	--	C20 H26 N6 O6	446.196	6.66	447.205	--	--	--	--	--	--	--	--	--	--	Invalid mass	No results	No results					98.8097	6.62658	0.00431819	1	1.27753	up	1.09048e+09	1.0692e+09	1.09895e+09	1.7589e+07	9.34285e+06	6.04697e+06
Com_89_neg	Sucrose	Sucrose; Cane sugar; Saccharose; 1-alpha-D-Glucopyranosyl-2-beta-D-fructofuranoside	C12 H22 O11	342.116	1.459	341.109	cpd:C00089	map00052 Galactose metabolism;map00500 Starch and sucrose metabolism;map01100 Metabolic pathways;map02010 ABC transporters	HMDB0000258	--	Organic oxygen compounds	Organooxygen compounds	Carbohydrates and carbohydrate conjugates	--	--	--	Full match	Full match	Full match	Organic oxygen compounds	Organooxygen compounds	Carbohydrates and carbohydrate conjugates	O-glycosyl compounds	2.73008	1.44894	0.00432387	1	1.12683	up	3.70115e+09	3.42921e+09	3.45959e+09	1.20543e+09	1.51868e+09	1.15489e+09
Com_2481_neg	Deoxyribose 5-Phosphate	--	C5 H11 O7 P	214.024	1.392	213.017	--	--	HMDB0001031	--	Organic oxygen compounds	Organooxygen compounds	Carbohydrates and carbohydrate conjugates	--	--	--	No results	No results	Full match					0.47113	-1.0858	0.00437407	1	1.11777	down	3.36115e+07	2.96168e+07	2.94919e+07	5.64313e+07	7.55568e+07	6.48156e+07
Com_4753_pos	methyl 3,4,5-trihydroxycyclohex-1-ene-1-carboxylate	--	C8 H12 O5	226.029	5.457	227.036	--	--	--	--	--	--	--	--	--	--	Invalid mass	No results	No results					36.9528	5.20761	0.00440907	1	1.36175	up	1.97165e+07	4.4426e+07	2.47181e+07	798271	776117	830317
Com_1600_neg	Jasmonic acid	(-)-Jasmonic acid; Jasmonic acid; {(1R,2R)-3-Oxo-2-[(Z)pent-2-enyl]cyclopent-2-enyl}acetic acid; Jasmonate; (-)-Jasmonate	C12 H18 O3	164.12	6.452	163.112	cpd:C08491	map00592 alpha-Linolenic acid metabolism;map01100 Metabolic pathways;map01110 Biosynthesis of secondary metabolites	HMDB0032797	LMFA02020001	Lipids and lipid-like molecules	Fatty Acyls	Lineolic acids and derivatives	Fatty Acyls [FA]	Octadecanoids [FA02]	Jasmonic acids [FA0202]	Invalid mass	Invalid mass	No results	Lipids and lipid-like molecules	Fatty Acyls	Lineolic acids and derivatives	Jasmonic acids	0.356104	-1.48963	0.00441406	1	1.21449	down	4.65295e+07	4.20997e+07	4.33071e+07	1.43282e+08	1.04186e+08	1.23031e+08
Com_248_pos	Asparagine	Asparagine	C4 H8 N2 O3	132.054	1.65	133.061	cpd:C16438	--	HMDB0251512	--	Organic acids and derivatives	Carboxylic acids and derivatives	Amino acids, peptides, and analogues	--	--	--	No results	Full match	Full match	Organic acids and derivatives	Carboxylic acids and derivatives	Amino acids, peptides, and analogues	Asparagine and derivatives	0.00735829	-7.08641	0.00449981	1	1.18504	down	2.36727e+06	1.24681e+07	1.89822e+07	6.02899e+08	1.93013e+09	2.06281e+09
Com_2755_pos	2-[(4,5-diphenyl-4H-1,2,4-triazol-3-yl)sulfanyl]acetohydrazide	--	C16 H15 N5 O S	325.1	5.44	326.107	--	--	--	--	--	--	--	--	--	--	Full match	No results	No results					16.1649	4.0148	0.00473906	1	1.28687	up	9.97111e+07	1.13278e+08	5.17595e+07	6.19573e+06	5.32992e+06	4.85228e+06
Com_2232_pos	Xanthurenic Acid	Xanthurenic acid; Xanthurenate	C10 H7 N O4	205.038	4.253	206.046	cpd:C02470	map00380 Tryptophan metabolism	HMDB0000881	--	Organoheterocyclic compounds	Quinolines and derivatives	Quinoline carboxylic acids	--	--	--	No results	No results	Full match	Organoheterocyclic compounds	Quinolines and derivatives	Quinoline carboxylic acids	Quinoline carboxylic acids	0.177309	-2.49566	0.0047854	1	1.17412	down	2.01422e+07	1.03892e+07	2.13708e+07	1.28469e+08	9.60569e+07	6.81966e+07
Com_5695_pos	Fisetin	Fisetin; 7,3',4'-Trihydroxyflavonol	C15 H10 O6	286.053	1.227	287.06	cpd:C10041	--	--	LMPK12111566	--	--	--	Polyketides [PK]	Flavonoids [PK12]	Flavones and Flavonols [PK1211]	No results	Invalid mass	No results	Phenylpropanoids and polyketides	Flavonoids	Flavones	Flavonols	0.108477	-3.20454	0.00495298	1	1.14942	down	2.03039e+06	2.10947e+06	2.34809e+06	1.35523e+07	2.11162e+07	2.51409e+07
Com_740_neg	Pseudouridine	Pseudouridine	C9 H12 N2 O6	244.069	1.597	243.062	cpd:C02067	map00240 Pyrimidine metabolism	HMDB0000767	--	Nucleosides, nucleotides, and analogues	Nucleoside and nucleotide analogues	-	--	--	--	Full match	Full match	Full match	Nucleosides, nucleotides, and analogues	Nucleoside and nucleotide analogues	Not available	Nucleoside and nucleotide analogues	0.123944	-3.01224	0.00499813	1	1.2541	down	4.06516e+07	4.15889e+07	3.91691e+07	2.3609e+08	3.8871e+08	3.54753e+08
Com_2839_pos	Gly-Tyr	--	C11 H14 N2 O4	256.107	4.252	257.114	--	--	HMDB0304778	--	Organic acids and derivatives	Carboxylic acids and derivatives	Amino acids, peptides, and analogues	--	--	--	No results	Invalid mass	No results	Organic acids and derivatives	Carboxylic acids and derivatives	Amino acids, peptides, and analogues	Peptides	2.27728	1.18731	0.00519412	1	1.16148	up	9.13642e+07	9.0348e+07	1.03603e+08	3.92812e+07	4.97424e+07	3.62644e+07
Com_1492_pos	2-{2-oxo-2H,8H,9H-furo[2,3-h]chromen-8-yl}propan-2-yl acetate	--	C16 H16 O5	288.098	6.018	289.106	--	--	--	--	--	--	--	--	--	--	Full match	Partial match	No results					34.2995	5.10012	0.00521203	1	1.19384	up	2.26618e+08	2.32187e+08	2.80155e+08	1.10588e+07	6.63777e+06	3.84779e+06
Com_2212_pos	Estrone	Estrone; 3-Hydroxy-1,3,5(10)-estratrien-17-one	C18 H22 O2	252.148	5.57	253.156	cpd:C00468	map01100 Metabolic pathways	HMDB0000145	LMST02010004	Lipids and lipid-like molecules	Steroids and steroid derivatives	Estrane steroids	Sterol Lipids [ST]	Steroids [ST02]	C18 steroids (estrogens) and derivatives [ST0201]	Invalid mass	No results	No results	Lipids and lipid-like molecules	Steroids and steroid derivatives	Estrane steroids	Estrogens and derivatives	16.2741	4.02451	0.00536378	1	1.21702	up	1.17168e+08	6.62864e+07	1.66781e+08	7.3337e+06	6.02197e+06	8.16529e+06
Com_968_neg	N6-Succinyl Adenosine	--	C14 H17 N5 O8	383.108	5.081	382.101	--	--	HMDB0255303	--	Organic acids and derivatives	Carboxylic acids and derivatives	Dicarboxylic acids and derivatives	--	--	--	No results	No results	Full match	Nucleosides, nucleotides, and analogues	Purine nucleosides	Not available	Purine nucleosides	3.0341	1.60127	0.00538917	1	1.026	up	1.73735e+08	1.53389e+08	1.59131e+08	5.03805e+07	4.47407e+07	6.51423e+07
Com_4076_neg	(±)8(9)-DiHET	--	C20 H34 O4	338.246	6.653	337.239	--	--	--	--	--	--	--	--	--	--	Full match	No results	No results					8.06604	3.01186	0.00539114	1	1.14077	up	1.84462e+07	1.84247e+07	1.52076e+07	2.91546e+06	1.43561e+06	2.10544e+06
Com_502_neg	Methionine sulfoxide	--	C5 H11 N O3 S	165.045	1.439	164.038	--	--	HMDB0002005	--	Organic acids and derivatives	Carboxylic acids and derivatives	Amino acids, peptides, and analogues	--	--	--	No results	No results	Full match	Organic acids and derivatives	Carboxylic acids and derivatives	Amino acids, peptides, and analogues	Alpha amino acids	0.22734	-2.13707	0.00542653	1	1.16209	down	1.0428e+08	8.80977e+07	1.21208e+08	4.04039e+08	6.28637e+08	3.46692e+08
Com_3012_pos	ethyl 5-ethoxy-1H-indole-2-carboxylate	--	C13 H15 N O3	233.106	5.102	234.113	--	--	--	--	--	--	--	--	--	--	Full match	No results	No results					0.324968	-1.62163	0.00544005	1	1.12223	down	2.10329e+07	2.4202e+07	2.51148e+07	7.00373e+07	8.8796e+07	5.76489e+07
Com_2248_pos	N1-[2-(4-chlorophenyl)-2-oxoethyl]-4-chlorobenzamide	--	C15 H11 Cl2 N O2	258.138	5.198	259.145	--	--	--	--	--	--	--	--	--	--	Invalid mass	No results	No results					0.0700762	-3.83493	0.00549526	1	1.25113	down	8.73833e+06	5.94927e+06	7.7333e+06	1.27395e+08	1.36055e+08	5.64997e+07
Com_1426_neg	4-Butylresorcinol	--	C10 H14 O2	166.099	5.741	165.092	--	--	--	--	--	--	--	--	--	--	No results	No results	Full match	Benzenoids	Phenols	Benzenediols	Resorcinols	12.3635	3.62802	0.00549821	1	1.09255	up	8.35672e+07	6.98025e+07	7.14943e+07	3.84372e+06	5.86601e+06	8.47797e+06
Com_3098_neg	aminoimidazole carboxamide ribonucleotide	--	C9 H15 N4 O8 P	338.064	4.954	337.057	--	--	HMDB0248904	--	Nucleosides, nucleotides, and analogues	Imidazole ribonucleosides and ribonucleotides	1-ribosyl-imidazolecarboxamides	--	--	--	No results	No results	Full match					3.31914	1.73081	0.00552476	1	1.13724	up	3.60526e+07	3.75426e+07	4.15943e+07	8.9188e+06	1.3091e+07	1.26948e+07
Com_198_pos	4-Guanidinobutyric acid	4-Guanidinobutanoate; 4-Guanidinobutyric acid	C5 H11 N3 O2	145.086	1.812	146.093	cpd:C01035	map00330 Arginine and proline metabolism;map01100 Metabolic pathways	HMDB0003464	--	Organic acids and derivatives	Carboxylic acids and derivatives	Amino acids, peptides, and analogues	--	--	--	No results	Full match	Full match	Organic acids and derivatives	Carboxylic acids and derivatives	Amino acids, peptides, and analogues	Gamma amino acids and derivatives	2.57797	1.36623	0.00555458	1	1.18984	up	2.87997e+09	2.92053e+09	2.96618e+09	1.06606e+09	1.02834e+09	1.30622e+09
Com_170_neg	D-Phenylalanine	D-Phenylalanine; D-alpha-Amino-beta-phenylpropionic acid	C9 H11 N O2	165.078	5.611	164.071	cpd:C02265	map00360 Phenylalanine metabolism	HMDB0250791	--	Organic acids and derivatives	Carboxylic acids and derivatives	Amino acids, peptides, and analogues	--	--	--	No results	No results	Full match	Organic acids and derivatives	Carboxylic acids and derivatives	Amino acids, peptides, and analogues	Phenylalanine and derivatives	0.146142	-2.77456	0.0055889	1	1.10721	down	4.17936e+08	2.38501e+08	2.71559e+08	2.24155e+09	1.97316e+09	2.13528e+09
Com_2833_neg	N1-[4-(trifluoromethyl)phenyl]-2-phenylbutanamide	--	C17 H16 F3 N O	307.12	4.204	306.113	--	--	--	--	--	--	--	--	--	--	Invalid mass	No results	No results					3.52907	1.81929	0.00569418	1	1.2008	up	1.26812e+07	1.46252e+07	1.45109e+07	4.94317e+06	3.13694e+06	3.76928e+06
Com_1073_pos	Ornithine	Ornithine; 2,5-Diaminovaleric acid; 2,5-Diaminopentanoic acid; 2,5-Diaminopentanoate	C5 H12 N2 O2	132.091	1.251	133.098	cpd:C01602	--	HMDB0000214	--	Organic acids and derivatives	Carboxylic acids and derivatives	Amino acids, peptides, and analogues	--	--	--	No results	Full match	Full match	Organic acids and derivatives	Carboxylic acids and derivatives	Amino acids, peptides, and analogues	Alpha amino acids	0.0256245	-5.28633	0.00572703	1	1.16257	down	6.25768e+06	6.33762e+06	7.01765e+06	2.83556e+08	1.34817e+08	3.47024e+08
Com_7076_pos	Rhamnetin	Rhamnetin; Quercetin 7-methyl ether	C16 H12 O7	316.057	1.335	317.065	cpd:C10176	--	--	LMPK12112624	--	--	--	Polyketides [PK]	Flavonoids [PK12]	Flavones and Flavonols [PK1211]	No results	Full match	No results	Phenylpropanoids and polyketides	Flavonoids	Flavones	Flavonols	1.86266	0.897364	0.00578717	1	1.279	up	1.70238e+07	1.5807e+07	1.57691e+07	7.66979e+06	8.74971e+06	9.67217e+06
Com_3449_pos	1-{4-[2-nitro-4-(trifluoromethyl)phenyl]piperazino}ethan-1-one	--	C13 H14 F3 N3 O3	355.052	1.818	356.059	--	--	--	--	--	--	--	--	--	--	Invalid mass	No results	No results					3.48669	1.80186	0.00581546	1	1.12547	up	6.82559e+07	5.67186e+07	8.20206e+07	2.68986e+07	1.54245e+07	1.7044e+07
Com_7857_neg	4-Hydroxy-L-Glutamic Acid	--	C5 H9 N O5	163.048	1.351	162.04	--	--	HMDB0002273	--	Organic acids and derivatives	Carboxylic acids and derivatives	Amino acids, peptides, and analogues	--	--	--	No results	No results	Full match	Organic acids and derivatives	Carboxylic acids and derivatives	Amino acids, peptides, and analogues	Glutamic acid and derivatives	0.390261	-1.35749	0.00586853	1	1.11681	down	1.79091e+06	1.83849e+06	1.70956e+06	5.24286e+06	3.89425e+06	4.54336e+06
Com_1438_pos	Pyridoxamine	Pyridoxamine; PM	C8 H12 N2 O2	168.09	1.584	169.098	cpd:C00534	map00750 Vitamin B6 metabolism;map01100 Metabolic pathways	HMDB0001431	--	Organoheterocyclic compounds	Pyridines and derivatives	Pyridoxamines	--	--	--	No results	No results	Full match	Organoheterocyclic compounds	Pyridines and derivatives	Pyridoxamines	Pyridoxamine 5'-phosphates	0.338861	-1.56124	0.00598199	1	1.19016	down	5.97751e+07	6.86102e+07	7.11433e+07	2.31225e+08	2.0522e+08	1.52376e+08
Com_743_pos	2-{[methyl(2,3,4,5,6-pentahydroxyhexyl)amino]methylidene}malononitrile	--	C11 H17 N3 O5	271.118	2.679	272.125	--	--	--	--	--	--	--	--	--	--	Full match	Invalid mass	No results					2.57973	1.36722	0.00601326	1	1.22377	up	6.29114e+08	6.13546e+08	5.90934e+08	2.27981e+08	2.066e+08	2.76188e+08
Com_98_pos	2,5-Furandicarboxylic acid	--	C6 H4 O5	156.006	1.993	157.014	--	--	HMDB0004812	--	Organoheterocyclic compounds	Furans	Furoic acid and derivatives	--	--	--	No results	No results	Full match	Organoheterocyclic compounds	Furans	Furoic acid and derivatives	Furoic acids	3.26387	1.70658	0.00603396	1	1.21369	up	7.20035e+09	6.32238e+09	7.38742e+09	2.18875e+09	2.57046e+09	1.64734e+09
Com_6051_pos	2-[2-oxo-2-(2-pyridylamino)ethoxy]acetic acid	--	C9 H10 N2 O4	232.047	4.824	233.054	--	--	--	--	--	--	--	--	--	--	Invalid mass	No results	No results					1.67702	0.745898	0.00616256	1	1.24104	up	2.54079e+07	2.54723e+07	2.50071e+07	1.3967e+07	1.62272e+07	1.50571e+07
Com_1846_pos	(2E,4E)-N-(2-methylpropyl)dodeca-2,4-dienamide	--	C16 H29 N O	251.226	8.536	252.233	--	--	--	--	--	--	--	--	--	--	Full match	No results	No results					10.4208	3.38139	0.00622837	1	1.06162	up	1.42514e+08	1.34926e+08	7.02242e+07	1.25828e+07	1.05707e+07	1.02091e+07
Com_4773_pos	1-(2-furyl)pentane-1,4-dione	--	C9 H10 O3	188.045	5.741	189.053	--	--	--	--	--	--	--	--	--	--	Invalid mass	No results	No results					0.0771427	-3.69633	0.00628044	1	1.20742	down	1.90542e+06	2.02191e+06	2.04168e+06	1.96572e+07	2.04153e+07	3.73037e+07
Com_697_pos	5-Hydroxyindole	--	C8 H7 N O	133.053	2.954	134.061	--	--	HMDB0059805	--	Organoheterocyclic compounds	Indoles and derivatives	Hydroxyindoles	--	--	--	No results	No results	Full match	Organoheterocyclic compounds	Indoles and derivatives	Hydroxyindoles	Hydroxyindoles	2.20513	1.14086	0.00628893	1	1.17603	up	5.38083e+08	5.59031e+08	5.91734e+08	2.72644e+08	2.14572e+08	2.78657e+08
Com_1051_neg	2-Phenylglycine	--	C8 H9 N O2	151.063	5.262	150.055	--	--	HMDB0002210	--	Organic acids and derivatives	Carboxylic acids and derivatives	Amino acids, peptides, and analogues	--	--	--	No results	No results	Full match	Organic acids and derivatives	Carboxylic acids and derivatives	Amino acids, peptides, and analogues	Alpha amino acids	0.395146	-1.33954	0.00651606	1	1.29332	down	8.03197e+07	9.05034e+07	8.69741e+07	2.44516e+08	1.76603e+08	2.31292e+08
Com_6795_pos	5-methoxy-8,8-dimethyl-2-phenyl-4H,8H-pyrano[2,3-h]chromen-4-one	--	C21 H18 O4	356.106	5.793	357.113	--	--	--	--	--	--	--	--	--	--	Invalid mass	No results	No results					34.0356	5.08897	0.0065911	1	1.1659	up	6.75954e+06	1.93635e+07	5.81031e+06	373675	235647	328911
Com_1158_neg	Verbascose	Verbascose; beta-D-Fructofuranosyl O-alpha-D-galactopyranosyl-(1-6)-O-alpha-D-galactopyranosyl-(1-6)-O-alpha-D-galactopyranosyl-(1-6)-alpha-D-glucopyranoside	C30 H52 O26	828.275	1.553	827.268	cpd:C08252	--	HMDB0259784	--	Organic oxygen compounds	Organooxygen compounds	Carbohydrates and carbohydrate conjugates	--	--	--	No results	Full match	No results	Organic oxygen compounds	Organooxygen compounds	Carbohydrates and carbohydrate conjugates	Oligosaccharides	0.328978	-1.60394	0.00667963	1	1.18322	down	7.15624e+07	4.46779e+07	7.17152e+07	2.18612e+08	1.58054e+08	1.94666e+08
Com_1484_neg	1-Methyluric acid	1-Methyluric acid	C6 H6 N4 O3	182.045	5.917	181.037	cpd:C16359	map00232 Caffeine metabolism	HMDB0003099	--	Organoheterocyclic compounds	Imidazopyrimidines	Purines and purine derivatives	--	--	--	No results	No results	Full match	Organoheterocyclic compounds	Imidazopyrimidines	Purines and purine derivatives	Xanthines	46.6085	5.54252	0.00671057	1	1.10113	up	1.02752e+08	1.0634e+08	3.9317e+07	1.75539e+06	1.65465e+06	1.91966e+06
Com_2921_pos	SNH	--	C13 H20 N6 O6	356.141	6.01	357.149	--	--	--	--	--	--	--	--	--	--	Invalid mass	No results	No results					44.5083	5.476	0.00677638	1	1.20775	up	8.56746e+07	1.03797e+08	3.74175e+07	1.72007e+06	1.75881e+06	1.61879e+06
Com_1370_pos	HQH	--	C17 H24 N8 O5	420.187	1.522	421.195	--	--	--	--	--	--	--	--	--	--	Full match	No results	No results					2.4115	1.26993	0.00678444	1	1.10542	up	2.06599e+08	2.30606e+08	2.90345e+08	1.21823e+08	7.79042e+07	1.01972e+08
Com_4017_pos	3-hydroxyquinuclidine-3-carbonitrile hydrochloride	--	C8 H12 N2 O	152.096	4.245	153.103	--	--	--	--	--	--	--	--	--	--	Full match	No results	No results					2.058	1.04125	0.00680085	1	1.16506	up	5.25867e+07	5.26228e+07	5.85058e+07	2.34681e+07	3.1196e+07	2.48864e+07
Com_177_pos	N-(1,3-benzodioxol-5-yl)-3,4,5-trimethoxybenzamide	--	C17 H17 N O6	331.107	5.223	332.114	--	--	--	--	--	--	--	--	--	--	Full match	No results	No results					0.218116	-2.19683	0.00680848	1	1.17755	down	5.08699e+08	5.86228e+08	4.85535e+08	2.0584e+09	3.2599e+09	1.92768e+09
Com_16_neg	cis-Aconitic acid	cis-Aconitate; cis-Aconitic acid	C6 H6 O6	174.016	2.158	173.009	cpd:C00417	map00020 Citrate cycle (TCA cycle);map00630 Glyoxylate and dicarboxylate metabolism;map01100 Metabolic pathways;map01110 Biosynthesis of secondary metabolites;map01210 2-Oxocarboxylic acid metabolism	HMDB0000072	--	Organic acids and derivatives	Carboxylic acids and derivatives	Tricarboxylic acids and derivatives	--	--	--	Full match	Full match	Full match	Organic acids and derivatives	Carboxylic acids and derivatives	Tricarboxylic acids and derivatives	Tricarboxylic acids and derivatives	6.40012	2.6781	0.00681049	1	1.07001	up	2.0045e+10	1.30623e+10	2.41432e+10	2.54814e+09	1.79675e+09	4.60033e+09
Com_3394_pos	S-(Methyl)Glutathione	--	C11 H19 N3 O6 S	321.1	2.792	322.108	--	--	--	--	--	--	--	--	--	--	No results	No results	Full match	Organic acids and derivatives	Carboxylic acids and derivatives	Amino acids, peptides, and analogues	Peptides	0.1507	-2.73025	0.00683965	1	1.20082	down	8.63134e+06	7.61657e+06	6.8748e+06	5.14466e+07	3.3994e+07	6.79952e+07
Com_703_neg	N-benzhydryl-N'-(2-methoxyphenyl)thiourea	--	C21 H20 N2 O S	348.132	5.134	347.125	--	--	--	--	--	--	--	--	--	--	Invalid mass	No results	No results					0.0410618	-4.60606	0.00687255	1	1.19079	down	1.10531e+07	9.81264e+06	1.1048e+07	1.83566e+08	4.14824e+08	1.78822e+08
Com_834_pos	Clofencet-potassium	--	C13 H11 Cl N2 O3	278.041	1.439	279.049	--	--	--	--	--	--	--	--	--	--	Invalid mass	No results	No results					2.05155	1.03671	0.00688068	1	1.14209	up	5.52043e+08	4.47494e+08	3.8424e+08	2.47286e+08	2.3636e+08	1.90857e+08
Com_1038_pos	N-[(4-hydroxy-3-methoxyphenyl)methyl]-8-methylnonanamide	--	C18 H29 N O3	307.212	1.245	308.219	--	--	--	--	--	--	--	--	--	--	Invalid mass	No results	No results					0.473568	-1.07836	0.00700047	1	1.05737	down	1.6896e+08	1.26717e+08	1.69656e+08	3.31872e+08	3.85111e+08	2.65627e+08
Com_5733_pos	2-cyano-3-(3,4-dimethoxyphenyl)acrylic acid	--	C12 H11 N O4	233.074	4.739	234.081	--	--	--	--	--	--	--	--	--	--	Invalid mass	No results	No results					5.16975	2.37009	0.00706615	1	1.30549	up	2.89107e+07	2.45374e+07	1.67204e+07	4.16578e+06	4.70688e+06	4.70024e+06
Com_494_neg	Uridine monophosphate (UMP)	--	C9 H13 N2 O9 P	324.036	1.563	323.028	--	--	--	--	--	--	--	--	--	--	Full match	Full match	Full match	Nucleosides, nucleotides, and analogues	Pyrimidine nucleotides	Pyrimidine ribonucleotides	Pyrimidine ribonucleoside monophosphates	0.0842956	-3.5684	0.00708291	1	1.24809	down	6.66595e+07	2.13785e+07	2.9135e+07	5.46193e+08	6.36882e+08	2.0695e+08
Com_10350_pos	1-Methylguanosine	--	C11 H15 N5 O5	297.108	4.688	298.115	--	--	HMDB0001563	--	Nucleosides, nucleotides, and analogues	Purine nucleosides	-	--	--	--	No results	No results	Full match	Nucleosides, nucleotides, and analogues	Purine nucleosides	Not available	Purine nucleosides	1.73032	0.791043	0.00712552	1	1.18185	up	2.81792e+06	2.49866e+06	3.21671e+06	1.4299e+06	1.62039e+06	1.88133e+06
Com_2956_neg	N,5-Bis(3-nitrophenyl)oxazol-2-amine	--	C15 H10 N4 O5	326.064	5.178	325.057	--	--	--	--	--	--	--	--	--	--	Full match	No results	No results	Organoheterocyclic compounds	Azoles	Oxazoles	Phenyl-1,3-oxazoles	3.63633	1.86248	0.0073244	1	1.31748	up	4.78807e+07	4.59206e+07	4.23138e+07	1.33121e+07	9.39936e+06	1.47206e+07
Com_676_pos	3-[4-methyl-1-(2-methylpropanoyl)-3-oxocyclohexyl]butanoic acid	--	C15 H24 O4	290.149	1.412	291.156	--	--	--	--	--	--	--	--	--	--	Invalid mass	No results	No results					0.212472	-2.23465	0.00741795	1	1.12926	down	1.14665e+08	1.01599e+08	1.24428e+08	5.81731e+08	6.5227e+08	3.69465e+08
Com_906_neg	Aflatoxin G2	Aflatoxin G2	C17 H14 O7	330.077	5.786	329.07	cpd:C16754	--	HMDB0030475	--	Phenylpropanoids and polyketides	Coumarins and derivatives	Furanocoumarins	--	--	--	Invalid mass	No results	No results	Phenylpropanoids and polyketides	Coumarins and derivatives	Furanocoumarins	Difurocoumarolactones	50.676	5.66323	0.00747991	1	1.18103	up	1.71538e+08	2.46839e+08	2.35434e+08	8.27186e+06	2.07367e+06	2.55627e+06
Com_145_neg	Acetylcarnitine	--	C9 H17 N O4	203.115	3.643	202.108	--	--	HMDB0240773	LMFA07070060	Lipids and lipid-like molecules	Fatty Acyls	Fatty acid esters	Fatty Acyls [FA]	Fatty esters [FA07]	Fatty acyl carnitines [FA0707]	No results	No results	Full match	Lipids and lipid-like molecules	Fatty Acyls	Fatty acid esters	Acyl carnitines	0.239329	-2.06293	0.00748706	1	1.17179	down	5.61583e+08	5.6713e+08	5.24969e+08	2.54268e+09	2.63768e+09	1.7293e+09
Com_4842_pos	XMP	Xanthosine 5'-phosphate; Xanthylic acid; XMP; (9-D-Ribosylxanthine)-5'-phosphate	C10 H13 N4 O9 P	364.042	5.227	365.049	cpd:C00655	map00230 Purine metabolism;map01100 Metabolic pathways;map01110 Biosynthesis of secondary metabolites	HMDB0001554	--	Nucleosides, nucleotides, and analogues	Purine nucleotides	Purine ribonucleotides	--	--	--	No results	No results	Full match	Nucleosides, nucleotides, and analogues	Purine nucleotides	Purine ribonucleotides	Purine ribonucleoside monophosphates	3.58723	1.84287	0.00754161	1	1.29651	up	3.26676e+07	2.77895e+07	4.48927e+07	1.00022e+07	8.9584e+06	1.04074e+07
Com_3245_pos	N-(2-morpholinophenyl)-2-furamide	--	C15 H16 N2 O3	272.117	5.449	273.124	--	--	--	--	--	--	--	--	--	--	Full match	No results	No results					0.411033	-1.28267	0.00760102	1	1.02331	down	2.24586e+07	2.40035e+07	2.59326e+07	7.17898e+07	5.11983e+07	5.31404e+07
Com_657_pos	2-[3-(4-pyridyl)-1H-1,2,4-triazol-5-yl]pyridine	--	C12 H9 N5	223.085	2.16	224.093	--	--	--	--	--	--	--	--	--	--	Full match	No results	No match					4.8472	2.27715	0.00771325	1	1.3186	up	7.3686e+08	6.92314e+08	6.02971e+08	1.57885e+08	9.41337e+07	1.67222e+08
Com_4189_pos	JNJ-1661010	--	C19 H19 N5 O S	365.132	5.396	366.139	--	--	--	--	--	--	--	--	--	--	No results	No results	Full match	Organoheterocyclic compounds	Diazinanes	Piperazines	N-arylpiperazines	3.59352	1.8454	0.00776982	1	1.26384	up	5.49772e+07	5.56644e+07	5.74406e+07	1.49761e+07	1.91085e+07	1.2689e+07
Com_2185_pos	N-benzyl-N-methyl-N'-phenylurea	--	C15 H16 N2 O	240.123	2.155	241.13	--	--	--	--	--	--	--	--	--	--	Invalid mass	No results	No match					1.76492	0.819604	0.0078097	1	1.09917	up	1.5924e+08	1.24437e+08	1.23533e+08	7.992e+07	6.56578e+07	8.51466e+07
Com_2745_pos	3,3-dimethyl-2-morpholino-2,3-dihydrobenzo[b]furan-5-ol	--	C14 H19 N O3	249.137	5.834	250.145	--	--	--	--	--	--	--	--	--	--	Full match	No results	No results					4.4254	2.14581	0.00804005	1	1.32759	up	1.02164e+08	1.13833e+08	1.12224e+08	1.97868e+07	2.16294e+07	3.27511e+07
Com_6657_pos	1,4-dihydroxy-1,4-dimethyl-7-(propan-2-ylidene)-decahydroazulen-6-one	--	C15 H24 O3	274.156	6.61	275.163	--	--	--	--	--	--	--	--	--	--	Invalid mass	Invalid mass	No results					0.195251	-2.3566	0.00813003	1	1.02256	down	2.87649e+06	1.98828e+06	1.82692e+06	8.97496e+06	8.09124e+06	1.7206e+07
Com_3007_neg	2-{2-oxo-2-[(2-oxo-3-azepanyl)amino]ethoxy}acetic acid	--	C10 H16 N2 O5	244.106	2.468	243.099	--	--	--	--	--	--	--	--	--	--	Full match	No results	No results					0.441054	-1.18097	0.00815809	1	1.14698	down	2.16462e+07	2.28317e+07	2.07304e+07	5.63737e+07	4.11332e+07	5.03398e+07
Com_1938_pos	ethyl 4-[(6-methyl-3-pyridazinyl)oxy]benzoate	--	C14 H14 N2 O3	110.073	5.524	259.109	--	--	--	--	--	--	--	--	--	--	Invalid mass	No results	No results					0.102418	-3.28746	0.00825464	1	1.11157	down	1.35923e+07	9.68364e+06	7.58311e+06	6.19126e+07	1.6925e+08	7.01416e+07
Com_1138_pos	2-acetamido-3-(4-methoxyphenyl)propanoic acid	--	C12 H15 N O4	237.101	2.395	238.108	--	--	--	--	--	--	--	--	--	--	Full match	Partial match	Full match					0.0855068	-3.54782	0.00829346	1	1.20122	down	2.2783e+07	1.80882e+07	2.06166e+07	2.6126e+08	1.356e+08	3.22239e+08
Com_2504_pos	(3R)-8-hydroxy-3-(4-methoxyphenyl)-3,4-dihydro-1H-2-benzopyran-1-one	--	C16 H14 O4	252.076	1.765	253.083	--	--	--	--	--	--	--	--	--	--	Invalid mass	No results	No results					2.76545	1.46752	0.00831625	1	1.17177	up	1.06254e+08	1.10493e+08	1.38508e+08	4.70592e+07	5.02939e+07	3.11085e+07
Com_3143_neg	Trigoneoside Xb	--	C45 H76 O19	966.517	6.754	965.51	--	--	HMDB0036484	--	Lipids and lipid-like molecules	Fatty Acyls	Fatty acyl glycosides	--	--	--	Invalid mass	No results	No results	Lipids and lipid-like molecules	Steroids and steroid derivatives	Steroidal glycosides	Steroidal saponins	0.0414066	-4.59399	0.00831794	1	1.17022	down	1.47372e+06	1.2155e+06	1.17652e+06	1.72566e+07	2.46392e+07	5.14646e+07
Com_496_neg	Levulinic acid	--	C5 H8 O3	116.046	4.851	115.039	--	--	HMDB0000720	LMFA01060006	Organic acids and derivatives	Keto acids and derivatives	Gamma-keto acids and derivatives	Fatty Acyls [FA]	Fatty Acids and Conjugates [FA01]	Oxo fatty acids [FA0106]	Invalid mass	Invalid mass	No results	Organic acids and derivatives	Keto acids and derivatives	Gamma-keto acids and derivatives	Gamma-keto acids and derivatives	1.75488	0.811375	0.00839834	1	1.08132	up	5.30791e+08	5.10284e+08	4.67962e+08	3.04445e+08	2.43785e+08	3.11678e+08
Com_799_pos	N-cyclohexyl-N'-(2-furylmethyl)urea	--	C12 H18 N2 O2	222.138	5.093	223.145	--	--	--	--	--	--	--	--	--	--	Full match	No results	No results					0.336893	-1.56964	0.00868458	1	1.04426	down	1.40247e+08	1.30633e+08	1.39228e+08	3.8435e+08	3.37676e+08	4.95298e+08
Com_1966_pos	2-(cyclopropylcarbonyl)-3-(4-fluoroanilino)acrylonitrile	--	C13 H11 F N2 O	252.064	1.664	253.072	--	--	--	--	--	--	--	--	--	--	Invalid mass	No results	No results					1.61735	0.693633	0.00869566	1	1.09637	up	1.46193e+08	1.57588e+08	1.74938e+08	9.63041e+07	1.00385e+08	9.93007e+07
Com_148_pos	Nicotinate ribonucleoside	--	C11 H13 N O6	255.075	2.058	256.082	--	--	HMDB0006809	--	Organic oxygen compounds	Organooxygen compounds	Carbohydrates and carbohydrate conjugates	--	--	--	No results	No results	Full match	Organic oxygen compounds	Organooxygen compounds	Carbohydrates and carbohydrate conjugates	Glycosylamines	1.94404	0.959059	0.00876349	1	1.26431	up	4.27764e+09	4.26366e+09	4.50819e+09	2.24204e+09	1.95191e+09	2.51861e+09
Com_103_pos	N-Acetylneuraminic acid	N-Acetylneuraminate; N-Acetylneuraminic acid; 5-Acetamido-3,5-dideoxy-D-glycero-D-galacto-2-nonulosonic acid; Neu5Ac	C11 H19 N O9	309.107	1.482	310.114	cpd:C00270	map00520 Amino sugar and nucleotide sugar metabolism;map01100 Metabolic pathways	HMDB0000230	--	Organic oxygen compounds	Organooxygen compounds	Carbohydrates and carbohydrate conjugates	--	--	--	Full match	Full match	Full match	Organic oxygen compounds	Organooxygen compounds	Carbohydrates and carbohydrate conjugates	N-acylneuraminic acids	0.0928166	-3.42947	0.00897377	1	1.14665	down	3.73774e+08	4.11884e+08	4.09913e+08	2.87065e+09	6.32714e+09	3.68322e+09
Com_3854_pos	3'-O-Methyluridine	--	C10 H14 N2 O6	258.086	4.843	259.094	--	--	--	--	--	--	--	--	--	--	No results	Full match	Full match	Nucleosides, nucleotides, and analogues	Pyrimidine nucleosides	Not available	Pyrimidine nucleosides	2.89758	1.53485	0.00904728	1	1.31941	up	6.14522e+07	6.38388e+07	4.12975e+07	2.11665e+07	1.89013e+07	1.74244e+07
Com_1757_pos	Dutasteride	--	C27 H30 F6 N2 O2	566.181	6.248	567.188	--	--	HMDB0015258	--	Lipids and lipid-like molecules	Steroids and steroid derivatives	Androstane steroids	--	--	--	Invalid mass	No results	No results					29.5623	4.88568	0.00926984	1	1.21164	up	1.57314e+08	1.78876e+08	2.12863e+08	1.10713e+07	4.5682e+06	2.93331e+06
Com_3_neg	4-Oxoproline	4-Oxoproline; 4-Oxo-L-proline	C5 H7 N O3	129.042	2.038	128.035	cpd:C01877	map00330 Arginine and proline metabolism	HMDB0304793	--	Organic acids and derivatives	Carboxylic acids and derivatives	Amino acids, peptides, and analogues	--	--	--	Invalid mass	Invalid mass	No results	Organic acids and derivatives	Carboxylic acids and derivatives	Amino acids, peptides, and analogues	Proline and derivatives	0.647521	-0.627001	0.00928647	1	1.2895	down	1.48578e+11	1.43515e+11	1.45135e+11	2.27893e+11	2.05576e+11	2.41766e+11
Com_357_pos	Mevalonolactone	--	C6 H10 O3	130.064	3.919	131.071	--	--	HMDB0006024	--	Organoheterocyclic compounds	Lactones	Delta valerolactones	--	--	--	No results	Full match	Full match	Organoheterocyclic compounds	Lactones	Delta valerolactones	Delta valerolactones	7.23662	2.85532	0.00935199	1	1.29134	up	1.52003e+09	1.36102e+09	1.4169e+09	1.39126e+08	1.71922e+08	2.82868e+08
Com_1974_neg	2-(3,4-dimethoxyphenyl)ethanamine	--	C10 H15 N O2	181.11	5.515	180.102	--	--	HMDB0041806	--	Benzenoids	Benzene and substituted derivatives	Methoxybenzenes	--	--	--	No results	No results	Full match					0.553465	-0.853436	0.0095343	1	1.10192	down	5.89008e+07	4.68923e+07	6.10162e+07	1.02092e+08	9.37956e+07	1.05503e+08
Com_704_neg	5-Hydroxytryptophan	5-Hydroxytryptophan; 5-HTP	C11 H12 N2 O3	220.084	3.887	219.077	cpd:C01017	--	HMDB0000472	--	Organoheterocyclic compounds	Indoles and derivatives	Tryptamines and derivatives	--	--	--	Full match	No results	Full match	Organoheterocyclic compounds	Indoles and derivatives	Tryptamines and derivatives	Serotonins	0.114664	-3.12452	0.00955007	1	1.19733	down	3.99604e+07	3.27604e+07	3.69026e+07	4.22425e+08	1.894e+08	3.44215e+08
Com_1767_neg	L-Homocystine	L-Homocystine; Homocystine	C8 H16 N2 O4 S2	268.058	5.627	267.051	cpd:C01817	map00270 Cysteine and methionine metabolism	HMDB0000676	--	Organic acids and derivatives	Carboxylic acids and derivatives	Amino acids, peptides, and analogues	--	--	--	Invalid mass	No results	No results	Organic acids and derivatives	Carboxylic acids and derivatives	Amino acids, peptides, and analogues	L-alpha-amino acids	9.95398	3.31527	0.00955168	1	1.27868	up	3.16619e+07	4.28518e+07	9.80381e+07	4.92534e+06	4.38835e+06	8.02127e+06
Com_1087_neg	7-Hydroxy-3,4-dihydrocarbostyril	--	C9 H9 N O2	163.063	5.537	162.055	--	--	--	--	--	--	--	--	--	--	No results	No results	Full match	Organoheterocyclic compounds	Quinolines and derivatives	Quinolones and derivatives	Hydroquinolones	0.361443	-1.46816	0.00977536	1	1.05171	down	9.52461e+07	5.6041e+07	7.40946e+07	1.78793e+08	2.14516e+08	2.30252e+08
Com_549_pos	4-butyl-4-(hydroxymethyl)-1,2-diphenylpyrazolidine-3,5-dione	--	C20 H22 N2 O3	376.115	5.832	377.122	--	--	--	--	--	--	--	--	--	--	Invalid mass	No results	No results					235.833	7.88162	0.00989927	1	1.31852	up	1.61882e+08	2.40929e+08	9.83036e+08	1.8863e+06	2.26216e+06	1.72792e+06
Com_602_pos	6-benzyl-4-oxo-1,4-dihydropyridine-3-carboxamide	--	C13 H12 N2 O2	228.091	5.23	229.098	--	--	--	--	--	--	--	--	--	--	Full match	No results	No results					0.187528	-2.41482	0.0102858	1	1.17	down	1.14895e+08	1.15232e+08	1.15224e+08	6.80962e+08	7.32685e+08	4.27949e+08
Com_1232_pos	5-Hydroxyindole-3-acetic acid	--	C10 H9 N O3	191.059	2.059	192.066	--	--	HMDB0000763	--	Organoheterocyclic compounds	Indoles and derivatives	Indolyl carboxylic acids and derivatives	--	--	--	No results	No results	Full match	Organoheterocyclic compounds	Indoles and derivatives	Indolyl carboxylic acids and derivatives	Indole-3-acetic acid derivatives	2.43716	1.2852	0.0104442	1	1.24721	up	3.33398e+08	3.46691e+08	3.60059e+08	1.27447e+08	1.26108e+08	1.73233e+08
Com_1212_pos	2,4-Dimethylbenzaldehyde	--	C9 H10 O	134.074	6.455	135.081	--	--	HMDB0032142	--	Benzenoids	Benzene and substituted derivatives	Benzoyl derivatives	--	--	--	No results	Full match	No results	Benzenoids	Benzene and substituted derivatives	Benzoyl derivatives	Benzoyl derivatives	2.02111	1.01515	0.0104572	1	1.23076	up	3.36333e+08	2.8259e+08	3.74619e+08	1.3084e+08	1.96879e+08	1.63862e+08
Com_8038_pos	Prostaglandin B2	Prostaglandin B2; PGB2	C20 H30 O4	334.215	5.816	317.212	cpd:C05954	map00590 Arachidonic acid metabolism;map01100 Metabolic pathways	HMDB0004236	LMFA03010018	Lipids and lipid-like molecules	Fatty Acyls	Eicosanoids	Fatty Acyls [FA]	Eicosanoids [FA03]	Prostaglandins [FA0301]	No results	No results	Full match	Lipids and lipid-like molecules	Fatty Acyls	Eicosanoids	Prostaglandins and related compounds	3.51495	1.8135	0.0106396	1	1.2104	up	9.7734e+06	9.7225e+06	9.99951e+06	2.41358e+06	2.38781e+06	3.59004e+06
Com_59_pos	N-[4-(6-methyl-1,3-benzothiazol-2-yl)phenyl]benzamide	--	C21 H16 N2 O S	366.076	5.895	367.083	--	--	--	--	--	--	--	--	--	--	Invalid mass	No results	No results					52.0662	5.70228	0.0108184	1	1.1489	up	1.56073e+10	1.55155e+10	1.00805e+10	5.31659e+08	1.71965e+08	8.77393e+07
Com_580_neg	D-(-)-Glutamine	--	C5 H10 N2 O3	146.068	1.428	145.061	--	--	--	--	--	--	--	--	--	--	Invalid mass	Invalid mass	No results	Organic acids and derivatives	Carboxylic acids and derivatives	Amino acids, peptides, and analogues	D-alpha-amino acids	0.0531293	-4.23435	0.0109485	1	1.11975	down	9.51135e+06	2.17008e+07	2.08322e+07	3.2043e+08	5.45041e+08	1.14109e+08
Com_568_pos	4-morpholinobenzoic acid	--	C11 H13 N O3	207.09	5.024	208.097	--	--	--	--	--	--	--	--	--	--	Full match	Partial match	Full match					0.468961	-1.09246	0.0110239	1	1.03051	down	2.90496e+08	3.21723e+08	2.73017e+08	7.31076e+08	5.037e+08	6.52876e+08
Com_217_neg	4-Acetamidobutanoic acid	--	C6 H11 N O3	145.073	3.599	144.066	--	--	HMDB0003681	--	Organic acids and derivatives	Carboxylic acids and derivatives	Amino acids, peptides, and analogues	--	--	--	Full match	Full match	Full match	Organic acids and derivatives	Carboxylic acids and derivatives	Amino acids, peptides, and analogues	Gamma amino acids and derivatives	4.10191	2.03629	0.011118	1	1.21315	up	1.35485e+09	1.36281e+09	1.32437e+09	2.61736e+08	2.90049e+08	4.33617e+08
Com_7292_pos	4-[2-(trifluoromethyl)phenyl]-5-undecyl-4H-1,2,4-triazole-3-thiol	--	C20 H28 F3 N3 S	399.2	10.667	400.208	--	--	--	--	--	--	--	--	--	--	Invalid mass	No results	No results					11.172	3.48181	0.0111426	1	1.0556	up	1.21923e+07	5.00714e+06	7.74909e+06	767960	758310	706869
Com_619_pos	2'-O-Methyladenosine	--	C11 H15 N5 O4	281.113	4.963	282.121	--	--	HMDB0004326	--	Nucleosides, nucleotides, and analogues	Purine nucleosides	-	--	--	--	No results	Full match	Full match	Nucleosides, nucleotides, and analogues	Purine nucleosides	Not available	Purine nucleosides	13.7993	3.78653	0.0117976	1	1.07659	up	1.98832e+08	4.35422e+08	8.3794e+08	5.44736e+07	3.90084e+07	1.32038e+07
Com_3657_neg	Prolylleucine	--	C11 H20 N2 O3	228.148	5.218	273.146	--	--	HMDB0253028	--	Organic acids and derivatives	Carboxylic acids and derivatives	Amino acids, peptides, and analogues	--	--	--	No results	Full match	Full match	Organic acids and derivatives	Carboxylic acids and derivatives	Amino acids, peptides, and analogues	Dipeptides	0.252988	-1.98286	0.0119043	1	1.0705	down	8.39657e+06	7.94504e+06	8.20478e+06	3.90247e+07	2.3471e+07	3.45301e+07
Com_336_pos	Asp-glu	--	C9 H14 N2 O7	262.081	1.701	263.088	--	--	HMDB0028752	--	Organic acids and derivatives	Carboxylic acids and derivatives	Amino acids, peptides, and analogues	--	--	--	No results	No results	Full match	Organic acids and derivatives	Carboxylic acids and derivatives	Amino acids, peptides, and analogues	Dipeptides	1.93809	0.954633	0.0119211	1	1.01236	up	1.49301e+09	1.07643e+09	1.36507e+09	7.32156e+08	5.33313e+08	7.64631e+08
Com_3724_pos	1-(4-methoxyphenyl)propane-1,2-diol	--	C10 H14 O3	164.085	5.95	165.092	--	--	--	--	--	--	--	--	--	--	Invalid mass	Invalid mass	No results					2.33776	1.22513	0.0122892	1	1.11783	up	6.26787e+07	5.75969e+07	5.66282e+07	1.9917e+07	2.68537e+07	2.89016e+07
Com_29_pos	Palmitic Acid	Hexadecanoic acid; Hexadecanoate; Hexadecylic acid; Palmitic acid; Palmitate; Cetylic acid	C16 H32 O2	273.267	6.465	274.275	cpd:C00249	map00061 Fatty acid biosynthesis;map00062 Fatty acid elongation;map00071 Fatty acid degradation;map00073 Cutin, suberine and wax biosynthesis;map01040 Biosynthesis of unsaturated fatty acids;map01100 Metabolic pathways;map01212 Fatty acid metabolism	HMDB0000220	LMFA01010001	Lipids and lipid-like molecules	Fatty Acyls	Fatty acids and conjugates	Fatty Acyls [FA]	Fatty Acids and Conjugates [FA01]	Straight chain fatty acids [FA0101]	Invalid mass	No results	No results	Lipids and lipid-like molecules	Fatty Acyls	Fatty acids and conjugates	Long-chain fatty acids	0.305621	-1.71019	0.0125847	1	1.19182	down	1.01767e+10	1.12475e+10	6.31248e+09	2.80305e+10	2.8316e+10	3.44085e+10
Com_2372_pos	Noroxymorphone	--	C16 H17 N O4	287.113	3.009	288.12	--	--	HMDB0061073	--	Benzenoids	Phenanthrenes and derivatives	-	--	--	--	No results	Invalid mass	No results	Benzenoids	Phenanthrenes and derivatives	Not available	Phenanthrenes and derivatives	3.37465	1.75474	0.0126453	1	1.23896	up	1.33778e+08	1.42684e+08	1.3228e+08	4.13906e+07	2.98895e+07	4.9841e+07
Com_2447_pos	5-(4-{[2-(4-fluorophenyl)-1-pyrrolidinyl]sulfonyl}phenyl)-1,3-oxazole	--	C19 H17 F N2 O3 S	167.072	5.379	373.108	--	--	--	--	--	--	--	--	--	--	Invalid mass	No results	No results					26.9051	4.74981	0.0127846	1	1.3425	up	5.30123e+07	4.55174e+07	1.43596e+08	3.01499e+06	2.96475e+06	3.01949e+06
Com_7325_neg	Quinolinic acid	Quinolinate; Pyridine-2,3-dicarboxylate; Quinolinic acid; 2,3-Pyridinedicarboxylic acid	C7 H5 N O4	167.021	5.232	166.014	cpd:C03722	map00380 Tryptophan metabolism;map00410 beta-Alanine metabolism;map00760 Nicotinate and nicotinamide metabolism;map01100 Metabolic pathways	HMDB0000232	--	Organoheterocyclic compounds	Pyridines and derivatives	Pyridinecarboxylic acids and derivatives	--	--	--	No results	No results	Full match	Organoheterocyclic compounds	Pyridines and derivatives	Pyridinecarboxylic acids and derivatives	Pyridinecarboxylic acids	0.559169	-0.838643	0.013391	1	1.04209	down	3.34869e+06	3.7938e+06	2.86482e+06	6.66701e+06	4.80344e+06	6.4263e+06
Com_1467_pos	5'-Adenylic acid	AMP; Adenosine 5'-monophosphate; Adenylic acid; Adenylate; 5'-AMP; 5'-Adenylic acid; 5'-Adenosine monophosphate; Adenosine 5'-phosphate	C10 H14 N5 O7 P	347.063	1.452	348.07	cpd:C00020	map00230 Purine metabolism;map01100 Metabolic pathways;map01110 Biosynthesis of secondary metabolites	HMDB0011617	--	Organic oxygen compounds	Organooxygen compounds	Carbohydrates and carbohydrate conjugates	--	--	--	No results	No results	Full match	Nucleosides, nucleotides, and analogues	Purine nucleotides	Purine ribonucleotides	Purine ribonucleoside monophosphates	0.150645	-2.73077	0.0136787	1	1.19356	down	1.30843e+07	2.74582e+07	4.09021e+07	1.54511e+08	2.45517e+08	1.4061e+08
Com_41_neg	Monobutyl phthalate	--	C12 H14 O4	222.089	6.229	221.082	--	--	HMDB0013247	--	Benzenoids	Benzene and substituted derivatives	Benzoic acids and derivatives	--	--	--	Full match	Partial match	Full match	Benzenoids	Benzene and substituted derivatives	Benzoic acids and derivatives	Benzoic acid esters	15.8861	3.9897	0.0137004	1	1.08316	up	1.06383e+10	6.64239e+09	5.11906e+09	8.79532e+08	3.61751e+08	1.68738e+08
Com_743_neg	o-Cresol	o-Cresol; 2-Hydroxytoluene; o-Methylphenol	C7 H8 O	108.058	5.778	261.114	cpd:C01542	map01100 Metabolic pathways	HMDB0002055	--	Benzenoids	Phenols	Cresols	--	--	--	No results	No results	Full match	Benzenoids	Phenols	Cresols	Ortho cresols	45.2606	5.50018	0.0141725	1	1.32176	up	6.8613e+07	9.60768e+07	3.08395e+08	3.92412e+06	3.13094e+06	3.39741e+06
Com_4423_pos	2-(2-amino-3-methylbutanamido)-3-phenylpropanoic acid	--	C14 H20 N2 O3	264.148	5.396	265.156	--	--	--	--	--	--	--	--	--	--	Full match	Partial match	Full match					2.22682	1.15498	0.0141783	1	1.30396	up	4.82498e+07	5.08689e+07	4.75029e+07	2.3462e+07	1.75866e+07	2.4795e+07
Com_3121_pos	4-(3,4-dihydro-2H-1,5-benzodioxepin-7-ylamino)-4-oxobutanoic acid	--	C13 H15 N O5	247.085	4.834	248.093	--	--	--	--	--	--	--	--	--	--	Invalid mass	No results	No results					3.59449	1.84579	0.0144258	1	1.2197	up	9.09209e+07	9.29191e+07	8.76368e+07	2.79508e+07	1.77725e+07	2.98027e+07
Com_5769_pos	FNH	--	C19 H24 N6 O5	416.18	4.241	417.187	--	--	--	--	--	--	--	--	--	--	Full match	No results	No results					0.599727	-0.737622	0.0144862	1	1.05883	down	1.11937e+07	1.46746e+07	1.43694e+07	2.19208e+07	2.59914e+07	1.91813e+07
Com_2471_pos	Docosanamide	--	C22 H45 N O	339.351	9.275	340.358	--	--	HMDB0000583	LMFA08010020	Lipids and lipid-like molecules	Fatty Acyls	Fatty amides	Fatty Acyls [FA]	Fatty amides [FA08]	Primary amides [FA0801]	No results	Full match	No results	Lipids and lipid-like molecules	Fatty Acyls	Fatty amides	Fatty amides	3.11079	1.63728	0.0152519	1	1.11338	up	1.33218e+08	7.33532e+07	7.02598e+07	3.80758e+07	2.5519e+07	2.5396e+07
Com_4877_pos	Vatalanib dihydrochloride	--	C20 H15 Cl N4	346.104	6.111	347.112	--	--	--	--	--	--	--	--	--	--	Invalid mass	No results	No results					19.0893	4.25469	0.0153731	1	1.22945	up	1.27254e+07	2.3553e+07	4.42533e+07	1.3347e+06	1.47436e+06	1.40963e+06
Com_5549_pos	SMK	--	C14 H28 N4 O5 S	182.088	4.23	183.096	--	--	--	--	--	--	--	--	--	--	Invalid mass	No results	No results					0.27997	-1.83665	0.0156683	1	1.09169	down	5.88314e+06	5.16081e+06	5.55411e+06	2.58275e+07	1.41117e+07	1.93458e+07
Com_1061_pos	Boc-beta-cyano-L-alanine	--	C9 H14 N2 O4	214.096	1.583	215.103	--	--	--	--	--	--	--	--	--	--	No results	No results	Full match	Organic acids and derivatives	Carboxylic acids and derivatives	Amino acids, peptides, and analogues	Alpha amino acids and derivatives	0.479668	-1.05989	0.0159749	1	1.22164	down	1.39705e+08	1.32742e+08	1.35733e+08	3.4122e+08	2.5077e+08	2.58974e+08
Com_4636_pos	Sebacic acid	Sebacic acid; Decanedioic acid	C10 H18 O4	202.121	6.215	203.128	cpd:C08277	--	HMDB0000792	LMFA01170006	Lipids and lipid-like molecules	Fatty Acyls	Fatty acids and conjugates	Fatty Acyls [FA]	Fatty Acids and Conjugates [FA01]	Dicarboxylic acids [FA0117]	No results	No results	Full match	Lipids and lipid-like molecules	Fatty Acyls	Fatty acids and conjugates	Medium-chain fatty acids	0.137927	-2.85803	0.0161567	1	1.16375	down	3.78325e+06	3.73261e+06	3.88114e+06	2.19677e+07	4.20085e+07	1.86547e+07
Com_225_pos	4-methyl-5-oxo-2-pentyl-2,5-dihydrofuran-3-carboxylic acid	--	C11 H16 O4	229.132	3.79	230.139	--	--	--	--	--	--	--	--	--	--	Invalid mass	No results	No results					0.346697	-1.52825	0.0162142	1	1.11481	down	6.25297e+08	6.60354e+08	6.9333e+08	1.78268e+09	2.44496e+09	1.48046e+09
Com_934_pos	2-(acetylamino)-3-(1H-indol-3-yl)propanoic acid	--	C13 H14 N2 O3	246.102	5.406	247.109	--	--	--	--	--	--	--	--	--	--	Full match	Full match	Full match					0.557306	-0.843458	0.0162149	1	1.05521	down	2.034e+08	2.0871e+08	2.01243e+08	4.0085e+08	3.12419e+08	3.87296e+08
Com_2478_pos	1,2-dihydroxyheptadec-16-yn-4-yl acetate	--	C19 H34 O4	308.236	7.479	309.243	--	--	--	LMFA05000645	--	--	--	Fatty Acyls [FA]	Fatty alcohols [FA05]	_	Invalid mass	Invalid mass	No results					28.8154	4.84877	0.0165592	1	1.03138	up	1.32467e+08	1.33476e+08	8.86855e+07	2.82504e+06	8.197e+06	1.28489e+06
Com_3136_pos	2-(2-methyl-4-nitro-1H-imidazol-1-yl)-1-(4-methylphenyl)ethan-1-one	--	C13 H13 N3 O3	259.097	5.118	260.104	--	--	--	--	--	--	--	--	--	--	Full match	No results	No results					0.384873	-1.37755	0.0166245	1	1.1969	down	2.42587e+07	2.16954e+07	2.8808e+07	7.0697e+07	4.52715e+07	7.82828e+07
Com_2319_neg	Monobenzyl phthalate	--	C15 H12 O4	274.08	1.586	273.073	--	--	--	--	--	--	--	--	--	--	No results	Invalid mass	No results	Benzenoids	Benzene and substituted derivatives	Benzoic acids and derivatives	Benzoic acid esters	0.398198	-1.32844	0.0169621	1	1.23919	down	2.90138e+07	2.78139e+07	2.53168e+07	5.23902e+07	8.4855e+07	6.90457e+07
Com_4462_pos	(2E)-N-(4-acetamidobutyl)-3-(4-hydroxy-3-methoxyphenyl)prop-2-enamide	--	C16 H22 N2 O4	328.139	4.92	329.146	--	--	--	--	--	--	--	--	--	--	Invalid mass	No results	No results					3.56754	1.83493	0.0171911	1	1.06846	up	2.42241e+07	3.43425e+07	5.26803e+07	9.6052e+06	1.27283e+07	8.84956e+06
Com_8598_neg	(2E)-4-Hydroxy-3,7-dimethyl-2,6-octadien-1-yl beta-D-glucopyranoside	--	C16 H28 O7	378.189	5.435	377.182	--	--	--	--	--	--	--	--	--	--	Invalid mass	No results	No results					0.597551	-0.742867	0.0172157	1	1.07851	down	2.10817e+06	2.10954e+06	2.07142e+06	3.93322e+06	3.49468e+06	3.09696e+06
Com_5816_pos	(4-benzoylpiperidino)[4-(tert-butyl)phenyl]methanone	--	C23 H27 N O2	387.166	4.257	388.173	--	--	--	--	--	--	--	--	--	--	Invalid mass	No results	No results					3.48908	1.80285	0.0172185	1	1.13598	up	1.66978e+07	1.96269e+07	2.93689e+07	6.51155e+06	6.06754e+06	6.24925e+06
Com_3_pos	L-Pyroglutamic acid	5-Oxoproline; Pidolic acid; Pyroglutamic acid; 5-Pyrrolidone-2-carboxylic acid; Pyroglutamate; 5-Oxo-L-proline; L-Pyroglutamic acid; L-5-Pyrrolidone-2-carboxylic acid	C5 H7 N O3	129.043	2.202	130.05	cpd:C01879	map00480 Glutathione metabolism	HMDB0000267	--	Organic acids and derivatives	Carboxylic acids and derivatives	Amino acids, peptides, and analogues	--	--	--	Full match	Full match	Full match	Organic acids and derivatives	Carboxylic acids and derivatives	Amino acids, peptides, and analogues	Alpha amino acids and derivatives	1.60596	0.683436	0.0174357	1	1.18341	up	1.36708e+11	1.39417e+11	1.50502e+11	7.53893e+10	9.86241e+10	9.16387e+10
Com_1708_pos	Biopterin	Biopterin; 2-Amino-6-(1,2-dihydroxypropyl)-4(1H)-pteridinone	C9 H11 N5 O3	237.086	1.762	238.093	cpd:C06313	--	HMDB0000468	--	Organoheterocyclic compounds	Pteridines and derivatives	Pterins and derivatives	--	--	--	No results	No results	Full match	Organoheterocyclic compounds	Pteridines and derivatives	Pterins and derivatives	Biopterins and derivatives	0.539865	-0.88933	0.0176942	1	1.12107	down	8.01906e+07	1.07738e+08	7.13735e+07	1.48183e+08	1.45084e+08	1.87042e+08
Com_4939_pos	5-Methyl-dl-tryptophan	--	C12 H14 N2 O2	218.107	5.566	219.114	--	--	--	--	--	--	--	--	--	--	No results	No results	Full match	Organoheterocyclic compounds	Indoles and derivatives	Indolyl carboxylic acids and derivatives	Indolyl carboxylic acids and derivatives	1.83817	0.878267	0.0177311	1	1.21337	up	4.0336e+07	2.95918e+07	4.27621e+07	2.00326e+07	1.84005e+07	2.28724e+07
Com_1653_pos	2-(2'-fluoro[1,1'-biphenyl]-4-yl)-5-methoxy-3-methyl-1H-indole	--	C22 H18 F N O	331.139	1.432	332.146	--	--	--	--	--	--	--	--	--	--	Full match	Invalid mass	No results					0.276868	-1.85273	0.0180017	1	1.17806	down	3.55328e+07	4.35569e+07	4.30379e+07	1.88492e+08	1.57397e+08	9.52144e+07
Com_7297_neg	1-Methylhistidine	N(pi)-Methyl-L-histidine; N-pros-Methyl-L-histidine; 3-Methylhistidine; 1-Methylhistidine	C7 H11 N3 O2	169.084	2.552	168.077	cpd:C01152	map00340 Histidine metabolism	HMDB0000001	--	Organic acids and derivatives	Carboxylic acids and derivatives	Amino acids, peptides, and analogues	--	--	--	No results	No results	Full match	Organic acids and derivatives	Carboxylic acids and derivatives	Amino acids, peptides, and analogues	Histidine and derivatives	0.442059	-1.17769	0.0182437	1	1.11755	down	3.59046e+06	2.63558e+06	2.47897e+06	6.47124e+06	6.61462e+06	6.60611e+06
Com_1127_neg	15(R)-Prostaglandin E2	--	C20 H32 O5	352.225	6.265	351.218	--	--	--	--	--	--	--	--	--	--	Full match	No results	Full match	Lipids and lipid-like molecules	Fatty Acyls	Eicosanoids	Prostaglandins and related compounds	5.85281	2.54913	0.0191457	1	1.13232	up	1.53363e+08	1.48937e+08	1.32059e+08	3.82369e+07	2.1004e+07	1.49727e+07
Com_62_pos	HET0016	--	C12 H18 N2 O	228.123	1.539	229.13	--	--	--	--	--	--	--	--	--	--	Invalid mass	No results	No results	Benzenoids	Benzene and substituted derivatives	Toluenes	Toluenes	1.52877	0.612375	0.0193685	1	1.27598	up	1.38647e+10	1.27749e+10	1.29793e+10	8.99425e+09	7.44092e+09	9.48027e+09
Com_193_pos	Muramic acid	Muramic acid; 3-O-alpha-Carboxyethyl-D-glucosamine; 2-Amino-3-O-[(R)-1-carboxyethyl]-2-deoxy-D-glucopyranose	C9 H17 N O7	251.101	1.488	252.109	cpd:C06470	--	HMDB0003254	--	Organic oxygen compounds	Organooxygen compounds	Carbohydrates and carbohydrate conjugates	--	--	--	No results	Full match	No match	Organic oxygen compounds	Organooxygen compounds	Carbohydrates and carbohydrate conjugates	Sugar acids and derivatives	0.14855	-2.75098	0.0194639	1	1.18946	down	4.83805e+08	1.89778e+08	4.69009e+08	2.58642e+09	2.83404e+09	2.27116e+09
Com_847_pos	L-5-Hydroxytryptophan	--	C11 H12 N2 O3	220.086	2.767	221.093	--	--	HMDB0000472	--	Organoheterocyclic compounds	Indoles and derivatives	Tryptamines and derivatives	--	--	--	No results	Full match	Full match	Organoheterocyclic compounds	Indoles and derivatives	Tryptamines and derivatives	Serotonins	0.214515	-2.22085	0.0196536	1	1.00955	down	8.68208e+07	8.38127e+07	7.19944e+07	4.42985e+08	2.22954e+08	4.65112e+08
Com_5064_pos	O1-(2-thienylcarbonyl)-2-(2-pyridylsulfonyl)ethanehydroximamide	--	C12 H11 N3 O4 S2	362.974	1.35	363.981	--	--	--	--	--	--	--	--	--	--	Invalid mass	No results	No results					0.160159	-2.64242	0.0196821	1	1.16996	down	3.45207e+06	3.1894e+06	3.46528e+06	3.1762e+07	1.81861e+07	1.31564e+07
Com_2489_neg	23-Norcholic acid	--	C23 H38 O5	394.272	7.173	393.265	--	--	--	--	--	--	--	--	--	--	No results	No results	Full match					14.4805	3.85604	0.0207421	1	1.14042	up	4.43138e+07	5.0928e+07	4.23921e+07	6.08003e+06	1.46231e+06	1.96241e+06
Com_65_pos	5-Methyluridine	--	C10 H14 N2 O6	258.086	2.214	259.093	--	--	HMDB0000884	--	Nucleosides, nucleotides, and analogues	Pyrimidine nucleosides	-	--	--	--	No results	No results	Full match	Nucleosides, nucleotides, and analogues	Pyrimidine nucleosides	Not available	Pyrimidine nucleosides	1.9428	0.958134	0.0217044	1	1.15728	up	1.11108e+10	1.07396e+10	1.3159e+10	5.29349e+09	5.03659e+09	7.69e+09
Com_857_neg	N-Acetyl-L-tyrosine	--	C11 H13 N O4	223.084	5.004	222.077	--	--	HMDB0000866	--	Organic acids and derivatives	Carboxylic acids and derivatives	Amino acids, peptides, and analogues	--	--	--	Full match	No results	Full match	Organic acids and derivatives	Carboxylic acids and derivatives	Amino acids, peptides, and analogues	Tyrosine and derivatives	0.467084	-1.09825	0.0219499	1	1.04801	down	1.36213e+08	1.28438e+08	1.20027e+08	3.33941e+08	2.13838e+08	2.75793e+08
Com_199_pos	2-(tert-butyl)-6,7-dimethoxy-4H-3,1-benzoxazin-4-one	--	C14 H17 N O4	263.117	5.067	264.124	--	--	--	--	--	--	--	--	--	--	Full match	No results	No results					0.375068	-1.41478	0.0220896	1	1.14717	down	7.07208e+08	8.56365e+08	7.30564e+08	1.7838e+09	2.7702e+09	1.56259e+09
Com_1359_neg	3-(2-Naphthyl)-D-Alanine	--	C13 H13 N O2	215.094	5.693	214.087	--	--	--	--	--	--	--	--	--	--	No results	No results	Full match					0.544151	-0.87792	0.022693	1	1.08933	down	7.99017e+07	7.29411e+07	8.39148e+07	1.39942e+08	1.19481e+08	1.75672e+08
Com_440_neg	Androsterone	Androsterone; 3alpha-Hydroxy-5alpha-androstan-17-one	C19 H30 O2	290.225	6.747	289.217	cpd:C00523	--	HMDB0000031	LMST02020001	Lipids and lipid-like molecules	Steroids and steroid derivatives	Androstane steroids	Sterol Lipids [ST]	Steroids [ST02]	C19 steroids (androgens) and derivatives [ST0202]	No results	No results	Full match	Lipids and lipid-like molecules	Steroids and steroid derivatives	Androstane steroids	Androgens and derivatives	13.0715	3.70836	0.0227349	1	1.17146	up	4.27998e+08	4.86782e+08	4.38192e+08	6.33278e+07	2.57277e+07	1.44497e+07
Com_8746_pos	S-Adenosyl-L-methionine	S-Adenosyl-L-methionine; S-Adenosylmethionine; AdoMet; SAM	C15 H22 N6 O5 S	398.137	5.822	399.144	cpd:C00019	map00261 Monobactam biosynthesis;map00270 Cysteine and methionine metabolism;map00330 Arginine and proline metabolism;map01100 Metabolic pathways;map01110 Biosynthesis of secondary metabolites;map01230 Biosynthesis of amino acids;map04122 Sulfur relay system	HMDB0001185	--	Nucleosides, nucleotides, and analogues	5'-deoxyribonucleosides	5'-deoxy-5'-thionucleosides	--	--	--	No results	No results	Full match	Nucleosides, nucleotides, and analogues	5'-deoxyribonucleosides	5'-deoxy-5'-thionucleosides	5'-deoxy-5'-thionucleosides	5.21647	2.38308	0.0238439	1	1.19312	up	3.95158e+06	7.69504e+06	8.98912e+06	1.34842e+06	1.28699e+06	1.32046e+06
Com_443_neg	Orotidine	--	C10 H12 N2 O8	288.059	1.567	287.052	--	--	HMDB0000788	--	Nucleosides, nucleotides, and analogues	Pyrimidine nucleosides	-	--	--	--	No results	No results	Full match	Nucleosides, nucleotides, and analogues	Pyrimidine nucleosides	Not available	Pyrimidine nucleosides	0.248197	-2.01044	0.0242451	1	1.23697	down	1.65973e+08	1.09607e+08	1.18828e+08	5.91051e+08	7.09457e+08	2.8858e+08
Com_432_pos	N-(2-hydroxyphenyl)acetamide	--	C8 H9 N O2	151.064	2.924	152.071	--	--	HMDB0061919	--	Benzenoids	Benzene and substituted derivatives	Anilides	--	--	--	Full match	Full match	Full match					2.07741	1.05478	0.0247989	1	1.13009	up	1.00427e+09	1.04048e+09	1.05727e+09	5.07321e+08	3.9023e+08	5.95665e+08
Com_2675_pos	N1-[6-hydroxy-2-(2-pyridyl)pyrimidin-4-yl]acetamide	--	C11 H10 N4 O2	230.077	4.247	231.085	--	--	--	--	--	--	--	--	--	--	Invalid mass	No results	No results					0.247729	-2.01316	0.0264794	1	1.25344	down	1.05899e+07	2.62386e+07	2.62781e+07	7.67836e+07	1.07432e+08	7.05241e+07
Com_1269_pos	methyl 2-[(2-acetyl-3-oxo-1-butenyl)amino]acetate	--	C9 H13 N O4	199.085	1.585	200.093	--	--	--	--	--	--	--	--	--	--	Full match	No results	No results					1.59324	0.671962	0.0278282	1	1.20221	up	3.18624e+08	3.34744e+08	3.38491e+08	1.75041e+08	2.11753e+08	2.3575e+08
Com_6988_pos	7,8-Dihydrofolate	Dihydrofolate; Dihydrofolic acid; 7,8-Dihydrofolate; 7,8-Dihydrofolic acid; 7,8-Dihydropteroylglutamate	C19 H21 N7 O6	443.156	4.255	444.163	cpd:C00415	map00670 One carbon pool by folate;map00790 Folate biosynthesis;map01100 Metabolic pathways	HMDB0304237	--	Organoheterocyclic compounds	Pteridines and derivatives	Pterins and derivatives	--	--	--	No results	No results	Full match					2.75505	1.46208	0.0278842	1	1.19302	up	1.21361e+07	1.7976e+07	1.47734e+07	7.39141e+06	5.54297e+06	3.3577e+06
Com_2395_pos	(3beta,9xi)-3-(beta-D-Glucopyranosyloxy)-14-hydroxycard-20(22)-enolide	--	C29 H44 O9	536.298	8.383	537.305	--	--	--	--	--	--	--	--	--	--	Full match	No results	No results					0.0151917	-6.04058	0.0278872	1	1.1117	down	835611	825308	1.04427e+06	1.15559e+08	5.07517e+07	1.17601e+07
Com_1238_pos	HRH	--	C18 H28 N10 O4	470.213	1.417	471.22	--	--	--	--	--	--	--	--	--	--	Invalid mass	No results	No results					0.174477	-2.51889	0.027954	1	1.19523	down	3.34446e+07	2.77643e+07	3.7081e+07	1.47069e+08	3.09627e+08	1.06644e+08
Com_4196_pos	5'-Deoxy-5'-(Methylthio)Adenosine	--	C11 H15 N5 O3 S	297.089	1.792	298.096	--	--	HMDB0001173	--	Nucleosides, nucleotides, and analogues	5'-deoxyribonucleosides	5'-deoxy-5'-thionucleosides	--	--	--	No results	No results	Full match	Nucleosides, nucleotides, and analogues	5'-deoxyribonucleosides	5'-deoxy-5'-thionucleosides	5'-deoxy-5'-thionucleosides	0.337522	-1.56695	0.027973	1	1.04476	down	1.35794e+07	2.07763e+07	9.18816e+06	3.63113e+07	4.99804e+07	4.27187e+07
Com_315_neg	Ethyl-β-D-glucuronide	--	C8 H14 O7	222.074	1.457	221.066	--	--	--	--	--	--	--	--	--	--	Full match	Full match	No results	Organic oxygen compounds	Organooxygen compounds	Carbohydrates and carbohydrate conjugates	O-glucuronides	0.538742	-0.892333	0.0281374	1	1.23741	down	5.25457e+08	4.64042e+08	5.16438e+08	1.00258e+09	1.0689e+09	7.23796e+08
Com_339_pos	N-[3-(2-methyl-4-pyrimidinyl)phenyl]-1,3-benzothiazole-2-carboxamide	--	C19 H14 N4 O S	162.053	1.654	163.061	--	--	--	--	--	--	--	--	--	--	Invalid mass	No results	No results					1.73922	0.798436	0.0294478	1	1.20186	up	1.29436e+09	1.25672e+09	1.76371e+09	8.32195e+08	8.69899e+08	7.78792e+08
Com_4461_neg	L-Malate	(S)-Malate; L-Malate; L-Apple acid; L-Malic acid; L-2-Hydroxybutanedioic acid; Malate; Malic acid	C4 H6 O5	134.021	1.545	267.036	cpd:C00149	map00020 Citrate cycle (TCA cycle);map00620 Pyruvate metabolism;map00630 Glyoxylate and dicarboxylate metabolism;map00680 Methane metabolism;map01100 Metabolic pathways;map01110 Biosynthesis of secondary metabolites;map01200 Carbon metabolism	HMDB0000156	--	Organic acids and derivatives	Hydroxy acids and derivatives	Beta hydroxy acids and derivatives	--	--	--	No results	No results	Full match	Organic acids and derivatives	Hydroxy acids and derivatives	Beta hydroxy acids and derivatives	Beta hydroxy acids and derivatives	0.420446	-1.25001	0.0294999	1	1.16165	down	8.24442e+06	7.87161e+06	7.93099e+06	1.71125e+07	2.49556e+07	1.51261e+07
Com_5311_pos	Propionyl-L-carnitine	--	C10 H19 N O4	217.132	5.003	218.14	--	--	HMDB0000824	--	Lipids and lipid-like molecules	Fatty Acyls	Fatty acid esters	--	--	--	No results	No results	Full match	Lipids and lipid-like molecules	Fatty Acyls	Fatty acid esters	Acyl carnitines	1.96027	0.971049	0.0296146	1	1.1628	up	3.10002e+07	3.49608e+07	3.43264e+07	1.57594e+07	1.36931e+07	2.17076e+07
Com_244_pos	Kanosamine	Kanosamine; D-Kanosamine; 3-Amino-3-deoxy-D-glucose	C6 H13 N O5	161.069	1.419	162.077	cpd:C12212	--	--	--	--	--	--	--	--	--	No results	Invalid mass	No match	Organic oxygen compounds	Organooxygen compounds	Carbohydrates and carbohydrate conjugates	Hexoses	0.19056	-2.39169	0.0309755	1	1.02824	down	2.98752e+08	2.12882e+08	2.41619e+08	7.84549e+08	2.22464e+09	9.43656e+08
Com_3173_pos	N-(3,5-dimethyl-4-isoxazolyl)-N'-(2-phenoxyethyl)urea	--	C14 H17 N3 O3	626.156	1.676	314.086	--	--	--	--	--	--	--	--	--	--	Invalid mass	No results	No results					1.83203	0.873446	0.0314741	1	1.12576	up	8.35902e+07	8.22706e+07	7.90682e+07	3.66008e+07	4.25307e+07	5.4561e+07
Com_6903_pos	KQH	--	C17 H29 N7 O5	411.224	6.772	412.232	--	--	--	--	--	--	--	--	--	--	Full match	No results	No results					0.259859	-1.9442	0.0315754	1	1.11425	down	2.88637e+06	2.44244e+06	2.6045e+06	7.74537e+06	7.14402e+06	1.56398e+07
Com_482_pos	cAMP	3',5'-Cyclic AMP; Cyclic adenylic acid; Cyclic AMP; Adenosine 3',5'-phosphate; Adenosine 3',5'-cyclic phosphate; cAMP	C10 H12 N5 O6 P	329.052	1.655	330.06	cpd:C00575	map00230 Purine metabolism;map04111 Cell cycle - yeast;map04113 Meiosis - yeast	HMDB0000058	--	Nucleosides, nucleotides, and analogues	Purine nucleotides	Cyclic purine nucleotides	--	--	--	No results	No results	Full match	Nucleosides, nucleotides, and analogues	Purine nucleotides	Cyclic purine nucleotides	3',5'-cyclic purine nucleotides	2.6139	1.3862	0.0319697	1	1.06974	up	5.84294e+08	7.23265e+08	1.14366e+09	3.01203e+08	2.81782e+08	3.5478e+08
Com_1079_pos	6-methyl-4-(morpholinomethyl)-2H-chromen-2-one	--	C15 H17 N O3	259.118	2.477	260.125	--	--	--	--	--	--	--	--	--	--	Invalid mass	No results	No results					2.20442	1.1404	0.0320769	1	1.06101	up	2.98297e+08	3.30866e+08	3.36389e+08	1.80854e+08	1.04416e+08	1.52736e+08
Com_1370_neg	2-(Formylamino)Benzoic Acid	--	C8 H7 N O3	165.042	5.057	164.035	--	--	HMDB0004089	--	Benzenoids	Benzene and substituted derivatives	Benzoic acids and derivatives	--	--	--	No results	No results	Full match					0.65256	-0.615817	0.0331352	1	1.18518	down	1.0522e+08	9.25003e+07	8.79229e+07	1.40857e+08	1.2319e+08	1.73679e+08
Com_787_neg	N-Acetylglycine	--	C4 H7 N O3	117.042	1.51	233.077	--	--	HMDB0000532	--	Organic acids and derivatives	Carboxylic acids and derivatives	Amino acids, peptides, and analogues	--	--	--	No results	No results	Full match	Organic acids and derivatives	Carboxylic acids and derivatives	Amino acids, peptides, and analogues	N-acyl-alpha amino acids	0.0611149	-4.03233	0.0344138	1	1.10911	down	1.69514e+07	1.30048e+07	1.34739e+07	2.78014e+08	3.63425e+08	6.91912e+07
Com_3793_neg	10-Hydroxydecanoic acid	10-Hydroxydecanoic acid; 10-Hydroxydecanoate	C10 H20 O3	188.141	6.14	187.134	cpd:C02774	--	HMDB0244272	--	Organic acids and derivatives	Hydroxy acids and derivatives	Medium-chain hydroxy acids and derivatives	--	--	--	No results	No results	Full match	Organic acids and derivatives	Hydroxy acids and derivatives	Medium-chain hydroxy acids and derivatives	Medium-chain hydroxy acids and derivatives	0.123982	-3.01179	0.0348466	1	1.05842	down	3.22664e+06	3.25267e+06	3.5596e+06	3.59092e+07	3.39236e+07	1.11376e+07
Com_5510_pos	benzoylecgonine-d3	--	C16 H16 [2]H3 N O4	292.154	4.819	293.162	--	--	--	--	--	--	--	--	--	--	Invalid mass	No results	No results					0.220915	-2.17844	0.0354653	1	1.11806	down	6.94037e+06	5.98723e+06	2.09844e+06	2.48669e+07	1.61245e+07	2.70259e+07
Com_1971_pos	N-Acetyl-DL-phenylalanine	--	C11 H13 N O3	207.09	2.288	208.098	--	--	HMDB0255056	--	Organic acids and derivatives	Carboxylic acids and derivatives	Amino acids, peptides, and analogues	--	--	--	No results	No results	Full match	Organic acids and derivatives	Carboxylic acids and derivatives	Amino acids, peptides, and analogues	Phenylalanine and derivatives	0.482831	-1.05041	0.0356052	1	1.12164	down	5.94276e+07	5.92928e+07	5.37594e+07	1.01431e+08	9.94652e+07	1.5633e+08
Com_11_neg	Mesaconic acid	Mesaconate; 2-Methylfumarate; Mesaconic acid; Methylfumaric acid; (E)-2-Methyl-2-butenedioic acid	C5 H6 O4	130.026	2.066	129.018	cpd:C01732	map00630 Glyoxylate and dicarboxylate metabolism;map01100 Metabolic pathways;map01200 Carbon metabolism	HMDB0000749	LMFA01170116	Lipids and lipid-like molecules	Fatty Acyls	Fatty acids and conjugates	Fatty Acyls [FA]	Fatty Acids and Conjugates [FA01]	Dicarboxylic acids [FA0117]	Invalid mass	Invalid mass	No results	Lipids and lipid-like molecules	Fatty Acyls	Fatty acids and conjugates	Methyl-branched fatty acids	1.7097	0.773747	0.0361057	1	1.11636	up	3.57665e+10	2.73325e+10	3.11584e+10	1.56176e+10	1.58366e+10	2.36766e+10
Com_1466_pos	2-[(carboxymethyl)(methyl)amino]-5-methoxybenzoic acid	--	C11 H13 N O5	239.08	5.083	240.088	--	--	--	--	--	--	--	--	--	--	Full match	No results	No results					1.57003	0.650794	0.036683	1	1.23159	up	2.70248e+08	2.59464e+08	1.98893e+08	1.56651e+08	1.47163e+08	1.60257e+08
Com_369_pos	3-(2-pyridinyl)-2-[3-(trifluoromethyl)phenyl]acrylonitrile	--	C15 H9 F3 N2	274.067	1.654	275.074	--	--	--	--	--	--	--	--	--	--	Invalid mass	No results	No results					4.93249	2.30232	0.0372976	1	1.08636	up	9.73295e+08	8.86582e+08	8.63471e+08	1.67173e+08	8.92666e+07	2.95685e+08
Com_288_neg	4-Hydroxyphenylacetic acid	4-Hydroxyphenylacetate; 4-Hydroxyphenylacetic acid	C8 H8 O3	152.047	5.423	151.039	cpd:C00642	map00350 Tyrosine metabolism;map00360 Phenylalanine metabolism	HMDB0060390	--	Benzenoids	Phenol esters	-	--	--	--	Full match	Not the top hit	Full match	Benzenoids	Phenols	1-hydroxy-2-unsubstituted benzenoids	1-hydroxy-2-unsubstituted benzenoids	6.46552	2.69277	0.0384525	1	1.13501	up	1.00385e+09	9.14663e+08	8.91671e+08	7.8566e+07	7.87021e+07	2.77373e+08
Com_2609_pos	2-fluoro-6-[4-(methylsulfinyl)phenoxy]benzonitrile	--	C14 H10 F N O2 S	275.042	1.384	276.049	--	--	--	--	--	--	--	--	--	--	Full match	No results	No results					0.093921	-3.41241	0.0399199	1	1.2256	down	1.29182e+07	1.07465e+07	2.10532e+06	7.12713e+07	1.11791e+08	9.13161e+07
Com_1604_pos	1-adamantyl(1,4-thiazinan-4-yl)methanone	--	C15 H23 N O S	265.154	1.385	266.161	--	--	--	--	--	--	--	--	--	--	Invalid mass	No results	No results					3.46619	1.79335	0.0400098	1	1.04319	up	1.7746e+08	9.85541e+07	2.46372e+08	4.32265e+07	5.34526e+07	5.40299e+07
Com_5019_pos	mesityl (4-methylphenyl) sulfone	--	C16 H18 O2 S	274.104	4.519	275.111	--	--	--	--	--	--	--	--	--	--	Full match	No results	No results					1.72162	0.783769	0.0416129	1	1.11895	up	2.60966e+07	3.21655e+07	4.15503e+07	2.17631e+07	1.83503e+07	1.78623e+07
Com_273_pos	D-Glucosamine 6-phosphate	D-Glucosamine 6-phosphate; D-Glucosamine phosphate	C6 H14 N O8 P	259.047	1.504	260.054	cpd:C00352	map00250 Alanine, aspartate and glutamate metabolism;map00520 Amino sugar and nucleotide sugar metabolism;map01100 Metabolic pathways	HMDB0001254	--	Organic oxygen compounds	Organooxygen compounds	Carbohydrates and carbohydrate conjugates	--	--	--	No results	No results	Full match	Organic oxygen compounds	Organooxygen compounds	Carbohydrates and carbohydrate conjugates	Hexose phosphates	21.793	4.44579	0.0424569	1	1.26112	up	1.71868e+09	2.16998e+09	2.06895e+09	1.47689e+08	1.11983e+08	1.37007e+07
Com_682_neg	DGMG (18:2)	--	C33 H58 O14	678.383	8.541	677.376	--	--	--	--	--	--	--	--	--	--	No results	No results	Full match					0.00991158	-6.65667	0.0429791	1	1.10043	down	2.00673e+06	2.44534e+06	1.82021e+06	4.47845e+08	1.62492e+08	2.24871e+07
Com_5574_pos	N'2-[4-(trifluoromethyl)benzylidene]-3-aminopyrazine-2-carbohydrazide	--	C13 H10 F3 N5 O	309.083	4.217	310.091	--	--	--	--	--	--	--	--	--	--	Full match	No results	No results					0.241142	-2.05204	0.0444746	1	1.05009	down	2.76202e+06	3.48904e+06	4.73267e+06	1.07251e+07	8.50559e+06	2.63181e+07
Com_691_pos	YPH	--	C20 H25 N5 O5	415.186	5.177	416.193	--	--	--	--	--	--	--	--	--	--	Full match	No results	No results					44.4455	5.47396	0.046613	1	1.11923	up	6.8028e+08	7.12125e+07	7.41856e+08	1.02e+07	1.27666e+07	1.0633e+07
Com_9776_neg	D-Proline	D-Proline	C5 H9 N O2	115.063	4.198	275.125	cpd:C00763	map00330 Arginine and proline metabolism;map01100 Metabolic pathways	HMDB0003411	--	Organic acids and derivatives	Carboxylic acids and derivatives	Amino acids, peptides, and analogues	--	--	--	No results	No results	Full match	Organic acids and derivatives	Carboxylic acids and derivatives	Amino acids, peptides, and analogues	Proline and derivatives	0.333665	-1.58353	0.0467484	1	1.05844	down	582563	566394	629131	2.18329e+06	1.04311e+06	2.10256e+06
Com_2742_neg	LPE 18:3	--	C23 H42 N O7 P	475.27	8.285	474.262	--	--	--	LMGP02050043	--	--	--	Glycerophospholipids [GP]	Glycerophosphoethanolamines [GP02]	Monoacylglycerophosphoethanolamines [GP0205]	No results	Full match	No results	Lipids and lipid-like molecules	Glycerophospholipids	Glycerophosphoethanolamines	1-acyl-sn-glycero-3-phosphoethanolamines	0.0182626	-5.77497	0.0473044	1	1.10189	down	704658	762255	654074	6.54277e+07	4.57214e+07	4.98928e+06
