# Supplementary material for: Antifungal metabolites of biocontrol stain LB-1 and their inhibition mechanism against Botrytis cinerea
Source: Front Microbiol. 2024 Sep 4;15:1444996. doi: 10.3389/fmicb.2024.1444996 (PMC11409189; doi:10.3389/fmicb.2024.1444996)
Supplement: Supplementary file 7 [file Table_7.XLSX]

## Sheet: Sheet1
Compound_ID	Name	Other_name(Kegg_name)	Formula	Molecular Weight	RT [min]	m/z	Kegg_ID	KEGG_pathway	HMDB_ID	Lipidmaps_ID	SuperClass(HMDB)	Class(HMDB)	SubClass(HMDB)	CATEGORY(Lipidmaps)	MAIN_CLASS(Lipidmaps)	SUB_CLASS(Lipidmaps)	mzCloud_Results	mzVault_Results	MassList_Results	Class_I	Class_II	Class_III	Class_IV	FC	log2FC	Pvalue	ROC	VIP	Up.Down	all_LB_Bot_1	all_LB_Bot_2	all_LB_Bot_3	all_LB1_CK	all_LB2_CK	all_LB3_CK
Com_962_pos	Guanosine monophosphate	GMP; Guanosine 5'-phosphate; Guanosine monophosphate; Guanosine 5'-monophosphate; Guanylic acid	C10 H14 N5 O8 P	363.059	2.07	364.067	cpd:C00144	map00230 Purine metabolism;map01100 Metabolic pathways	HMDB0001397	--	Nucleosides, nucleotides, and analogues	Purine nucleotides	Purine ribonucleotides	--	--	--	No results	No results	Full match	Nucleosides, nucleotides, and analogues	Purine nucleotides	Purine ribonucleotides	Purine ribonucleoside monophosphates	0.0129321	-6.2729	1.94275e-06	1	2.16327	down	5.49808e+06	5.22993e+06	5.74207e+06	3.86178e+08	4.45055e+08	4.42346e+08
Com_2142_pos	Glutathione (reduced)	--	C10 H17 N3 O6 S	290.058	5.654	291.065	--	--	--	--	--	--	--	--	--	--	No results	Invalid mass	No results	Organic acids and derivatives	Carboxylic acids and derivatives	Amino acids, peptides, and analogues	Peptides	0.210982	-2.24481	3.6684e-06	1	1.13085	down	3.2422e+07	3.16542e+07	3.24458e+07	1.47688e+08	1.55131e+08	1.54672e+08
Com_1519_pos	Cytidine 5'-monophosphate (hydrate)	--	C9 H14 N3 O8 P	323.053	1.682	324.06	--	--	--	--	--	--	--	--	--	--	No results	Full match	Full match	Nucleosides, nucleotides, and analogues	Pyrimidine nucleotides	Pyrimidine ribonucleotides	Pyrimidine ribonucleoside monophosphates	0.0969044	-3.36729	1.16435e-05	1	2.26015	down	2.52088e+07	2.28957e+07	2.1932e+07	2.51523e+08	2.38769e+08	2.32446e+08
Com_7406_neg	D-Ribulose 1,5-bisphosphate	D-Ribulose 1,5-bisphosphate	C5 H12 O11 P2	309.986	1.245	308.979	cpd:C01182	map00630 Glyoxylate and dicarboxylate metabolism;map01100 Metabolic pathways;map01110 Biosynthesis of secondary metabolites;map01200 Carbon metabolism	HMDB0244230	--	Organic oxygen compounds	Organooxygen compounds	Carbohydrates and carbohydrate conjugates	--	--	--	No results	No results	Full match					0.204843	-2.28741	3.06835e-05	1	2.26562	down	1.03427e+06	1.00928e+06	901642	5.20436e+06	4.33164e+06	4.84177e+06
Com_3077_pos	dAMP	dAMP; 2'-Deoxyadenosine 5'-phosphate; 2'-Deoxyadenosine 5'-monophosphate; Deoxyadenylic acid; Deoxyadenosine monophosphate	C10 H14 N5 O6 P	331.069	2.035	332.076	cpd:C00360	map00230 Purine metabolism;map01100 Metabolic pathways	HMDB0000905	--	Nucleosides, nucleotides, and analogues	Purine nucleotides	Purine deoxyribonucleotides	--	--	--	No results	No results	Full match	Nucleosides, nucleotides, and analogues	Purine nucleotides	Purine deoxyribonucleotides	Purine 2'-deoxyribonucleoside monophosphates	0.0719995	-3.79587	4.43833e-05	1	2.10634	down	5.50325e+06	7.10461e+06	5.24206e+06	7.23656e+07	9.20288e+07	8.3523e+07
Com_7742_pos	TLK	--	C16 H32 N4 O5	360.239	4.843	361.246	--	--	--	--	--	--	--	--	--	--	Full match	No results	No results					0.25134	-1.99229	6.2279e-05	1	1.58992	down	2.86163e+06	3.21002e+06	2.96458e+06	1.17142e+07	1.18707e+07	1.23672e+07
Com_1165_neg	1-acetyl-N-(6-chloro-1,3-benzothiazol-2-yl)-4-piperidinecarboxamide	--	C15 H16 Cl N3 O2 S	337.068	2.751	336.06	--	--	--	--	--	--	--	--	--	--	Invalid mass	No results	No results					0.0172664	-5.85589	6.82791e-05	1	2.30539	down	2.80757e+06	2.74268e+06	2.58063e+06	1.51768e+08	1.78653e+08	1.40488e+08
Com_144_neg	Guanosine monophosphate (GMP)	--	C10 H14 N5 O8 P	363.058	2.002	362.051	--	--	--	--	--	--	--	--	--	--	Full match	Full match	Full match	Nucleosides, nucleotides, and analogues	Purine nucleotides	Purine ribonucleotides	Purine ribonucleoside monophosphates	0.00749387	-7.06007	8.82028e-05	1	2.26699	down	1.64323e+07	1.15233e+07	1.39167e+07	2.06641e+09	2.23681e+09	1.28432e+09
Com_2268_neg	6-Phosphogluconic acid	--	C6 H13 O10 P	276.025	1.276	275.018	--	--	HMDB0001316	--	Organic oxygen compounds	Organooxygen compounds	Carbohydrates and carbohydrate conjugates	--	--	--	No results	No results	Full match	None	None	None	None	0.144196	-2.7939	0.0001487	1	1.78643	down	9.57667e+06	9.83905e+06	1.15983e+07	7.34646e+07	7.37265e+07	6.78915e+07
Com_372_pos	3'-Adenosine monophosphate (3'-AMP)	--	C10 H14 N5 O7 P	347.064	2.154	348.072	--	--	--	--	--	--	--	--	--	--	No results	Full match	Full match	Nucleosides, nucleotides, and analogues	Ribonucleoside 3'-phosphates	Not available	Ribonucleoside 3'-phosphates	0.0185547	-5.75207	0.000240529	1	1.91376	down	2.21836e+07	2.09465e+07	2.9581e+07	1.22061e+09	1.32741e+09	1.37072e+09
Com_2186_pos	DL-Stachydrine	--	C7 H13 N O2	143.095	4.828	144.103	--	--	--	--	--	--	--	--	--	--	No results	Invalid mass	No results	Organic acids and derivatives	Carboxylic acids and derivatives	Amino acids, peptides, and analogues	Proline and derivatives	0.346581	-1.52874	0.000246556	1	1.66362	down	5.16029e+07	4.52761e+07	5.25614e+07	1.27148e+08	1.56062e+08	1.47975e+08
Com_4829_neg	Lysopc 17:0	--	C25 H52 N O7 P	509.348	10.187	508.341	--	--	--	--	--	--	--	--	--	--	No results	No results	Full match	Lipids and lipid-like molecules	Glycerophospholipids	Glycerophosphocholines	1-acyl-sn-glycero-3-phosphocholines	0.132522	-2.9157	0.000250958	1	1.77615	down	2.04623e+06	1.5249e+06	2.19389e+06	1.12783e+07	1.6315e+07	1.59092e+07
Com_2560_pos	UMP	UMP; Uridylic acid; Uridine monophosphate; Uridine 5'-monophosphate; 5'Uridylic acid	C9 H13 N2 O9 P	324.037	1.934	325.044	cpd:C00105	map00240 Pyrimidine metabolism;map01100 Metabolic pathways	HMDB0000288	--	Nucleosides, nucleotides, and analogues	Pyrimidine nucleotides	Pyrimidine ribonucleotides	--	--	--	No results	No results	Full match	Nucleosides, nucleotides, and analogues	Pyrimidine nucleotides	Pyrimidine ribonucleotides	Pyrimidine ribonucleoside monophosphates	0.221535	-2.1744	0.000335655	1	1.48866	down	2.82157e+07	2.25022e+07	2.59827e+07	1.22416e+08	1.13737e+08	1.1007e+08
Com_2420_pos	DLK	--	C16 H30 N4 O6	187.109	4.945	188.116	--	--	--	--	--	--	--	--	--	--	Invalid mass	No results	No results					0.299758	-1.73813	0.000639003	1	1.84638	down	3.15442e+07	3.12857e+07	4.0626e+07	9.59675e+07	1.19534e+08	1.2963e+08
Com_5056_pos	ethyl 4-hydroxy-2-phenylquinoline-6-carboxylate	--	C18 H15 N O3	293.106	7.552	294.113	--	--	--	--	--	--	--	--	--	--	Full match	No results	No results					0.116546	-3.10103	0.000754693	1	1.89217	down	3.45357e+06	3.81049e+06	3.77722e+06	2.73798e+07	3.7519e+07	2.98386e+07
Com_3931_neg	LPC 18:0 溶血磷脂类LysoPC	--	C26 H54 N O7 P	569.37	10.187	568.362	--	--	--	LMGP01050076	--	--	--	Glycerophospholipids [GP]	Glycerophosphocholines [GP01]	Monoacylglycerophosphocholines [GP0105]	No results	Invalid mass	No results	Lipids and lipid-like molecules	Glycerophospholipids	Glycerophosphocholines	Phosphocholines	0.122347	-3.03095	0.000771428	1	1.74237	down	2.18382e+06	2.41605e+06	2.98854e+06	1.51879e+07	2.16657e+07	2.51702e+07
Com_254_neg	Adenosine 5'-monophosphate	AMP; Adenosine 5'-monophosphate; Adenylic acid; Adenylate; 5'-AMP; 5'-Adenylic acid; 5'-Adenosine monophosphate; Adenosine 5'-phosphate	C10 H14 N5 O7 P	347.063	2.139	346.056	cpd:C00020	map00230 Purine metabolism;map01100 Metabolic pathways;map01110 Biosynthesis of secondary metabolites	HMDB0000045	--	Nucleosides, nucleotides, and analogues	Purine nucleotides	Purine ribonucleotides	--	--	--	Full match	Full match	Full match	Nucleosides, nucleotides, and analogues	Purine nucleotides	Purine ribonucleotides	Purine ribonucleoside monophosphates	0.0118965	-6.39332	0.000815846	1	2.21868	down	1.61259e+07	1.29288e+07	1.02782e+07	1.08904e+09	1.12035e+09	1.09686e+09
Com_1064_neg	Guanosine-3',5'-cyclic monophosphate	--	C10 H12 N5 O7 P	345.047	2.402	344.04	--	--	--	--	--	--	--	--	--	--	No results	Full match	Full match	Nucleosides, nucleotides, and analogues	Purine nucleotides	Cyclic purine nucleotides	3',5'-cyclic purine nucleotides	0.0524475	-4.25298	0.00112873	1	1.92351	down	1.14339e+07	1.00222e+07	7.74523e+06	1.85209e+08	1.92135e+08	1.79427e+08
Com_1032_pos	Spermidine	Spermidine; N-(3-Aminopropyl)-1,4-butane-diamine	C7 H19 N3	128.132	1.255	129.139	cpd:C00315	map00330 Arginine and proline metabolism;map00410 beta-Alanine metabolism;map00480 Glutathione metabolism;map01100 Metabolic pathways;map02010 ABC transporters	HMDB0001257	--	Organic nitrogen compounds	Organonitrogen compounds	Amines	--	--	--	No results	Invalid mass	No results	Organic nitrogen compounds	Organonitrogen compounds	Amines	Dialkylamines	0.198631	-2.33183	0.00131309	1	1.27178	down	6.69856e+07	5.19725e+07	8.69195e+07	3.52921e+08	2.77752e+08	4.05807e+08
Com_1081_neg	Cytidine-5'-monophosphate	CMP; Cytidine-5'-monophosphate; Cytidylic acid	C9 H14 N3 O8 P	323.052	1.55	322.044	cpd:C00055	map00240 Pyrimidine metabolism;map01100 Metabolic pathways	HMDB0000095	--	Nucleosides, nucleotides, and analogues	Pyrimidine nucleotides	Pyrimidine ribonucleotides	--	--	--	No results	Full match	Full match	Nucleosides, nucleotides, and analogues	Pyrimidine nucleotides	Pyrimidine ribonucleotides	Pyrimidine ribonucleoside monophosphates	0.0465621	-4.4247	0.00149319	1	2.17762	down	7.92585e+06	7.62716e+06	7.54637e+06	1.96823e+08	1.70951e+08	1.28325e+08
Com_3108_neg	16-Hydroxyhexadecanoic acid	--	C16 H32 O3	272.235	9.542	271.228	--	--	HMDB0006294	--	Lipids and lipid-like molecules	Fatty Acyls	Fatty acids and conjugates	--	--	--	Full match	Full match	No results	Lipids and lipid-like molecules	Fatty Acyls	Fatty acids and conjugates	Long-chain fatty acids	0.219497	-2.18773	0.00169013	1	2.00829	down	9.74273e+06	5.82431e+06	7.28073e+06	2.60998e+07	3.81193e+07	3.98725e+07
Com_3099_neg	PB-22 N-pentanoic acid-3-carboxyindole metabolite	--	C14 H15 N O4	261.096	5.643	260.089	--	--	--	--	--	--	--	--	--	--	Invalid mass	No results	No results	Organoheterocyclic compounds	Indoles and derivatives	Indolecarboxylic acids and derivatives	Indolecarboxylic acids and derivatives	0.174798	-2.51624	0.00173629	1	1.59282	down	8.58357e+06	6.85618e+06	6.26233e+06	4.33289e+07	4.06795e+07	4.01466e+07
Com_463_pos	Guanine	Guanine; 2-Amino-6-hydroxypurine	C5 H5 N5 O	151.05	2.069	152.057	cpd:C00242	map00230 Purine metabolism;map01100 Metabolic pathways	HMDB0000132	--	Organoheterocyclic compounds	Imidazopyrimidines	Purines and purine derivatives	--	--	--	No results	Full match	Full match	Organoheterocyclic compounds	Imidazopyrimidines	Purines and purine derivatives	Purines and purine derivatives	0.105712	-3.24179	0.00211311	1	1.10136	down	1.16215e+08	1.28991e+08	8.31191e+07	9.69062e+08	1.0841e+09	1.05268e+09
Com_4994_pos	Guanosine 3',5'-cyclic monophosphate	3',5'-Cyclic GMP; Guanosine 3',5'-cyclic monophosphate; Guanosine 3',5'-cyclic phosphate; Cyclic GMP; cGMP	C H4 N2 O	345.048	2.492	346.056	cpd:C00942	map00230 Purine metabolism	HMDB0001314	--	Nucleosides, nucleotides, and analogues	Purine nucleotides	Cyclic purine nucleotides	--	--	--	No results	Invalid mass	No match	Nucleosides, nucleotides, and analogues	Purine nucleotides	Cyclic purine nucleotides	3',5'-cyclic purine nucleotides	0.116363	-3.1033	0.00240777	1	2.32672	down	3.78144e+06	3.86372e+06	3.80323e+06	3.477e+07	2.62991e+07	3.73162e+07
Com_1189_pos	tert-Butyl N-[1-(aminocarbonyl)-3-methylbutyl]carbamate	--	C11 H22 N2 O3	230.164	5.341	231.172	--	--	--	--	--	--	--	--	--	--	No results	Full match	No results	Organic acids and derivatives	Carboxylic acids and derivatives	Amino acids, peptides, and analogues	Leucine and derivatives	0.34071	-1.55338	0.00241443	1	1.10293	down	9.77571e+07	1.03609e+08	1.04004e+08	2.80886e+08	2.73608e+08	3.41782e+08
Com_2354_neg	D-Sedoheptulose 7-phosphate	Sedoheptulose 7-phosphate; D-Sedoheptulose 7-phosphate; D-altro-Heptulose 7-phosphate; altro-Heptulose 7-phosphate	C7 H15 O10 P	290.041	1.268	289.033	cpd:C05382	map00030 Pentose phosphate pathway;map01100 Metabolic pathways;map01110 Biosynthesis of secondary metabolites;map01200 Carbon metabolism;map01230 Biosynthesis of amino acids	HMDB0001068	--	Organic oxygen compounds	Organooxygen compounds	Carbohydrates and carbohydrate conjugates	--	--	--	Full match	Full match	Full match	Organic oxygen compounds	Organooxygen compounds	Carbohydrates and carbohydrate conjugates	Hexose phosphates	0.024977	-5.32325	0.00251485	1	2.26828	down	2.14946e+06	1.01863e+06	1.66994e+06	6.44908e+07	6.95667e+07	5.96417e+07
Com_2298_neg	1,5,8-Trihydroxy-9-oxo-9H-xanthen-3-yl beta-D-glucopyranoside	--	C19 H18 O11	422.083	1.268	421.076	--	--	--	--	--	--	--	--	--	--	Full match	No match	No match					0.184669	-2.43698	0.00329812	1	1.37966	down	1.51324e+07	1.22477e+07	1.03787e+07	6.77332e+07	7.05623e+07	6.61718e+07
Com_7912_pos	LPE 16:0 溶血磷脂类LysoPE	--	C21 H44 N O7 P	453.287	9.309	454.294	--	--	--	LMGP02050036	--	--	--	Glycerophospholipids [GP]	Glycerophosphoethanolamines [GP02]	Monoacylglycerophosphoethanolamines [GP0205]	No results	Full match	Full match	Lipids and lipid-like molecules	Glycerophospholipids	Glycerophosphoethanolamines	1-acyl-sn-glycero-3-phosphoethanolamines	0.289866	-1.78654	0.00376988	1	1.33013	down	3.30528e+06	2.84386e+06	2.53565e+06	7.53403e+06	1.19795e+07	1.0448e+07
Com_6244_neg	LPE 18:0	--	C23 H48 N O7 P	481.317	10.147	480.31	--	--	--	LMGP02050038	--	--	--	Glycerophospholipids [GP]	Glycerophosphoethanolamines [GP02]	Monoacylglycerophosphoethanolamines [GP0205]	No results	Full match	Full match	Lipids and lipid-like molecules	Glycerophospholipids	Glycerophosphoethanolamines	1-acyl-sn-glycero-3-phosphoethanolamines	0.2649	-1.91648	0.00387634	1	1.69064	down	1.94756e+06	2.21833e+06	1.29281e+06	5.01743e+06	7.44462e+06	8.14456e+06
Com_3351_pos	WLH	--	C23 H30 N6 O4	476.211	8.299	477.219	--	--	--	--	--	--	--	--	--	--	Invalid mass	No results	No results					0.135965	-2.8787	0.00515714	1	1.14539	down	1.24555e+07	1.11599e+07	7.35237e+06	7.43596e+07	8.01624e+07	7.32417e+07
Com_6515_neg	Methyltestosterone	Methyltestosterone	C20 H30 O2	302.224	9.829	301.217	cpd:C07198	--	HMDB0015655	--	Lipids and lipid-like molecules	Steroids and steroid derivatives	Androstane steroids	--	--	--	No results	No results	Full match	Lipids and lipid-like molecules	Steroids and steroid derivatives	Androstane steroids	Androgens and derivatives	0.246334	-2.02131	0.00651009	1	1.64238	down	2.10366e+06	1.87039e+06	1.08135e+06	8.08562e+06	7.57344e+06	4.86351e+06
Com_7936_neg	FAHFA (16:0/18:2)	--	C34 H62 O4	534.463	10.389	533.455	--	--	--	--	--	--	--	--	--	--	No results	Full match	No results	Lipids and lipid-like molecules	Fatty Acyls	Fatty acids and conjugates	Fatty acids	0.232074	-2.10734	0.00914467	1	1.7711	down	1.1526e+06	893757	563178	3.09373e+06	4.28256e+06	3.86814e+06
Com_3395_pos	PC (14:0e/2:0) 磷脂酰胆碱 PC	--	C24 H50 N O7 P	495.334	9.324	496.341	--	--	--	--	--	--	--	--	--	--	No results	Full match	Full match	Lipids and lipid-like molecules	Glycerophospholipids	Glycerophosphocholines	Phosphocholines	0.306037	-1.70822	0.00956185	1	1.26667	down	1.80774e+07	1.62402e+07	2.41583e+07	4.25361e+07	7.33497e+07	7.51887e+07
Com_80_pos	L-Glutathione oxidized	--	C20 H32 N6 O12 S2	612.154	2.236	613.162	--	--	--	--	--	--	--	--	--	--	Full match	Full match	Full match	Organic acids and derivatives	Carboxylic acids and derivatives	Amino acids, peptides, and analogues	Peptides	0.193543	-2.36927	0.00996919	1	2.10227	down	1.55925e+09	1.35106e+09	1.47489e+09	5.06177e+09	8.64545e+09	8.95024e+09
Com_2805_neg	Benzyl 6-O-beta-D-glucopyranosyl-beta-D-glucopyranoside	--	C19 H28 O11	432.163	5.677	431.156	--	--	--	--	--	--	--	--	--	--	Full match	No results	No results					0.124197	-3.0093	0.0114303	1	1.68715	down	2.0976e+06	4.34868e+06	7.16542e+06	2.64277e+07	5.22878e+07	3.08821e+07
Com_6426_pos	PC (16:1e/2:0)	--	C26 H52 N O7 P	521.35	9.557	522.357	--	--	--	--	--	--	--	--	--	--	No results	Full match	Full match	Lipids and lipid-like molecules	Glycerophospholipids	Glycerophosphocholines	Phosphocholines	0.277664	-1.84859	0.0155688	1	1.26146	down	2.91346e+06	6.2094e+06	5.70193e+06	1.36131e+07	2.13881e+07	1.83899e+07
Com_5412_pos	1-Caffeoylquinic Acid	--	C16 H18 O9	354.096	5.144	355.104	--	--	HMDB0304633	--	Organic oxygen compounds	Organooxygen compounds	Alcohols and polyols	--	--	--	No results	No results	Full match	Organic oxygen compounds	Organooxygen compounds	Alcohols and polyols	Quinic acids and derivatives	0.465052	-1.10453	0.0172927	1	1.95485	down	1.51013e+07	1.08181e+07	1.61186e+07	2.86262e+07	3.2414e+07	2.93539e+07
Com_2470_pos	Deoxycytidine 5'-monophosphate	--	C9 H14 N3 O7 P	307.085	1.964	308.092	--	--	--	--	--	--	--	--	--	--	No results	Invalid mass	No match					0.284797	-1.81199	0.0176048	1	1.14377	down	4.68989e+07	3.23778e+07	2.55891e+07	1.19781e+08	1.21993e+08	1.26438e+08
Com_6352_neg	LPC 18:1	--	C26 H52 N O7 P	567.354	9.569	566.347	--	--	HMDB0002815	LMGP01050138	Lipids and lipid-like molecules	Glycerophospholipids	Glycerophosphocholines	Glycerophospholipids [GP]	Glycerophosphocholines [GP01]	Monoacylglycerophosphocholines [GP0105]	No results	Invalid mass	No results	Lipids and lipid-like molecules	Glycerophospholipids	Glycerophosphocholines	Phosphocholines	0.423033	-1.24116	0.022555	1	1.03687	down	2.19874e+06	3.76802e+06	2.42569e+06	4.72523e+06	8.53487e+06	6.57863e+06
Com_488_neg	Stearic acid	Octadecanoic acid; Stearate; Stearic acid	C18 H36 O2	284.271	11.248	283.264	cpd:C01530	map00061 Fatty acid biosynthesis;map01040 Biosynthesis of unsaturated fatty acids	HMDB0000827	LMFA01010018	Lipids and lipid-like molecules	Fatty Acyls	Fatty acids and conjugates	Fatty Acyls [FA]	Fatty Acids and Conjugates [FA01]	Straight chain fatty acids [FA0101]	Full match	No results	Full match	Lipids and lipid-like molecules	Fatty Acyls	Fatty acids and conjugates	Long-chain fatty acids	0.338879	-1.56116	0.022769	1	1.30493	down	1.31942e+08	1.3374e+08	1.17986e+08	2.67324e+08	3.71124e+08	4.93718e+08
Com_5336_neg	FAHFA (18:0/20:2)	--	C38 H70 O4	590.525	11.243	589.518	--	--	--	--	--	--	--	--	--	--	No results	Full match	No results	Lipids and lipid-like molecules	Fatty Acyls	Fatty acids and conjugates	Fatty acids	0.103766	-3.26859	0.0237226	1	1.78067	down	902752	771100	599284	3.20447e+06	6.35769e+06	1.23442e+07
Com_5610_pos	23-Nordeoxycholic acid	--	C23 H38 O4	378.275	10.054	379.282	--	--	--	--	--	--	--	--	--	--	No results	No results	Full match					0.30084	-1.73293	0.0295387	1	1.68749	down	5.60484e+06	6.10717e+06	6.5268e+06	1.57119e+07	2.9672e+07	1.52424e+07
Com_5540_pos	Mag (18:1)甘油单酯	--	C21 H40 O4	356.293	10.047	357.301	--	--	--	--	--	--	--	--	--	--	No results	No results	Full match	Lipids and lipid-like molecules	Fatty Acyls	Lineolic acids and derivatives	Lineolic acids and derivatives	0.338432	-1.56306	0.033304	1	1.61637	down	6.80889e+06	6.66262e+06	7.8095e+06	1.63727e+07	3.05097e+07	1.59989e+07
Com_2448_neg	Xanthosine	Xanthosine	C10 H12 N4 O6	284.076	4.511	283.068	cpd:C01762	map00230 Purine metabolism;map00232 Caffeine metabolism;map01100 Metabolic pathways;map01110 Biosynthesis of secondary metabolites	HMDB0000299	--	Nucleosides, nucleotides, and analogues	Purine nucleosides	-	--	--	--	Full match	Full match	Full match	Nucleosides, nucleotides, and analogues	Purine nucleosides	Not available	Purine nucleosides	0.301897	-1.72787	0.0335126	1	1.34702	down	1.29801e+07	1.46899e+07	2.81657e+07	6.44093e+07	6.11691e+07	5.93706e+07
Com_1803_pos	1-allyl-4,5-diphenyl-2-(2-thienyl)-1H-imidazole	--	C22 H18 N2 S	342.123	5.096	343.13	--	--	--	--	--	--	--	--	--	--	Invalid mass	No results	No results					0.285459	-1.80865	0.0367821	1	1.64633	down	4.18377e+07	4.64001e+07	4.31084e+07	1.70551e+08	1.9945e+08	9.01221e+07

## Sheet: Sheet2
Compound_ID	Name		Other_name(Kegg_name)	Formula	Molecular Weight	RT [min]	m/z	Kegg_ID	KEGG_pathway	HMDB_ID	Lipidmaps_ID	SuperClass(HMDB)	Class(HMDB)	SubClass(HMDB)	CATEGORY(Lipidmaps)	MAIN_CLASS(Lipidmaps)	SUB_CLASS(Lipidmaps)	mzCloud_Results	mzVault_Results	MassList_Results	Class_I	Class_II	Class_III	Class_IV	FC	log2FC	Pvalue	ROC	VIP	Up.Down	all_LB_Bot_1	all_LB_Bot_2	all_LB_Bot_3	all_LB1_CK	all_LB2_CK	all_LB3_CK
Com_962_pos	Guanosine monophosphate		GMP; Guanosine 5'-phosphate; Guanosine monophosphate; Guanosine 5'-monophosphate; Guanylic acid	C10 H14 N5 O8 P	363.059	2.07	364.067	cpd:C00144	map00230 Purine metabolism;map01100 Metabolic pathways	HMDB0001397	--	Nucleosides, nucleotides, and analogues	Purine nucleotides	Purine ribonucleotides	--	--	--	No results	No results	Full match	Nucleosides, nucleotides, and analogues	Purine nucleotides	Purine ribonucleotides	Purine ribonucleoside monophosphates	0.0129321	-6.2729	1.94275e-06	1	2.16327	down	5.49808e+06	5.22993e+06	5.74207e+06	3.86178e+08	4.45055e+08	4.42346e+08
Com_2142_pos	Glutathione (reduced)		--	C10 H17 N3 O6 S	290.058	5.654	291.065	--	--	--	--	--	--	--	--	--	--	No results	Invalid mass	No results	Organic acids and derivatives	Carboxylic acids and derivatives	Amino acids, peptides, and analogues	Peptides	0.210982	-2.24481	3.6684e-06	1	1.13085	down	3.2422e+07	3.16542e+07	3.24458e+07	1.47688e+08	1.55131e+08	1.54672e+08
Com_1519_pos	Cytidine 5'-monophosphate (hydrate)		--	C9 H14 N3 O8 P	323.053	1.682	324.06	--	--	--	--	--	--	--	--	--	--	No results	Full match	Full match	Nucleosides, nucleotides, and analogues	Pyrimidine nucleotides	Pyrimidine ribonucleotides	Pyrimidine ribonucleoside monophosphates	0.0969044	-3.36729	1.16435e-05	1	2.26015	down	2.52088e+07	2.28957e+07	2.1932e+07	2.51523e+08	2.38769e+08	2.32446e+08
Com_7406_neg	D-Ribulose 1,5-bisphosphate		D-Ribulose 1,5-bisphosphate	C5 H12 O11 P2	309.986	1.245	308.979	cpd:C01182	map00630 Glyoxylate and dicarboxylate metabolism;map01100 Metabolic pathways;map01110 Biosynthesis of secondary metabolites;map01200 Carbon metabolism	HMDB0244230	--	Organic oxygen compounds	Organooxygen compounds	Carbohydrates and carbohydrate conjugates	--	--	--	No results	No results	Full match					0.204843	-2.28741	3.06835e-05	1	2.26562	down	1.03427e+06	1.00928e+06	901642	5.20436e+06	4.33164e+06	4.84177e+06
Com_3077_pos	dAMP		dAMP; 2'-Deoxyadenosine 5'-phosphate; 2'-Deoxyadenosine 5'-monophosphate; Deoxyadenylic acid; Deoxyadenosine monophosphate	C10 H14 N5 O6 P	331.069	2.035	332.076	cpd:C00360	map00230 Purine metabolism;map01100 Metabolic pathways	HMDB0000905	--	Nucleosides, nucleotides, and analogues	Purine nucleotides	Purine deoxyribonucleotides	--	--	--	No results	No results	Full match	Nucleosides, nucleotides, and analogues	Purine nucleotides	Purine deoxyribonucleotides	Purine 2'-deoxyribonucleoside monophosphates	0.0719995	-3.79587	4.43833e-05	1	2.10634	down	5.50325e+06	7.10461e+06	5.24206e+06	7.23656e+07	9.20288e+07	8.3523e+07
Com_7742_pos	TLK		--	C16 H32 N4 O5	360.239	4.843	361.246	--	--	--	--	--	--	--	--	--	--	Full match	No results	No results					0.25134	-1.99229	6.2279e-05	1	1.58992	down	2.86163e+06	3.21002e+06	2.96458e+06	1.17142e+07	1.18707e+07	1.23672e+07
Com_1165_neg	1-acetyl-N-(6-chloro-1,3-benzothiazol-2-yl)-4-piperidinecarboxamide		--	C15 H16 Cl N3 O2 S	337.068	2.751	336.06	--	--	--	--	--	--	--	--	--	--	Invalid mass	No results	No results					0.0172664	-5.85589	6.82791e-05	1	2.30539	down	2.80757e+06	2.74268e+06	2.58063e+06	1.51768e+08	1.78653e+08	1.40488e+08
Com_144_neg	Guanosine monophosphate (GMP)		--	C10 H14 N5 O8 P	363.058	2.002	362.051	--	--	--	--	--	--	--	--	--	--	Full match	Full match	Full match	Nucleosides, nucleotides, and analogues	Purine nucleotides	Purine ribonucleotides	Purine ribonucleoside monophosphates	0.00749387	-7.06007	8.82028e-05	1	2.26699	down	1.64323e+07	1.15233e+07	1.39167e+07	2.06641e+09	2.23681e+09	1.28432e+09
Com_2268_neg	6-Phosphogluconic acid		--	C6 H13 O10 P	276.025	1.276	275.018	--	--	HMDB0001316	--	Organic oxygen compounds	Organooxygen compounds	Carbohydrates and carbohydrate conjugates	--	--	--	No results	No results	Full match	None	None	None	None	0.144196	-2.7939	0.0001487	1	1.78643	down	9.57667e+06	9.83905e+06	1.15983e+07	7.34646e+07	7.37265e+07	6.78915e+07
Com_372_pos	3'-Adenosine monophosphate (3'-AMP)		--	C10 H14 N5 O7 P	347.064	2.154	348.072	--	--	--	--	--	--	--	--	--	--	No results	Full match	Full match	Nucleosides, nucleotides, and analogues	Ribonucleoside 3'-phosphates	Not available	Ribonucleoside 3'-phosphates	0.0185547	-5.75207	0.000240529	1	1.91376	down	2.21836e+07	2.09465e+07	2.9581e+07	1.22061e+09	1.32741e+09	1.37072e+09
Com_2186_pos	DL-Stachydrine		--	C7 H13 N O2	143.095	4.828	144.103	--	--	--	--	--	--	--	--	--	--	No results	Invalid mass	No results	Organic acids and derivatives	Carboxylic acids and derivatives	Amino acids, peptides, and analogues	Proline and derivatives	0.346581	-1.52874	0.000246556	1	1.66362	down	5.16029e+07	4.52761e+07	5.25614e+07	1.27148e+08	1.56062e+08	1.47975e+08
Com_4829_neg	Lysopc 17:0		--	C25 H52 N O7 P	509.348	10.187	508.341	--	--	--	--	--	--	--	--	--	--	No results	No results	Full match	Lipids and lipid-like molecules	Glycerophospholipids	Glycerophosphocholines	1-acyl-sn-glycero-3-phosphocholines	0.132522	-2.9157	0.000250958	1	1.77615	down	2.04623e+06	1.5249e+06	2.19389e+06	1.12783e+07	1.6315e+07	1.59092e+07
Com_2560_pos	UMP		UMP; Uridylic acid; Uridine monophosphate; Uridine 5'-monophosphate; 5'Uridylic acid	C9 H13 N2 O9 P	324.037	1.934	325.044	cpd:C00105	map00240 Pyrimidine metabolism;map01100 Metabolic pathways	HMDB0000288	--	Nucleosides, nucleotides, and analogues	Pyrimidine nucleotides	Pyrimidine ribonucleotides	--	--	--	No results	No results	Full match	Nucleosides, nucleotides, and analogues	Pyrimidine nucleotides	Pyrimidine ribonucleotides	Pyrimidine ribonucleoside monophosphates	0.221535	-2.1744	0.000335655	1	1.48866	down	2.82157e+07	2.25022e+07	2.59827e+07	1.22416e+08	1.13737e+08	1.1007e+08
Com_2420_pos	DLK		--	C16 H30 N4 O6	187.109	4.945	188.116	--	--	--	--	--	--	--	--	--	--	Invalid mass	No results	No results					0.299758	-1.73813	0.000639003	1	1.84638	down	3.15442e+07	3.12857e+07	4.0626e+07	9.59675e+07	1.19534e+08	1.2963e+08
Com_5056_pos	ethyl 4-hydroxy-2-phenylquinoline-6-carboxylate		--	C18 H15 N O3	293.106	7.552	294.113	--	--	--	--	--	--	--	--	--	--	Full match	No results	No results					0.116546	-3.10103	0.000754693	1	1.89217	down	3.45357e+06	3.81049e+06	3.77722e+06	2.73798e+07	3.7519e+07	2.98386e+07
Com_3931_neg	LPC 18:0 溶血磷脂类LysoPC		--	C26 H54 N O7 P	569.37	10.187	568.362	--	--	--	LMGP01050076	--	--	--	Glycerophospholipids [GP]	Glycerophosphocholines [GP01]	Monoacylglycerophosphocholines [GP0105]	No results	Invalid mass	No results	Lipids and lipid-like molecules	Glycerophospholipids	Glycerophosphocholines	Phosphocholines	0.122347	-3.03095	0.000771428	1	1.74237	down	2.18382e+06	2.41605e+06	2.98854e+06	1.51879e+07	2.16657e+07	2.51702e+07
Com_254_neg	Adenosine 5'-monophosphate		AMP; Adenosine 5'-monophosphate; Adenylic acid; Adenylate; 5'-AMP; 5'-Adenylic acid; 5'-Adenosine monophosphate; Adenosine 5'-phosphate	C10 H14 N5 O7 P	347.063	2.139	346.056	cpd:C00020	map00230 Purine metabolism;map01100 Metabolic pathways;map01110 Biosynthesis of secondary metabolites	HMDB0000045	--	Nucleosides, nucleotides, and analogues	Purine nucleotides	Purine ribonucleotides	--	--	--	Full match	Full match	Full match	Nucleosides, nucleotides, and analogues	Purine nucleotides	Purine ribonucleotides	Purine ribonucleoside monophosphates	0.0118965	-6.39332	0.000815846	1	2.21868	down	1.61259e+07	1.29288e+07	1.02782e+07	1.08904e+09	1.12035e+09	1.09686e+09
Com_1064_neg	Guanosine-3',5'-cyclic monophosphate		--	C10 H12 N5 O7 P	345.047	2.402	344.04	--	--	--	--	--	--	--	--	--	--	No results	Full match	Full match	Nucleosides, nucleotides, and analogues	Purine nucleotides	Cyclic purine nucleotides	3',5'-cyclic purine nucleotides	0.0524475	-4.25298	0.00112873	1	1.92351	down	1.14339e+07	1.00222e+07	7.74523e+06	1.85209e+08	1.92135e+08	1.79427e+08
Com_1032_pos	Spermidine		Spermidine; N-(3-Aminopropyl)-1,4-butane-diamine	C7 H19 N3	128.132	1.255	129.139	cpd:C00315	map00330 Arginine and proline metabolism;map00410 beta-Alanine metabolism;map00480 Glutathione metabolism;map01100 Metabolic pathways;map02010 ABC transporters	HMDB0001257	--	Organic nitrogen compounds	Organonitrogen compounds	Amines	--	--	--	No results	Invalid mass	No results	Organic nitrogen compounds	Organonitrogen compounds	Amines	Dialkylamines	0.198631	-2.33183	0.00131309	1	1.27178	down	6.69856e+07	5.19725e+07	8.69195e+07	3.52921e+08	2.77752e+08	4.05807e+08
Com_1081_neg	Cytidine-5'-monophosphate		CMP; Cytidine-5'-monophosphate; Cytidylic acid	C9 H14 N3 O8 P	323.052	1.55	322.044	cpd:C00055	map00240 Pyrimidine metabolism;map01100 Metabolic pathways	HMDB0000095	--	Nucleosides, nucleotides, and analogues	Pyrimidine nucleotides	Pyrimidine ribonucleotides	--	--	--	No results	Full match	Full match	Nucleosides, nucleotides, and analogues	Pyrimidine nucleotides	Pyrimidine ribonucleotides	Pyrimidine ribonucleoside monophosphates	0.0465621	-4.4247	0.00149319	1	2.17762	down	7.92585e+06	7.62716e+06	7.54637e+06	1.96823e+08	1.70951e+08	1.28325e+08
Com_3108_neg	16-Hydroxyhexadecanoic acid		--	C16 H32 O3	272.235	9.542	271.228	--	--	HMDB0006294	--	Lipids and lipid-like molecules	Fatty Acyls	Fatty acids and conjugates	--	--	--	Full match	Full match	No results	Lipids and lipid-like molecules	Fatty Acyls	Fatty acids and conjugates	Long-chain fatty acids	0.219497	-2.18773	0.00169013	1	2.00829	down	9.74273e+06	5.82431e+06	7.28073e+06	2.60998e+07	3.81193e+07	3.98725e+07
Com_3099_neg	PB-22 N-pentanoic acid-3-carboxyindole metabolite		--	C14 H15 N O4	261.096	5.643	260.089	--	--	--	--	--	--	--	--	--	--	Invalid mass	No results	No results	Organoheterocyclic compounds	Indoles and derivatives	Indolecarboxylic acids and derivatives	Indolecarboxylic acids and derivatives	0.174798	-2.51624	0.00173629	1	1.59282	down	8.58357e+06	6.85618e+06	6.26233e+06	4.33289e+07	4.06795e+07	4.01466e+07
Com_463_pos	Guanine		Guanine; 2-Amino-6-hydroxypurine	C5 H5 N5 O	151.05	2.069	152.057	cpd:C00242	map00230 Purine metabolism;map01100 Metabolic pathways	HMDB0000132	--	Organoheterocyclic compounds	Imidazopyrimidines	Purines and purine derivatives	--	--	--	No results	Full match	Full match	Organoheterocyclic compounds	Imidazopyrimidines	Purines and purine derivatives	Purines and purine derivatives	0.105712	-3.24179	0.00211311	1	1.10136	down	1.16215e+08	1.28991e+08	8.31191e+07	9.69062e+08	1.0841e+09	1.05268e+09
Com_4994_pos	Guanosine 3',5'-cyclic monophosphate		3',5'-Cyclic GMP; Guanosine 3',5'-cyclic monophosphate; Guanosine 3',5'-cyclic phosphate; Cyclic GMP; cGMP	C H4 N2 O	345.048	2.492	346.056	cpd:C00942	map00230 Purine metabolism	HMDB0001314	--	Nucleosides, nucleotides, and analogues	Purine nucleotides	Cyclic purine nucleotides	--	--	--	No results	Invalid mass	No match	Nucleosides, nucleotides, and analogues	Purine nucleotides	Cyclic purine nucleotides	3',5'-cyclic purine nucleotides	0.116363	-3.1033	0.00240777	1	2.32672	down	3.78144e+06	3.86372e+06	3.80323e+06	3.477e+07	2.62991e+07	3.73162e+07
Com_1189_pos	tert-Butyl N-[1-(aminocarbonyl)-3-methylbutyl]carbamate		--	C11 H22 N2 O3	230.164	5.341	231.172	--	--	--	--	--	--	--	--	--	--	No results	Full match	No results	Organic acids and derivatives	Carboxylic acids and derivatives	Amino acids, peptides, and analogues	Leucine and derivatives	0.34071	-1.55338	0.00241443	1	1.10293	down	9.77571e+07	1.03609e+08	1.04004e+08	2.80886e+08	2.73608e+08	3.41782e+08
Com_2354_neg	D-Sedoheptulose 7-phosphate		Sedoheptulose 7-phosphate; D-Sedoheptulose 7-phosphate; D-altro-Heptulose 7-phosphate; altro-Heptulose 7-phosphate	C7 H15 O10 P	290.041	1.268	289.033	cpd:C05382	map00030 Pentose phosphate pathway;map01100 Metabolic pathways;map01110 Biosynthesis of secondary metabolites;map01200 Carbon metabolism;map01230 Biosynthesis of amino acids	HMDB0001068	--	Organic oxygen compounds	Organooxygen compounds	Carbohydrates and carbohydrate conjugates	--	--	--	Full match	Full match	Full match	Organic oxygen compounds	Organooxygen compounds	Carbohydrates and carbohydrate conjugates	Hexose phosphates	0.024977	-5.32325	0.00251485	1	2.26828	down	2.14946e+06	1.01863e+06	1.66994e+06	6.44908e+07	6.95667e+07	5.96417e+07
Com_2298_neg	1,5,8-Trihydroxy-9-oxo-9H-xanthen-3-yl beta-D-glucopyranoside		--	C19 H18 O11	422.083	1.268	421.076	--	--	--	--	--	--	--	--	--	--	Full match	No match	No match					0.184669	-2.43698	0.00329812	1	1.37966	down	1.51324e+07	1.22477e+07	1.03787e+07	6.77332e+07	7.05623e+07	6.61718e+07
Com_7912_pos	LPE 16:0 溶血磷脂类LysoPE		--	C21 H44 N O7 P	453.287	9.309	454.294	--	--	--	LMGP02050036	--	--	--	Glycerophospholipids [GP]	Glycerophosphoethanolamines [GP02]	Monoacylglycerophosphoethanolamines [GP0205]	No results	Full match	Full match	Lipids and lipid-like molecules	Glycerophospholipids	Glycerophosphoethanolamines	1-acyl-sn-glycero-3-phosphoethanolamines	0.289866	-1.78654	0.00376988	1	1.33013	down	3.30528e+06	2.84386e+06	2.53565e+06	7.53403e+06	1.19795e+07	1.0448e+07
Com_6244_neg	LPE 18:0		--	C23 H48 N O7 P	481.317	10.147	480.31	--	--	--	LMGP02050038	--	--	--	Glycerophospholipids [GP]	Glycerophosphoethanolamines [GP02]	Monoacylglycerophosphoethanolamines [GP0205]	No results	Full match	Full match	Lipids and lipid-like molecules	Glycerophospholipids	Glycerophosphoethanolamines	1-acyl-sn-glycero-3-phosphoethanolamines	0.2649	-1.91648	0.00387634	1	1.69064	down	1.94756e+06	2.21833e+06	1.29281e+06	5.01743e+06	7.44462e+06	8.14456e+06
Com_3351_pos	WLH		--	C23 H30 N6 O4	476.211	8.299	477.219	--	--	--	--	--	--	--	--	--	--	Invalid mass	No results	No results					0.135965	-2.8787	0.00515714	1	1.14539	down	1.24555e+07	1.11599e+07	7.35237e+06	7.43596e+07	8.01624e+07	7.32417e+07
Com_6515_neg	Methyltestosterone		Methyltestosterone	C20 H30 O2	302.224	9.829	301.217	cpd:C07198	--	HMDB0015655	--	Lipids and lipid-like molecules	Steroids and steroid derivatives	Androstane steroids	--	--	--	No results	No results	Full match	Lipids and lipid-like molecules	Steroids and steroid derivatives	Androstane steroids	Androgens and derivatives	0.246334	-2.02131	0.00651009	1	1.64238	down	2.10366e+06	1.87039e+06	1.08135e+06	8.08562e+06	7.57344e+06	4.86351e+06
Com_7936_neg	FAHFA (16:0/18:2)		--	C34 H62 O4	534.463	10.389	533.455	--	--	--	--	--	--	--	--	--	--	No results	Full match	No results	Lipids and lipid-like molecules	Fatty Acyls	Fatty acids and conjugates	Fatty acids	0.232074	-2.10734	0.00914467	1	1.7711	down	1.1526e+06	893757	563178	3.09373e+06	4.28256e+06	3.86814e+06
Com_3395_pos	PC (14:0e/2:0) 磷脂酰胆碱 PC		--	C24 H50 N O7 P	495.334	9.324	496.341	--	--	--	--	--	--	--	--	--	--	No results	Full match	Full match	Lipids and lipid-like molecules	Glycerophospholipids	Glycerophosphocholines	Phosphocholines	0.306037	-1.70822	0.00956185	1	1.26667	down	1.80774e+07	1.62402e+07	2.41583e+07	4.25361e+07	7.33497e+07	7.51887e+07
Com_80_pos	L-Glutathione oxidized		--	C20 H32 N6 O12 S2	612.154	2.236	613.162	--	--	--	--	--	--	--	--	--	--	Full match	Full match	Full match	Organic acids and derivatives	Carboxylic acids and derivatives	Amino acids, peptides, and analogues	Peptides	0.193543	-2.36927	0.00996919	1	2.10227	down	1.55925e+09	1.35106e+09	1.47489e+09	5.06177e+09	8.64545e+09	8.95024e+09
Com_2805_neg	Benzyl 6-O-beta-D-glucopyranosyl-beta-D-glucopyranoside		--	C19 H28 O11	432.163	5.677	431.156	--	--	--	--	--	--	--	--	--	--	Full match	No results	No results					0.124197	-3.0093	0.0114303	1	1.68715	down	2.0976e+06	4.34868e+06	7.16542e+06	2.64277e+07	5.22878e+07	3.08821e+07
Com_6426_pos	PC (16:1e/2:0)		--	C26 H52 N O7 P	521.35	9.557	522.357	--	--	--	--	--	--	--	--	--	--	No results	Full match	Full match	Lipids and lipid-like molecules	Glycerophospholipids	Glycerophosphocholines	Phosphocholines	0.277664	-1.84859	0.0155688	1	1.26146	down	2.91346e+06	6.2094e+06	5.70193e+06	1.36131e+07	2.13881e+07	1.83899e+07
Com_5412_pos	1-Caffeoylquinic Acid		--	C16 H18 O9	354.096	5.144	355.104	--	--	HMDB0304633	--	Organic oxygen compounds	Organooxygen compounds	Alcohols and polyols	--	--	--	No results	No results	Full match	Organic oxygen compounds	Organooxygen compounds	Alcohols and polyols	Quinic acids and derivatives	0.465052	-1.10453	0.0172927	1	1.95485	down	1.51013e+07	1.08181e+07	1.61186e+07	2.86262e+07	3.2414e+07	2.93539e+07
Com_2470_pos	Deoxycytidine 5'-monophosphate		--	C9 H14 N3 O7 P	307.085	1.964	308.092	--	--	--	--	--	--	--	--	--	--	No results	Invalid mass	No match					0.284797	-1.81199	0.0176048	1	1.14377	down	4.68989e+07	3.23778e+07	2.55891e+07	1.19781e+08	1.21993e+08	1.26438e+08
Com_6352_neg	LPC 18:1		--	C26 H52 N O7 P	567.354	9.569	566.347	--	--	HMDB0002815	LMGP01050138	Lipids and lipid-like molecules	Glycerophospholipids	Glycerophosphocholines	Glycerophospholipids [GP]	Glycerophosphocholines [GP01]	Monoacylglycerophosphocholines [GP0105]	No results	Invalid mass	No results	Lipids and lipid-like molecules	Glycerophospholipids	Glycerophosphocholines	Phosphocholines	0.423033	-1.24116	0.022555	1	1.03687	down	2.19874e+06	3.76802e+06	2.42569e+06	4.72523e+06	8.53487e+06	6.57863e+06
Com_488_neg	Stearic acid		Octadecanoic acid; Stearate; Stearic acid	C18 H36 O2	284.271	11.248	283.264	cpd:C01530	map00061 Fatty acid biosynthesis;map01040 Biosynthesis of unsaturated fatty acids	HMDB0000827	LMFA01010018	Lipids and lipid-like molecules	Fatty Acyls	Fatty acids and conjugates	Fatty Acyls [FA]	Fatty Acids and Conjugates [FA01]	Straight chain fatty acids [FA0101]	Full match	No results	Full match	Lipids and lipid-like molecules	Fatty Acyls	Fatty acids and conjugates	Long-chain fatty acids	0.338879	-1.56116	0.022769	1	1.30493	down	1.31942e+08	1.3374e+08	1.17986e+08	2.67324e+08	3.71124e+08	4.93718e+08
Com_5336_neg	FAHFA (18:0/20:2)		--	C38 H70 O4	590.525	11.243	589.518	--	--	--	--	--	--	--	--	--	--	No results	Full match	No results	Lipids and lipid-like molecules	Fatty Acyls	Fatty acids and conjugates	Fatty acids	0.103766	-3.26859	0.0237226	1	1.78067	down	902752	771100	599284	3.20447e+06	6.35769e+06	1.23442e+07
Com_5610_pos	23-Nordeoxycholic acid		--	C23 H38 O4	378.275	10.054	379.282	--	--	--	--	--	--	--	--	--	--	No results	No results	Full match					0.30084	-1.73293	0.0295387	1	1.68749	down	5.60484e+06	6.10717e+06	6.5268e+06	1.57119e+07	2.9672e+07	1.52424e+07
Com_5540_pos	Mag (18:1)甘油单酯		--	C21 H40 O4	356.293	10.047	357.301	--	--	--	--	--	--	--	--	--	--	No results	No results	Full match	Lipids and lipid-like molecules	Fatty Acyls	Lineolic acids and derivatives	Lineolic acids and derivatives	0.338432	-1.56306	0.033304	1	1.61637	down	6.80889e+06	6.66262e+06	7.8095e+06	1.63727e+07	3.05097e+07	1.59989e+07
Com_2448_neg	Xanthosine		Xanthosine	C10 H12 N4 O6	284.076	4.511	283.068	cpd:C01762	map00230 Purine metabolism;map00232 Caffeine metabolism;map01100 Metabolic pathways;map01110 Biosynthesis of secondary metabolites	HMDB0000299	--	Nucleosides, nucleotides, and analogues	Purine nucleosides	-	--	--	--	Full match	Full match	Full match	Nucleosides, nucleotides, and analogues	Purine nucleosides	Not available	Purine nucleosides	0.301897	-1.72787	0.0335126	1	1.34702	down	1.29801e+07	1.46899e+07	2.81657e+07	6.44093e+07	6.11691e+07	5.93706e+07
Com_1803_pos	1-allyl-4,5-diphenyl-2-(2-thienyl)-1H-imidazole		--	C22 H18 N2 S	342.123	5.096	343.13	--	--	--	--	--	--	--	--	--	--	Invalid mass	No results	No results					0.285459	-1.80865	0.0367821	1	1.64633	down	4.18377e+07	4.64001e+07	4.31084e+07	1.70551e+08	1.9945e+08	9.01221e+07
