# Supplementary material for: Antifungal metabolites of biocontrol stain LB-1 and their inhibition mechanism against Botrytis cinerea
Source: Front Microbiol. 2024 Sep 4;15:1444996. doi: 10.3389/fmicb.2024.1444996 (PMC11409189; doi:10.3389/fmicb.2024.1444996)
Supplement: Supplementary file 8 [file Table_8.XLS]

gene_id	B1_LB	B2_LB	B3_LB	B3_CK	B2_CK	B1_CK	B_T	B_C	log2FoldChange	pvalue	padj	gene_name	gene_chr	gene_start	gene_end	gene_strand	gene_length	gene_biotype	gene_description	tf_family
gene-BCIN_02g07440	375882.487614109	288095.671695971	269970.634563056	54.9381209119414	50.9337127356	69.5440888213374	311316.264624379	58.4719741562929	12.3773705999416	0	0	BCIN_02g07440	CP009806.1	2643008	2645232	+	2158	protein_coding	hypothetical protein && sp|Q59RG0|NAG4_CANAL Major facilitator superfamily multidrug transporter NAG4 OS=Candida albicans (strain SC5314 / ATCC MYA-2876) OX=237561 GN=NAG4 PE=2 SV=1 && sp|Q59RG0|NAG4_CANAL Major facilitator superfamily multidrug transporter NAG4 OS=Candida albicans (strain SC5314 / ATCC MYA-2876) OX=237561 GN=NAG4 PE=2 SV=1 && PF07690:Major Facilitator Superfamily && PF07690:Majo…	MFS_1
gene-BCIN_14g01430	235224.701561761	309383.965707615	158701.248519086	19.4717390573969	32.2080830533941	42.0018754267484	234436.638596154	31.2272325125131	12.8739992006762	2.05307805141106e-266	1.26798100455147e-262	BCIN_14g01430	CP009818.1	638151	638822	+	582	protein_coding	hypothetical protein && - && - && - && -	-
gene-BCIN_01g03270	208194.22487134	175333.431719624	120888.286662245	184.286101793221	119.095004778829	171.450278381317	168138.64775107	158.277128317789	10.0524149738688	7.58184221530411e-221	3.12169716811454e-217	BCIN_01g03270	CP009805.1	1175497	1176757	-	1185	protein_coding	hypothetical protein && - && - && PF05368:NmrA-like family && PF05368:NmrA-like family	NmrA
gene-BCIN_05g08390	34354.0122474786	32488.4620161046	18691.8891274244	9.73586952869847	5.24317631101765	11.7054406927004	28511.4544636692	8.89482884413883	11.6382897566105	1.56349697578198e-177	4.82807866121476e-174	BCIN_05g08390	CP009809.1	2921910	2923636	+	1559	protein_coding	hypothetical protein && sp|O94564|YGD6_SCHPO Zinc-type alcohol dehydrogenase-like protein C1773.06c OS=Schizosaccharomyces pombe (strain 972 / ATCC 24843) OX=284812 GN=SPBC1773.06c PE=3 SV=1 && sp|O94564|YGD6_SCHPO Zinc-type alcohol dehydrogenase-like protein C1773.06c OS=Schizosaccharomyces pombe (strain 972 / ATCC 24843) OX=284812 GN=SPBC1773.06c PE=3 SV=1 && PF00107:Zinc-binding dehydrogenase|…	ADH_zinc_N
gene-BCIN_15g05270	185773.585290064	137758.817460987	101363.969999089	312.243244170401	390.242122577171	324.309562721287	141632.124250047	342.264976489619	8.6929737787544	4.89414921340767e-177	1.20905062168023e-173	Bcpie2	CP009819.1	1825018	1828021	-	2592	protein_coding	Bcpie2 && - && - && PF04515:Plasma-membrane choline transporter && PF04515:Plasma-membrane choline transporter	-
gene-BCIN_07g07020	165334.590622936	200359.545512292	72733.6507035534	95.9678567828849	81.6437454144176	132.891179628892	146142.595612927	103.500927275398	10.4629508730743	8.24421598494594e-163	1.69720926410087e-159	Bccpd1	CP009811.1	2595326	2596206	+	824	protein_coding	Bccpd1 && - && - && - && -	-
gene-BCIN_10g01470	189228.337929946	75595.226768506	56847.9620506934	43.8114128791431	41.1963853008529	43.3789860964778	107223.842249715	42.7955947588246	11.2906940550159	2.5659787912642e-158	4.52785286138505e-155	BCIN_10g01470	CP009814.1	559473	561006	+	1485	protein_coding	hypothetical protein && sp|Q5AUY5|CIPB_EMENI Zinc-binding alcohol dehydrogenase domain-containing protein cipB OS=Emericella nidulans (strain FGSC A4 / ATCC 38163 / CBS 112.46 / NRRL 194 / M139) OX=227321 GN=cipB PE=1 SV=1 && sp|Q5AUY5|CIPB_EMENI Zinc-binding alcohol dehydrogenase domain-containing protein cipB OS=Emericella nidulans (strain FGSC A4 / ATCC 38163 / CBS 112.46 / NRRL 194 / M139) OX…	ADH_zinc_N
gene-BCIN_15g04700	248635.682282797	292626.541347565	125555.068795996	409.601939457386	300.359100102582	373.885546831547	222272.430808786	361.282195463838	9.26484032625675	8.41028607341001e-158	1.29854816973451e-154	BCIN_15g04700	CP009819.1	1596579	1598954	+	2312	protein_coding	hypothetical protein && - && - && - && -	-
gene-BCIN_01g04930	141976.382478947	210177.414301013	88621.6975080727	232.965449436713	140.0677100229	135.645400968351	146925.164762677	169.559520142655	9.75884328495124	6.03626507983943e-154	8.28443847401962e-151	BCIN_01g04930	CP009805.1	1778676	1779397	-	593	protein_coding	hypothetical protein && - && - && - && -	-
gene-BCIN_15g00320	29814.6802942508	34761.2809189086	15498.9517807352	52.1564439037418	71.9064179796706	50.2645394451251	26691.6376646315	58.1091337761791	8.8445288373554	2.18680716551576e-135	2.70114421084507e-132	BCIN_15g00320	CP009819.1	144635	145622	-	882	protein_coding	hypothetical protein && - && - && PF11563:Protoglobin && PF11563:Protoglobin	-
gene-BCIN_02g01350	84732.1963139854	53617.2599643936	39443.6237292456	215.579968135466	155.048213768665	155.613505679428	59264.3600025415	175.413895861186	8.40007127468464	3.84142241040311e-134	4.31356814666356e-131	BCIN_02g01350	CP009806.1	545239	546703	-	1465	protein_coding	hypothetical protein && sp|O94580|WSS2_SCHPO DNA-dependent metalloprotease WSS1 homolog 2 OS=Schizosaccharomyces pombe (strain 972 / ATCC 24843) OX=284812 GN=wss2 PE=1 SV=1 && sp|O94580|WSS2_SCHPO DNA-dependent metalloprotease WSS1 homolog 2 OS=Schizosaccharomyces pombe (strain 972 / ATCC 24843) OX=284812 GN=wss2 PE=1 SV=1 && PF08325:WLM domain && PF08325:WLM domain	-
gene-BCIN_05g01970	60.0043880135865	107.807524304543	54.2374881638507	22150.4940162931	20346.5201874976	31011.8437269724	74.0164668273267	24502.9526435877	-8.37609693691592	1.02635384682232e-128	1.05646022632911e-125	BCIN_05g01970	CP009809.1	741962	743177	-	1115	protein_coding	hypothetical protein && - && - && - && -	-
gene-BCIN_01g04580	30437.2258198917	19942.915180939	19424.0952176364	129.34798088128	123.589155902559	78.4953081745789	23268.0787394891	110.477481652806	7.71890193567709	2.80756623922986e-126	2.66761986053594e-123	BCIN_01g04580	CP009805.1	1664667	1666964	+	2244	protein_coding	hypothetical protein && - && - && - && -	-
gene-BCIN_08g04600	21304.5579642239	18696.4829821303	10315.7344335985	77.1915369775379	65.1651912940765	61.2814248029607	16772.2584599842	67.8793843581917	7.9487222039588	1.15917832414288e-122	1.02272647570092e-119	BCIN_08g04600	CP009812.1	1773522	1774654	+	1060	protein_coding	hypothetical protein && - && - && PF01323:DSBA-like thioredoxin domain && PF01323:DSBA-like thioredoxin domain	DSBA
gene-BCIN_11g01050	502620.755757006	795748.012307451	333238.664506187	2166.92638938746	1350.49241268069	2095.96243932823	543869.144190215	1871.12708046546	8.18316140080714	5.22170062537533e-115	4.09854738199994e-112	BCIN_11g01050	CP009815.1	374740	376374	-	1635	protein_coding	hypothetical protein && sp|Q00667|HGD_EMENI Homogentisate 1,2-dioxygenase OS=Emericella nidulans (strain FGSC A4 / ATCC 38163 / CBS 112.46 / NRRL 194 / M139) OX=227321 GN=hmgA PE=2 SV=1 && sp|Q00667|HGD_EMENI Homogentisate 1,2-dioxygenase OS=Emericella nidulans (strain FGSC A4 / ATCC 38163 / CBS 112.46 / NRRL 194 / M139) OX=227321 GN=hmgA PE=2 SV=1 && PF04209:homogentisate 1,2-dioxygenase && PF04…	-
gene-BCIN_02g04380	47943.5060228556	47726.243328081	23474.2206924805	99.4449530431344	131.079407775441	57.1500927937724	39714.656681139	95.8914845374493	8.69507201925471	5.30899919948179e-115	4.09854738199994e-112	BCIN_02g04380	CP009806.1	1554114	1556126	-	1858	protein_coding	hypothetical protein && sp|Q3S4B7|3HBH_POLNA 3-hydroxybenzoate 6-hydroxylase OS=Polaromonas naphthalenivorans (strain CJ2) OX=365044 GN=nagX PE=1 SV=1 && sp|Q3S4B7|3HBH_POLNA 3-hydroxybenzoate 6-hydroxylase OS=Polaromonas naphthalenivorans (strain CJ2) OX=365044 GN=nagX PE=1 SV=1 && PF01494:FAD binding domain && PF01494:FAD binding domain	FAD_binding_3
gene-BCIN_11g01080	27789.5321987922	24046.9851815188	18149.5142457859	191.24029431372	271.147117798341	262.339582583461	23328.677208699	241.575664898507	6.59364457107385	6.21934556976304e-110	4.51890332221842e-107	BCIN_11g01080	CP009815.1	383618	386913	-	3296	protein_coding	hypothetical protein && - && - && - && -	-
gene-BCIN_01g09530	499992.563562011	209053.557780523	162733.687856486	239.224222705162	552.780588218718	327.75233939561	290593.269733006	373.25238343983	9.6048790239253	2.93564513863503e-108	2.01450493068999e-105	BCIN_01g09530	CP009805.1	3304574	3305834	+	1261	protein_coding	hypothetical protein && sp|P19752|HSP30_NEUCR 30 kDa heat shock protein OS=Neurospora crassa (strain ATCC 24698 / 74-OR23-1A / CBS 708.71 / DSM 1257 / FGSC 987) OX=367110 GN=hsp30 PE=3 SV=1 && sp|P19752|HSP30_NEUCR 30 kDa heat shock protein OS=Neurospora crassa (strain ATCC 24698 / 74-OR23-1A / CBS 708.71 / DSM 1257 / FGSC 987) OX=367110 GN=hsp30 PE=3 SV=1 && PF00011:Hsp20/alpha crystallin family…	-
novel.399	112392.719078548	144144.567256779	56755.9941359808	429.073678514783	408.967752259376	538.450271864217	104431.093490436	458.830567546125	7.8302847347068	7.34217828638598e-108	4.77318874702314e-105	-	CP009810.1	186920	190875	+	3956	-	- && - && -	-
gene-BCIN_08g03080	285833.90252212	167252.297842987	174120.023143405	1922.1388126659	2098.76857478163	2332.13691918683	209068.741169504	2117.68143554479	6.62534050658925	3.65398614472296e-106	2.2567018429809e-103	BCIN_08g03080	CP009812.1	1173206	1176314	-	2851	protein_coding	hypothetical protein && sp|Q9UUD1|SREBP_SCHPO Sterol regulatory element-binding protein 1 OS=Schizosaccharomyces pombe (strain 972 / ATCC 24843) OX=284812 GN=sre1 PE=1 SV=1 && sp|Q9UUD1|SREBP_SCHPO Sterol regulatory element-binding protein 1 OS=Schizosaccharomyces pombe (strain 972 / ATCC 24843) OX=284812 GN=sre1 PE=1 SV=1 && PF00010:Helix-loop-helix DNA-binding domain && PF00010:Helix-loop-helix…	HLH
gene-BCIN_03g04110	119422.23313434	118877.732553678	78858.9496385796	1333.81412543169	1671.07519284005	1474.19697194538	105719.638442199	1493.02876340571	6.14588576196813	5.93944647661117e-103	3.49352585138577e-100	Bcscs7	CP009807.1	1380409	1382376	+	1902	protein_coding	Bcscs7 && sp|Q03529|SCS7_YEAST Ceramide very long chain fatty acid hydroxylase SCS7 OS=Saccharomyces cerevisiae (strain ATCC 204508 / S288c) OX=559292 GN=SCS7 PE=1 SV=1 && sp|Q03529|SCS7_YEAST Ceramide very long chain fatty acid hydroxylase SCS7 OS=Saccharomyces cerevisiae (strain ATCC 204508 / S288c) OX=559292 GN=SCS7 PE=1 SV=1 && PF00173:Cytochrome b5-like Heme/Steroid binding domain|PF04116:Fa…	-
gene-BCIN_02g07910	63928.674989675	57010.9817568845	45438.0452471807	323.369952203199	461.399515369553	190.041272422665	55459.2339979134	324.936913331806	7.41554222388385	5.90987210064699e-101	3.31812455396325e-98	BCIN_02g07910	CP009806.1	2847527	2849742	+	2216	protein_coding	hypothetical protein && - && - && - && -	-
novel.77	4231.80946465819	4158.71217043278	2575.10161195326	13.9083850409978	23.2197808059353	14.4596620321593	3655.20774901474	17.1959426263641	7.73634729301356	2.67561332342467e-100	1.43692068569311e-97	-	CP009805.1	2591408	2594722	-	3315	-	- && - && -	-
gene-BCIN_03g05500	17339.7680262261	27365.3893885367	11964.0824434477	52.8518631557917	14.9805037457647	32.3621007386422	18889.7466194035	33.3981558800662	9.14068089493931	3.30185596115253e-100	1.69935520133984e-97	BCIN_03g05500	CP009807.1	1847453	1849459	+	1120	protein_coding	hypothetical protein && sp|Q8GWR2|OBP1B_ARATH Oil body-associated protein 1B OS=Arabidopsis thaliana OX=3702 GN=OBAP1B PE=1 SV=1 && sp|Q8GWR2|OBP1B_ARATH Oil body-associated protein 1B OS=Arabidopsis thaliana OX=3702 GN=OBAP1B PE=1 SV=1 && PF06884:Protein of unknown function (DUF1264) && PF06884:Protein of unknown function (DUF1264)	-
gene-BCIN_12g01150	123118.503435977	119418.246990602	74835.9429078174	1623.10853428444	1550.48213768665	1468.68852926646	105790.897778132	1547.42640041252	6.09519516974377	4.78294256768484e-98	2.36315626384173e-95	BCIN_12g01150	CP009816.1	393022	395139	-	2069	protein_coding	hypothetical protein && - && - && - && -	-
gene-BCIN_02g03350	15299.6188337642	18925.3893693523	9282.86400682601	125.87088462103	134.075508524594	152.170729005105	14502.6240699808	137.372374050243	6.72193764694346	3.83879598058527e-95	1.82372338277651e-92	Bccox17	CP009806.1	1212714	1213335	+	557	protein_coding	Bccox17 && - && - && - && -	-
gene-BCIN_10g04230	115395.938698628	84295.1462983425	70865.9945893895	1460.38042930477	1674.82031877649	1537.54406275294	90185.6931954535	1557.5816036114	5.85553297492939	1.58167716015651e-93	7.23588010453821e-91	BCIN_10g04230	CP009814.1	1623850	1626442	+	2531	protein_coding	hypothetical protein && sp|P38992|SUR2_YEAST Sphingolipid C4-hydroxylase SUR2 OS=Saccharomyces cerevisiae (strain ATCC 204508 / S288c) OX=559292 GN=SUR2 PE=1 SV=1 && sp|P38992|SUR2_YEAST Sphingolipid C4-hydroxylase SUR2 OS=Saccharomyces cerevisiae (strain ATCC 204508 / S288c) OX=559292 GN=SUR2 PE=1 SV=1 && PF04116:Fatty acid hydroxylase superfamily && PF04116:Fatty acid hydroxylase superfamily	-
gene-BCIN_09g06130	42744.1258014783	48104.3080708476	24343.1995789318	474.971349150075	429.940457503447	411.756090249107	38397.2111504192	438.889298967543	6.45096958566773	1.80191744937654e-92	7.79194461403643e-90	Bcpls1	CP009813.1	2135493	2138485	-	2912	protein_coding	Bcpls1 && - && - && - && -	-
gene-BCIN_05g02000	13.500987303057	20.6754156200493	15.3279857854361	3854.01349486049	3042.54031076481	4680.11061107555	16.5014629028474	3858.88813890028	-7.8730501611927	1.82939114157267e-92	7.79194461403643e-90	BCIN_05g02000	CP009809.1	748217	749434	-	1107	protein_coding	hypothetical protein && - && - && - && -	-
gene-BCIN_07g02980	169555.899319692	86412.8995839961	62098.3867201201	73.7144407172884	56.1768890466176	216.894930482389	106022.395207936	115.595420082098	9.8402466129481	2.9083616154743e-92	1.19746942247795e-89	BCIN_07g02980	CP009811.1	1093223	1094940	-	1718	protein_coding	hypothetical protein && sp|W6Q9S9|FGOX3_PENRF Chanoclavine-I aldehyde reductase fgaOx3 OS=Penicillium roqueforti (strain FM164) OX=1365484 GN=fgaOx3 PE=1 SV=1 && sp|W6Q9S9|FGOX3_PENRF Chanoclavine-I aldehyde reductase fgaOx3 OS=Penicillium roqueforti (strain FM164) OX=1365484 GN=fgaOx3 PE=1 SV=1 && PF00724:NADH:flavin oxidoreductase / NADH oxidase family && PF00724:NADH:flavin oxidoreductase / NA…	Oxidored_FMN
gene-BCIN_01g03970	6640.98564340368	5396.28347683287	5512.17950360874	29.9030278381453	49.4356623610235	15.8367727018887	5849.81620794843	31.7251543003525	7.53112802106442	2.18615193539432e-90	8.71075764709375e-88	BCIN_01g03970	CP009805.1	1465476	1466984	-	1431	protein_coding	hypothetical protein && - && - && PF00651:BTB/POZ domain && PF00651:BTB/POZ domain	BTB
gene-BCIN_14g01350	13313.4735905145	12843.8635462549	5210.33609121861	27.1213508299457	7.49025187288235	21.3452153808065	10455.891075996	18.6522726945449	9.12565329437675	5.55967405101735e-90	2.1460341836927e-87	BCIN_14g01350	CP009818.1	612407	613431	+	819	protein_coding	hypothetical protein && - && - && PF10604:Polyketide cyclase / dehydrase and lipid transport && PF10604:Polyketide cyclase / dehydrase and lipid transport	-
gene-BCIN_11g06310	12185.3910958591	5644.38846427346	4117.33279713405	2.08625775614967	5.99220149830588	4.13133200918836	7315.70411908886	4.06993042121464	10.8216201172467	1.59336792718082e-89	5.9640244353144e-87	BCIN_11g06310	CP009815.1	2241890	2243205	-	1251	protein_coding	hypothetical protein && sp|P52578|IFRH_SOLTU Isoflavone reductase homolog OS=Solanum tuberosum OX=4113 PE=2 SV=1 && sp|P52578|IFRH_SOLTU Isoflavone reductase homolog OS=Solanum tuberosum OX=4113 PE=2 SV=1 && PF05368:NmrA-like family && PF05368:NmrA-like family	NmrA
gene-BCIN_07g00090	2562.18736818014	2439.69904316582	2782.61895797147	18.0809005532972	24.7178311805118	36.4934327478305	2594.83512310581	26.4307214938798	6.61614276583166	9.70233172281689e-89	3.52480004235983e-86	BCIN_07g00090	CP009811.1	40398	41859	-	1462	protein_coding	hypothetical protein && - && - && - && -	-
gene-BCIN_16g01870	3126.22861550786	4228.12249430008	3342.67997705471	50.765605399642	37.4512593644118	60.592869468096	3565.67702895422	49.6032447440499	6.16571241805692	6.49871184155889e-88	2.29348824762673e-85	BCIN_16g01870	CP009820.1	758696	760206	-	1511	protein_coding	hypothetical protein && - && - && - && -	-
gene-BCIN_10g05060	12926.4452878269	8324.80841787271	7633.33692114716	146.038042930477	157.295289330529	143.219509651863	9628.19687561558	148.85094730429	6.01542501978153	1.39394543961161e-87	4.78278168613407e-85	BCIN_10g05060	CP009814.1	1906706	1912718	+	5799	protein_coding	hypothetical protein && sp|Q5UQX5|YR883_MIMIV Uncharacterized protein R883 OS=Acanthamoeba polyphaga mimivirus OX=212035 GN=MIMI_R883 PE=4 SV=1 && sp|Q5UQX5|YR883_MIMIV Uncharacterized protein R883 OS=Acanthamoeba polyphaga mimivirus OX=212035 GN=MIMI_R883 PE=4 SV=1 && PF12796:Ankyrin repeats (3 copies) && PF12796:Ankyrin repeats (3 copies)	-
gene-BCIN_05g02020	19.5014261044156	51.6885390501233	29.4768957412232	5075.1697014601	4129.37585752004	5064.32448793007	33.5556202985874	4756.29001563674	-7.15066171886311	4.22719697913512e-87	1.41119829962911e-84	BCIN_05g02020	CP009809.1	750547	751602	-	1004	protein_coding	hypothetical protein && - && - && - && -	-
gene-BCIN_15g05700	6565.9801583867	2507.63255163169	3906.2782236269	4.86793476434923	2.99610074915294	6.88555334864727	4326.6303112151	4.91652962071648	9.77222809181071	1.48495785050827e-86	4.82689457091532e-84	BCIN_15g05700	CP009819.1	2017521	2020068	-	2217	protein_coding	hypothetical protein && sp|P22303|ACES_HUMAN Acetylcholinesterase OS=Homo sapiens OX=9606 GN=ACHE PE=1 SV=1 && sp|P22303|ACES_HUMAN Acetylcholinesterase OS=Homo sapiens OX=9606 GN=ACHE PE=1 SV=1 && PF00135:Carboxylesterase family && PF00135:Carboxylesterase family	COesterase
novel.102	6989.01109388248	9284.73842880357	4783.5106408857	75.8006984734381	51.6827379228882	81.2495295140378	7019.08672119059	69.5776553034547	6.65526169280775	1.11774180500405e-85	3.5400889167718e-83	-	CP009806.1	959363	962314	+	2881	-	- && - && -	-
gene-BCIN_14g04320	51231.7464860001	55324.4585684491	35842.7261454977	1068.85939040068	933.285383361141	778.756083732006	47466.3103999823	926.966952497943	5.67824094174162	6.14039966810475e-85	1.89615541751075e-82	BCIN_14g04320	CP009818.1	1690055	1692041	-	1913	protein_coding	hypothetical protein && sp|P47125|I23O_YEAST Indoleamine 2,3-dioxygenase OS=Saccharomyces cerevisiae (strain ATCC 204508 / S288c) OX=559292 GN=BNA2 PE=1 SV=1 && sp|P47125|I23O_YEAST Indoleamine 2,3-dioxygenase OS=Saccharomyces cerevisiae (strain ATCC 204508 / S288c) OX=559292 GN=BNA2 PE=1 SV=1 && PF01231:Indoleamine 2,3-dioxygenase && PF01231:Indoleamine 2,3-dioxygenase	-
gene-BCIN_02g06580	387371.827809011	358226.681479179	269473.064562944	3346.35744086407	1300.30772513238	1358.51967568811	338357.191283711	2001.72828056152	7.40111633925257	7.28850096616651e-83	2.19579424229485e-80	BCIN_02g06580	CP009806.1	2302063	2304485	-	2316	protein_coding	hypothetical protein && sp|P87208|PDC_EMENI Pyruvate decarboxylase OS=Emericella nidulans (strain FGSC A4 / ATCC 38163 / CBS 112.46 / NRRL 194 / M139) OX=227321 GN=pdcA PE=3 SV=3 && sp|P87208|PDC_EMENI Pyruvate decarboxylase OS=Emericella nidulans (strain FGSC A4 / ATCC 38163 / CBS 112.46 / NRRL 194 / M139) OX=227321 GN=pdcA PE=3 SV=3 && PF00205:Thiamine pyrophosphate enzyme, central domain|PF027…	TPP_enzyme_N
gene-BCIN_01g10220	5479.90073534078	4898.59668655025	2742.53037976341	39.6388973668438	20.2236800567823	22.722326050536	4373.67593388482	27.528301158054	7.30971563691624	1.62107250099665e-82	4.65815584528734e-80	BCIN_01g10220	CP009805.1	3563028	3564179	-	1088	protein_coding	hypothetical protein && - && - && - && -	-
gene-BCIN_01g01260	1890.13822242797	2286.11024141688	2444.22419486223	13.9083850409978	4.49415112372941	4.13133200918836	2206.82421956903	7.5112893913052	8.19233535846928	1.62160541893908e-82	4.65815584528734e-80	BCIN_01g01260	CP009805.1	508198	509296	+	987	protein_coding	hypothetical protein && - && - && PF01965:DJ-1/PfpI family && PF01965:DJ-1/PfpI family	DJ-1_PfpI
gene-BCIN_11g01060	45624.3364261305	43419.849617505	27586.837186296	856.756518525465	689.103172305176	727.114433617152	38877.0077433105	757.658041482598	5.68116180123534	3.38444129224087e-82	9.50104973676345e-80	BCIN_11g01060	CP009815.1	376921	379026	+	1950	protein_coding	hypothetical protein && sp|Q9Y7G5|PHACA_EMEND Phenylacetate 2-hydroxylase OS=Emericella nidulans OX=162425 GN=phacA PE=1 SV=1 && sp|Q9Y7G5|PHACA_EMEND Phenylacetate 2-hydroxylase OS=Emericella nidulans OX=162425 GN=phacA PE=1 SV=1 && PF00067:Cytochrome P450 && PF00067:Cytochrome P450	p450
gene-BCIN_02g04490	7727.0650664496	6821.41033921484	6013.28673120953	157.164750963275	193.997523507653	198.303936441041	6853.92071229132	183.155403637323	5.22585799346117	6.2915672768736e-82	1.72696531119873e-79	BCIN_02g04490	CP009806.1	1589259	1590642	+	1325	protein_coding	hypothetical protein && sp|I3PFJ3|DOD1U_BETVU 4,5-DOPA dioxygenase extradiol 1 OS=Beta vulgaris OX=161934 GN=DODA1 PE=2 SV=1 && sp|I3PFJ3|DOD1U_BETVU 4,5-DOPA dioxygenase extradiol 1 OS=Beta vulgaris OX=161934 GN=DODA1 PE=2 SV=1 && PF02900:Catalytic LigB subunit of aromatic ring-opening dioxygenase && PF02900:Catalytic LigB subunit of aromatic ring-opening dioxygenase	-
gene-BCIN_11g05080	91923.7222174138	57585.4629480416	34805.1394154067	558.421659396062	580.494520148382	413.133200918836	61438.1081936207	517.34979348776	6.89191320789857	3.05026803947143e-80	8.1906327877285e-78	BCIN_11g05080	CP009815.1	1819179	1820648	+	1393	protein_coding	hypothetical protein && sp|O14295|PLR1_SCHPO Pyridoxal reductase OS=Schizosaccharomyces pombe (strain 972 / ATCC 24843) OX=284812 GN=plr1 PE=1 SV=1 && sp|O14295|PLR1_SCHPO Pyridoxal reductase OS=Schizosaccharomyces pombe (strain 972 / ATCC 24843) OX=284812 GN=plr1 PE=1 SV=1 && PF00248:Aldo/keto reductase family && PF00248:Aldo/keto reductase family	Aldo_ket_red
gene-BCIN_13g05740	12725.4305879814	15717.7463174418	7187.64625753986	104.312887807484	80.8947202271294	141.842398982134	11876.941054321	109.016669005582	6.76668309794334	1.19374183480911e-79	3.13725513692811e-77	BCIN_13g05740	CP009817.1	2170213	2171648	+	1436	protein_coding	hypothetical protein && - && - && - && -	-
gene-BCIN_02g07620	5439.39777343161	5865.91077448828	3544.30194392468	73.0190214652385	58.4239646084823	90.2007488672793	4949.87016394819	73.8812449803334	6.06487325636672	2.13507909489472e-79	5.49427020419574e-77	BCIN_02g07620	CP009806.1	2708514	2710667	+	1978	protein_coding	hypothetical protein && sp|P37967|PNBA_BACSU Para-nitrobenzyl esterase OS=Bacillus subtilis (strain 168) OX=224308 GN=pnbA PE=1 SV=2 && sp|P37967|PNBA_BACSU Para-nitrobenzyl esterase OS=Bacillus subtilis (strain 168) OX=224308 GN=pnbA PE=1 SV=2 && PF00135:Carboxylesterase family && PF00135:Carboxylesterase family	COesterase
gene-BCIN_01g10130	235.517222953327	286.502187877826	195.726587721722	13168.4589568167	9421.98783089871	15014.6376320602	239.248666184292	12535.0281399252	-5.71287924754254	2.79893490962797e-78	7.05560081708667e-76	Bcdug2	CP009805.1	3535852	3538316	-	1865	protein_coding	Bcdug2 && sp|Q9P6I2|DUG1_SCHPO Cys-Gly metallodipeptidase dug1 OS=Schizosaccharomyces pombe (strain 972 / ATCC 24843) OX=284812 GN=dug1 PE=2 SV=2 && sp|Q9P6I2|DUG1_SCHPO Cys-Gly metallodipeptidase dug1 OS=Schizosaccharomyces pombe (strain 972 / ATCC 24843) OX=284812 GN=dug1 PE=2 SV=2 && PF01546:Peptidase family M20/M25/M40|PF07687:Peptidase dimerisation domain && PF01546:Peptidase family M20/M25/…	Peptidase_M20
gene-BCIN_05g04650	2622.19175619373	3759.97201204611	1741.49500039147	24.3396738217462	18.7256296822059	24.7879920551302	2707.88625621044	22.6177651863607	6.90151854991972	1.69166992810769e-77	4.17910139039724e-75	BCIN_05g04650	CP009809.1	1639227	1642187	-	2862	protein_coding	hypothetical protein && sp|E9EMI7|ABAA_METRA Conidiophore development regulator abaA OS=Metarhizium robertsii (strain ARSEF 23 / ATCC MYA-3075) OX=655844 GN=AbaA PE=2 SV=2 && sp|E9EMI7|ABAA_METRA Conidiophore development regulator abaA OS=Metarhizium robertsii (strain ARSEF 23 / ATCC MYA-3075) OX=655844 GN=AbaA PE=2 SV=2 && PF01285:TEA/ATTS domain && PF01285:TEA/ATTS domain	TEA
gene-BCIN_04g06610	7361.03829956672	3771.78653525757	2487.85000055924	20.8625775614967	11.2353778093235	17.9024387064829	4540.22494512784	16.6667980257677	8.08624077128926	2.74736587326311e-77	6.65401240520509e-75	BCIN_04g06610	CP009808.1	2284196	2285804	+	1545	protein_coding	hypothetical protein && sp|A0A2G5I8W0|CTB9_CERBT Hydroxylase/desaturase CTB9 OS=Cercospora beticola OX=122368 GN=CTB9 PE=3 SV=1 && sp|A0A2G5I8W0|CTB9_CERBT Hydroxylase/desaturase CTB9 OS=Cercospora beticola OX=122368 GN=CTB9 PE=3 SV=1 && - && -	-
gene-BCIN_02g05190	7560.5528897119	9106.04376523029	4808.27123330833	95.9678567828849	109.357677344082	130.825513624298	7158.2892960835	112.050349250422	5.99716837539045	5.65463648773402e-77	1.34319365185559e-74	Bcerv1	CP009806.1	1859131	1860164	+	920	protein_coding	Bcerv1 && sp|P55789|ALR_HUMAN FAD-linked sulfhydryl oxidase ALR OS=Homo sapiens OX=9606 GN=GFER PE=1 SV=2 && sp|P55789|ALR_HUMAN FAD-linked sulfhydryl oxidase ALR OS=Homo sapiens OX=9606 GN=GFER PE=1 SV=2 && PF04777:Erv1 / Alr family && PF04777:Erv1 / Alr family	Evr1_Alr
gene-BCIN_06g05120	2292.167622119	2247.71304097965	2235.52777301437	35.4663818545444	21.7217304313588	13.7711066972945	2258.46947870434	23.6530729943993	6.57688837771988	1.21946483379436e-76	2.84204332585432e-74	BCIN_06g05120	CP009810.1	1737240	1739426	-	1852	protein_coding	hypothetical protein && - && - && - && -	-
gene-BCIN_05g01990	18.0013164040759	35.4435696343702	33.01412323017	2957.61807896818	2352.68811327235	3523.33764850281	28.8196697562054	2944.54794691445	-6.66738751372287	1.42624671493797e-76	3.26240730053959e-74	BCIN_05g01990	CP009809.1	746749	747963	-	1038	protein_coding	hypothetical protein && - && - && - && -	-
gene-BCIN_01g03420	30105.7015761167	20397.7743245801	15562.6218755362	374.830976854891	428.44240712887	326.375228725881	22022.0325920776	376.549537569881	5.87007796419978	1.78209170544393e-76	4.00225395375336e-74	BCIN_01g03420	CP009805.1	1215950	1218744	+	2795	protein_coding	hypothetical protein && - && - && PF03152:Ubiquitin fusion degradation protein UFD1 && PF03152:Ubiquitin fusion degradation protein UFD1	UFD1
gene-BCIN_05g01980	147.010750633287	156.542432551802	181.577677765935	6325.5335166458	5304.59637637528	5053.9961579071	161.710286983675	5561.37535030939	-5.10201532581298	1.25109369262429e-75	2.75955523058843e-73	BCIN_05g01980	CP009809.1	743872	746024	-	2153	protein_coding	hypothetical protein && sp|A0A3G1DJH6|MFR4_PHOSM Acyltransferase R4 OS=Phoma sp. (strain ATCC 20986 / MF5453) OX=1828523 GN=R4 PE=2 SV=1 && sp|A0A3G1DJH6|MFR4_PHOSM Acyltransferase R4 OS=Phoma sp. (strain ATCC 20986 / MF5453) OX=1828523 GN=R4 PE=2 SV=1 && PF01757:Acyltransferase family && PF01757:Acyltransferase family	-
gene-BCIN_12g03470	3331.74364445439	4107.02363138265	2426.53805741749	44.506832131193	20.2236800567823	23.4108813854007	3288.43511108484	29.3804645244587	6.80402901189291	2.44682886979999e-75	5.30232108767885e-73	BCIN_12g03470	CP009816.1	1198416	1201670	+	3255	protein_coding	hypothetical protein && - && - && - && -	-
gene-BCIN_16g05190	1428.10443472336	1349.80927690893	1456.15864961643	11.1267080327983	19.4746548694941	22.722326050536	1411.35745374957	17.7745629842761	6.31197417250982	6.56769397567106e-75	1.39869234461188e-72	BCIN_16g05190	CP009820.1	1919636	1921200	+	1403	protein_coding	hypothetical protein && sp|Q04894|ADH6_YEAST NADP-dependent alcohol dehydrogenase 6 OS=Saccharomyces cerevisiae (strain ATCC 204508 / S288c) OX=559292 GN=ADH6 PE=1 SV=1 && sp|Q04894|ADH6_YEAST NADP-dependent alcohol dehydrogenase 6 OS=Saccharomyces cerevisiae (strain ATCC 204508 / S288c) OX=559292 GN=ADH6 PE=1 SV=1 && PF08240:Alcohol dehydrogenase GroES-like domain|PF00107:Zinc-binding dehydrogen…	ADH_N
gene-BCIN_12g03340	30791.2517091719	28415.4051389549	15951.7168993203	276.776862315856	383.500895891576	437.232637639102	25052.791249149	365.836798615512	6.09761853432753	1.11212786713603e-74	2.32830566353631e-72	Bccuz1	CP009816.1	1162898	1164296	-	1399	protein_coding	Bccuz1 && sp|Q55GW8|Y8260_DICDI AN1-type zinc finger and UBX domain-containing protein DDB_G0268260 OS=Dictyostelium discoideum OX=44689 GN=DDB_G0268260 PE=4 SV=2 && sp|Q55GW8|Y8260_DICDI AN1-type zinc finger and UBX domain-containing protein DDB_G0268260 OS=Dictyostelium discoideum OX=44689 GN=DDB_G0268260 PE=4 SV=2 && PF01428:AN1-like Zinc finger && PF01428:AN1-like Zinc finger	zf-AN1
gene-BCIN_02g06160	2889.21128285419	3043.71654235154	2927.64528501829	34.7709626024945	41.9454104881412	69.5440888213374	2953.52437007467	48.753487303991	5.91955335163086	6.0946558696878e-74	1.25468648837306e-71	BCIN_02g06160	CP009806.1	2177180	2178814	-	1143	protein_coding	hypothetical protein && sp|A0A2I1BT15|NVFD_ASPN1 Alpha/beta hydrolase nvfD OS=Aspergillus novofumigatus (strain IBT 16806) OX=1392255 GN=nvfD PE=1 SV=1 && sp|A0A2I1BT15|NVFD_ASPN1 Alpha/beta hydrolase nvfD OS=Aspergillus novofumigatus (strain IBT 16806) OX=1392255 GN=nvfD PE=1 SV=1 && PF12697:Alpha/beta hydrolase family && PF12697:Alpha/beta hydrolase family	-
novel.522	2814.20579783721	2912.27997162409	1778.04635111058	42.4205743750433	28.4629571169529	43.3789860964778	2501.51070685729	38.0875058628247	6.03509033803871	4.01777163058568e-72	8.13565822639252e-70	-	CP009811.1	1378609	1381217	-	2609	-	- && - && -	-
novel.897	1687.62341288212	1714.58268106266	986.886469416152	4.86793476434923	9.73732743474706	6.88555334864727	1463.03085445364	7.16360518258119	7.6808079951039	6.45473745248129e-72	1.28595027440401e-69	-	CP009818.1	692764	696610	-	3847	-	- && - && -	-
gene-BCIN_11g04110	6720.49145752168	7819.73755058294	4963.90924282198	135.606754149729	173.024818263582	110.857408913221	6501.37941697553	139.829660442177	5.53960460227248	8.84422458503075e-72	1.73402955673492e-69	BCIN_11g04110	CP009815.1	1546066	1547923	+	1685	protein_coding	hypothetical protein && sp|C8V329|FCY2_EMENI Purine-cytosine permease fcyB OS=Emericella nidulans (strain FGSC A4 / ATCC 38163 / CBS 112.46 / NRRL 194 / M139) OX=227321 GN=fcyB PE=1 SV=1 && sp|C8V329|FCY2_EMENI Purine-cytosine permease fcyB OS=Emericella nidulans (strain FGSC A4 / ATCC 38163 / CBS 112.46 / NRRL 194 / M139) OX=227321 GN=fcyB PE=1 SV=1 && PF02133:Permease for cytosine/purines, urac…	-
gene-BCIN_05g02030	15.0010970033966	22.1522310214814	4.71630331859571	2904.07079656034	2224.60480624606	2627.5271578438	13.9565437811579	2585.40092021673	-7.57448194374943	8.70844282943591e-71	1.68072946608113e-68	BCIN_05g02030	CP009809.1	751782	754036	+	2040	protein_coding	hypothetical protein && sp|O14091|SUT1_SCHPO General alpha-glucoside permease OS=Schizosaccharomyces pombe (strain 972 / ATCC 24843) OX=284812 GN=sut1 PE=3 SV=1 && sp|O14091|SUT1_SCHPO General alpha-glucoside permease OS=Schizosaccharomyces pombe (strain 972 / ATCC 24843) OX=284812 GN=sut1 PE=3 SV=1 && - && -	-
gene-BCIN_03g00700	32369.3671139292	16454.6772027564	11322.6651921187	213.493710379316	196.244599069518	154.236395009699	20048.9031696014	187.991568152844	6.73676177517173	1.57818533168471e-69	2.99903772568762e-67	BCIN_03g00700	CP009807.1	245713	247069	-	1307	protein_coding	hypothetical protein && sp|E6Y2X0|PILR2_LINUS Bifunctional pinoresinol-lariciresinol reductase 2 OS=Linum usitatissimum OX=4006 GN=PLR_Lu2 PE=1 SV=1 && sp|E6Y2X0|PILR2_LINUS Bifunctional pinoresinol-lariciresinol reductase 2 OS=Linum usitatissimum OX=4006 GN=PLR_Lu2 PE=1 SV=1 && PF05368:NmrA-like family && PF05368:NmrA-like family	NmrA
gene-BCIN_11g04160	3055.72345959189	4753.86877720991	2792.05156460866	75.8006984734381	79.3966698525529	77.8067528397142	3533.88126713682	77.6680403885684	5.50776258186908	1.63320268843719e-69	3.05656357690549e-67	BCIN_11g04160	CP009815.1	1562183	1563345	+	1163	protein_coding	hypothetical protein && - && - && - && -	-
gene-BCIN_07g03830	3978.29092530078	4815.89502407006	3517.18319984275	50.765605399642	31.4590578661059	13.7711066972945	4103.78971640453	31.9985899876808	7.00312207551149	1.9351238699308e-69	3.56755970766944e-67	BCIN_07g03830	CP009811.1	1375261	1378547	+	3033	protein_coding	hypothetical protein && sp|Q6TU48|MAOX_DICDI NADP-dependent malic enzyme OS=Dictyostelium discoideum OX=44689 GN=malA PE=2 SV=1 && sp|Q6TU48|MAOX_DICDI NADP-dependent malic enzyme OS=Dictyostelium discoideum OX=44689 GN=malA PE=2 SV=1 && PF03949:Malic enzyme, NAD binding domain|PF00390:Malic enzyme, N-terminal domain && PF03949:Malic enzyme, NAD binding domain|PF00390:Malic enzyme, N-terminal dom…	Malic_M
gene-BCIN_05g03450	14195.5380943142	16332.1015244375	19086.8795303568	713.500152603188	628.432132134829	566.68104059367	16538.1730497029	636.204441777229	4.70019384590802	2.4807818393188e-68	4.50626724695086e-66	BCIN_05g03450	CP009809.1	1259261	1261600	+	2106	protein_coding	hypothetical protein && sp|B2KWH6|MFS2_AJECA MFS siderochrome iron transporter 1 OS=Ajellomyces capsulatus OX=5037 GN=MFS2 PE=2 SV=1 && sp|B2KWH6|MFS2_AJECA MFS siderochrome iron transporter 1 OS=Ajellomyces capsulatus OX=5037 GN=MFS2 PE=2 SV=1 && PF07690:Major Facilitator Superfamily && PF07690:Major Facilitator Superfamily	MFS_1
gene-BCIN_11g02850	12077.3831974346	5279.61506011973	3574.95791549555	48.6793476434923	42.6944356754294	38.5590987524247	6977.31872434997	43.3109606904488	7.33170081954205	7.19452632787809e-68	1.28792448118768e-65	BCIN_11g02850	CP009815.1	980252	981855	-	1604	protein_coding	hypothetical protein && - && - && - && -	-
gene-BCIN_14g00740	331036.708122455	219081.134356247	158231.976338886	5416.6205542166	4094.92069890478	4143.03744988106	236116.606272529	4551.52623433415	5.69699440292676	9.7875937581561e-68	1.72709083001063e-65	BCIN_14g00740	CP009818.1	328687	330296	-	1610	protein_coding	hypothetical protein && - && - && PF12855:ECL1/2/3 zinc binding proteins && PF12855:ECL1/2/3 zinc binding proteins	-
gene-BCIN_15g00140	22410.1388133742	23463.6430979531	14497.9164013632	97.3586952869847	77.1495942906882	245.125699211843	20123.8994375635	139.877996263172	7.16778079267123	2.85819691116466e-67	4.97245749953603e-65	BCIN_15g00140	CP009819.1	88671	90492	-	1822	protein_coding	hypothetical protein && sp|P32614|FRDS_YEAST Fumarate reductase 1 OS=Saccharomyces cerevisiae (strain ATCC 204508 / S288c) OX=559292 GN=FRD1 PE=1 SV=1 && sp|P32614|FRDS_YEAST Fumarate reductase 1 OS=Saccharomyces cerevisiae (strain ATCC 204508 / S288c) OX=559292 GN=FRD1 PE=1 SV=1 && PF00890:FAD binding domain && PF00890:FAD binding domain	-
gene-BCIN_05g02010	25.5018649057743	16.244969415753	16.507061615085	1694.73671724558	1392.43782316883	1830.86863540531	19.4179653122041	1639.34772527324	-6.40955066774435	3.57022041891311e-67	6.12491147422426e-65	BCIN_05g02010	CP009809.1	749534	750541	+	952	protein_coding	hypothetical protein && - && - && PF13673:Acetyltransferase (GNAT) domain && PF13673:Acetyltransferase (GNAT) domain	-
gene-BCIN_07g04390	27240.4920484679	28000.4200111525	14427.1718515843	532.691147070216	547.5374119077	511.596613804492	23222.6946370682	530.608390927469	5.45173337505921	2.82738672666283e-66	4.78409326681361e-64	BCIN_07g04390	CP009811.1	1584346	1586208	+	1654	protein_coding	hypothetical protein && - && - && - && -	-
gene-BCIN_04g02720	17395.2720851387	16778.09977567	10978.3750498612	509.74231175257	495.105648797523	417.264532928025	15050.5823035566	474.037497826039	4.98868134208311	9.78825203745016e-66	1.63384444819709e-63	BCIN_04g02720	CP009808.1	970671	972070	-	1400	protein_coding	hypothetical protein && - && - && PF13136:Protein of unknown function (DUF3984) && PF13136:Protein of unknown function (DUF3984)	-
gene-BCIN_13g05870	1617.11825696616	1408.88189296622	1160.21061637454	27.8167700819956	12.7334281839	20.6566600459418	1395.40358876897	20.4022861039458	6.09122762742538	2.15162045449892e-65	3.54357544719608e-63	BCIN_13g05870	CP009817.1	2216455	2218777	+	2201	protein_coding	hypothetical protein && sp|Q5B8A1|PKFF_EMENI Dehydrogenase pkfF OS=Emericella nidulans (strain FGSC A4 / ATCC 38163 / CBS 112.46 / NRRL 194 / M139) OX=227321 GN=pkfF PE=2 SV=1 && sp|Q5B8A1|PKFF_EMENI Dehydrogenase pkfF OS=Emericella nidulans (strain FGSC A4 / ATCC 38163 / CBS 112.46 / NRRL 194 / M139) OX=227321 GN=pkfF PE=2 SV=1 && PF05199:GMC oxidoreductase|PF00732:GMC oxidoreductase && PF05199:…	-
gene-BCIN_15g00630	1221.08929607648	1466.47769362207	938.544360400546	4.17251551229934	1.49805037457647	5.50844267891782	1208.70378336637	3.72633618859788	8.32456749018473	4.57786822007317e-65	7.44024055978208e-63	BCIN_15g00630	CP009819.1	243864	245616	+	1753	protein_coding	hypothetical protein && - && - && - && -	-
gene-BCIN_05g02490	25692.3788377174	14751.9090449052	8548.29976495473	173.854813012473	201.487775380535	130.136958289433	16330.8625491924	168.49318222748	6.59903096300554	2.40153104867057e-64	3.85243006664662e-62	Bcmxr1	CP009809.1	914078	915225	+	1094	protein_coding	Bcmxr1 && sp|Q09859|MSRA_SCHPO Probable peptide methionine sulfoxide reductase OS=Schizosaccharomyces pombe (strain 972 / ATCC 24843) OX=284812 GN=mxr1 PE=3 SV=2 && sp|Q09859|MSRA_SCHPO Probable peptide methionine sulfoxide reductase OS=Schizosaccharomyces pombe (strain 972 / ATCC 24843) OX=284812 GN=mxr1 PE=3 SV=2 && PF01625:Peptide methionine sulfoxide reductase && PF01625:Peptide methionine su…	PMSR
gene-BCIN_01g01500	17359.2694523306	17048.3569941321	10862.8256185556	534.777404826366	500.348825108541	493.694175098009	15090.1506883394	509.606801677639	4.88801949677016	2.78767151777708e-64	4.41452802404904e-62	Bcbna4	CP009805.1	586525	588886	-	1865	protein_coding	Bcbna4 && sp|Q7S3C9|KMO_NEUCR Kynurenine 3-monooxygenase OS=Neurospora crassa (strain ATCC 24698 / 74-OR23-1A / CBS 708.71 / DSM 1257 / FGSC 987) OX=367110 GN=nic-3 PE=3 SV=3 && sp|Q7S3C9|KMO_NEUCR Kynurenine 3-monooxygenase OS=Neurospora crassa (strain ATCC 24698 / 74-OR23-1A / CBS 708.71 / DSM 1257 / FGSC 987) OX=367110 GN=nic-3 PE=3 SV=3 && PF01494:FAD binding domain && PF01494:FAD binding dom…	FAD_binding_3
gene-BCIN_09g02540	13361.4771009254	13292.8154282903	10077.5611160094	381.78516937539	536.302034098376	402.116315561001	12243.951215075	440.067839678256	4.79838963565496	4.1074369894301e-64	6.42215970803046e-62	BCIN_09g02540	CP009813.1	911898	914703	+	2513	protein_coding	hypothetical protein && sp|Q09752|FNX1_SCHPO Multidrug resistance protein fnx1 OS=Schizosaccharomyces pombe (strain 972 / ATCC 24843) OX=284812 GN=fnx1 PE=2 SV=2 && sp|Q09752|FNX1_SCHPO Multidrug resistance protein fnx1 OS=Schizosaccharomyces pombe (strain 972 / ATCC 24843) OX=284812 GN=fnx1 PE=2 SV=2 && PF07690:Major Facilitator Superfamily && PF07690:Major Facilitator Superfamily	MFS_1
gene-BCIN_01g03920	1308.09565869618	1137.14785910271	813.56232245776	7.6496117725488	8.98830224745882	15.148217367024	1086.26861341889	10.5953771290105	6.67593086168192	6.30914748546745e-64	9.74132371756174e-62	BCIN_01g03920	CP009805.1	1448158	1450147	-	1892	protein_coding	hypothetical protein && - && - && - && -	-
gene-BCIN_09g03840	2172.15884609183	1553.60980230656	1039.94488175035	4.86793476434923	10.4863526220353	2.06566600459418	1588.57117671625	5.80665113032624	8.11264356082794	8.877239535726e-63	1.3537242314233e-60	BCIN_09g03840	CP009813.1	1358096	1359649	+	1502	protein_coding	hypothetical protein && - && - && PF14223:gag-polypeptide of LTR copia-type && PF14223:gag-polypeptide of LTR copia-type	-
gene-BCIN_02g07090	2053.650179765	1776.60892792281	1729.70424209498	37.5526396106941	27.7139319296647	55.7729821240429	1853.32111659426	40.3465178881339	5.51879827835519	9.51159831159248e-63	1.43277149200964e-60	BCIN_02g07090	CP009806.1	2509494	2511440	+	1718	protein_coding	hypothetical protein && sp|P0DO34|ILIE_NEOS2 NADH-dependent flavin oxidoreductase iliE OS=Neonectria sp. (strain DH2) OX=1735992 GN=iliE PE=1 SV=1 && sp|P0DO34|ILIE_NEOS2 NADH-dependent flavin oxidoreductase iliE OS=Neonectria sp. (strain DH2) OX=1735992 GN=iliE PE=1 SV=1 && PF00724:NADH:flavin oxidoreductase / NADH oxidase family && PF00724:NADH:flavin oxidoreductase / NADH oxidase family	Oxidored_FMN
gene-BCIN_11g00390	5451.39865103433	4646.06125290537	3865.01056958918	200.976163842418	195.495573882229	177.6472763951	4654.15682450963	191.373004706582	4.60402688154193	1.1187639953579e-62	1.66493649044105e-60	Bcgst3	CP009815.1	136385	137873	+	1271	protein_coding	Bcgst3 && sp|P77526|YFCG_ECOLI Disulfide-bond oxidoreductase YfcG OS=Escherichia coli (strain K12) OX=83333 GN=yfcG PE=1 SV=1 && sp|P77526|YFCG_ECOLI Disulfide-bond oxidoreductase YfcG OS=Escherichia coli (strain K12) OX=83333 GN=yfcG PE=1 SV=1 && PF02798:Glutathione S-transferase, N-terminal domain|PF00043:Glutathione S-transferase, C-terminal domain && PF02798:Glutathione S-transferase, N-termi…	GST_C
gene-BCIN_16g03420	4405.82218989759	5886.58619010833	3986.45538004302	187.067778801421	152.052113019512	175.581610390505	4759.62125334965	171.567167403813	4.79363274929906	1.19564565099103e-62	1.75816846202871e-60	BCIN_16g03420	CP009820.1	1279150	1280801	-	1283	protein_coding	hypothetical protein && sp|P33303|SFC1_YEAST Succinate/fumarate mitochondrial transporter OS=Saccharomyces cerevisiae (strain ATCC 204508 / S288c) OX=559292 GN=SFC1 PE=1 SV=2 && sp|P33303|SFC1_YEAST Succinate/fumarate mitochondrial transporter OS=Saccharomyces cerevisiae (strain ATCC 204508 / S288c) OX=559292 GN=SFC1 PE=1 SV=2 && PF00153:Mitochondrial carrier protein && PF00153:Mitochondrial carr…	Mito_carr
gene-BCIN_15g04690	1312.5959877972	1605.29834135669	1361.83258324451	20.8625775614967	14.9805037457647	34.4277667432364	1426.57563746613	23.4236160168326	5.92404386156943	1.24883122266956e-62	1.81477214851935e-60	BCIN_15g04690	CP009819.1	1593047	1595950	-	2769	protein_coding	hypothetical protein && - && - && - && -	-
gene-BCIN_16g02120	41631.0444038263	22289.5748538146	14475.5139605999	385.262265635639	299.610074915294	257.519695239408	26132.0444060803	314.13067859678	6.37826572843266	2.21693422218677e-62	3.18413622237803e-60	Bccaf16	CP009820.1	839180	840687	-	1379	protein_coding	Bccaf16 && sp|Q7Z991|YE31_SCHPO ABC transporter domain-containing protein C20G4.01 OS=Schizosaccharomyces pombe (strain 972 / ATCC 24843) OX=284812 GN=SPAC20G4.01 PE=4 SV=2 && sp|Q7Z991|YE31_SCHPO ABC transporter domain-containing protein C20G4.01 OS=Schizosaccharomyces pombe (strain 972 / ATCC 24843) OX=284812 GN=SPAC20G4.01 PE=4 SV=2 && PF00005:ABC transporter && PF00005:ABC transporter	ABC_tran
novel.193	6900.50462156244	8030.92215298772	5302.30400593123	249.655511485911	212.723153189859	280.242021289944	6744.57692682713	247.540228655238	4.76764682063477	2.41430646449334e-61	3.4277601666002e-59	-	CP009807.1	2545646	2548758	+	3113	-	- && - && -	-
gene-BCIN_08g00940	48.0035104108692	47.258092845827	25.9396682522764	1788.61831627232	1852.33928816381	2371.38457327412	40.4004238363242	2004.11405923675	-5.64579477104015	3.82376582300482e-60	5.36717675519949e-58	BCIN_08g00940	CP009812.1	387364	388238	+	742	protein_coding	hypothetical protein && - && - && PF05730:CFEM domain && PF05730:CFEM domain	-
gene-BCIN_04g05270	6337.96348393507	8500.54945064313	4600.75388729012	177.331909272722	204.483876129688	143.908064986728	6479.75560728944	175.241283463046	5.20880542750106	5.17505625143539e-60	7.18228031659887e-58	BCIN_04g05270	CP009808.1	1820826	1823232	+	2407	protein_coding	hypothetical protein && - && - && - && -	-
gene-BCIN_09g03630	4300.81451087381	2017.32983835624	1683.72028473867	25.0350930737961	14.2314785584765	28.9193240643185	2667.28821132291	22.7286318988637	6.87132257925035	1.44496203930393e-59	1.98313012327579e-57	BCIN_09g03630	CP009813.1	1300549	1302091	+	1543	protein_coding	hypothetical protein && - && - && PF05368:NmrA-like family && PF05368:NmrA-like family	NmrA
gene-BCIN_10g00950	10913.298069971	7726.69818029271	6071.06144686233	245.482995973611	140.0677100229	203.123823785095	8237.01923237536	196.224843260535	5.39101087351497	6.75563714249456e-59	9.16984944880141e-57	BCIN_10g00950	CP009814.1	391496	394338	-	2745	protein_coding	hypothetical protein && sp|A0A2I6PIZ1|NODX_HYPPI Acetyl-coenzyme A transferase nodX OS=Hypoxylon pulicicidum OX=1243767 GN=nodX PE=3 SV=1 && sp|A0A2I6PIZ1|NODX_HYPPI Acetyl-coenzyme A transferase nodX OS=Hypoxylon pulicicidum OX=1243767 GN=nodX PE=3 SV=1 && PF02515:CoA-transferase family III && PF02515:CoA-transferase family III	CoA_transf_3
gene-BCIN_12g06300	25.5018649057743	42.8276466415307	36.5513507191168	3756.65479957351	2350.44103771048	1776.472763951	34.9602874221406	2627.85620041166	-6.22987470936208	8.54825995095127e-59	1.14769681428424e-56	BCIN_12g06300	CP009816.1	2184223	2185912	-	1315	protein_coding	hypothetical protein && sp|A6SBW7|NPIIA_BOTFB Neutral protease 2 homolog SNOG_10522 OS=Botryotinia fuckeliana (strain B05.10) OX=332648 GN=BC1G_10098 PE=3 SV=1 && sp|A6SBW7|NPIIA_BOTFB Neutral protease 2 homolog SNOG_10522 OS=Botryotinia fuckeliana (strain B05.10) OX=332648 GN=BC1G_10098 PE=3 SV=1 && PF02102:Deuterolysin metalloprotease (M35) family && PF02102:Deuterolysin metalloprotease (M35) f…	-
gene-BCIN_06g00024	984.071963422818	702.964131081677	667.356919581293	5.56335401639913	9.73732743474706	9.63977468810618	784.797671361929	8.31348537975079	6.56316725925075	1.14436160634904e-58	1.51990909264767e-56	BCIN_06g00024	CP009810.1	22765	23851	+	1087	protein_coding	hypothetical protein && sp|Q5RCU3|NAPEP_PONAB N-acyl-phosphatidylethanolamine-hydrolyzing phospholipase D OS=Pongo abelii OX=9601 GN=NAPEPLD PE=2 SV=1 && sp|Q5RCU3|NAPEP_PONAB N-acyl-phosphatidylethanolamine-hydrolyzing phospholipase D OS=Pongo abelii OX=9601 GN=NAPEPLD PE=2 SV=1 && PF12706:Beta-lactamase superfamily domain && PF12706:Beta-lactamase superfamily domain	-
gene-BCIN_07g03430	28022.0492023449	19520.5459761294	14395.3368041838	659.257450943296	633.675308445847	514.350835143951	20645.9773275527	602.427864844365	5.09893671717727	1.28087885737799e-58	1.68312932407797e-56	Bcgst14	CP009811.1	1258816	1260308	+	1376	protein_coding	Bcgst14 && sp|Q9X4F7|MAAI_RHIME Maleylacetoacetate isomerase OS=Rhizobium meliloti (strain 1021) OX=266834 GN=maiA PE=3 SV=1 && sp|Q9X4F7|MAAI_RHIME Maleylacetoacetate isomerase OS=Rhizobium meliloti (strain 1021) OX=266834 GN=maiA PE=3 SV=1 && PF13417:Glutathione S-transferase, N-terminal domain && PF13417:Glutathione S-transferase, N-terminal domain	-
gene-BCIN_04g02680	11664.8530298412	13536.4899695266	7904.52436196641	272.604346803557	140.0677100229	114.988740922409	11035.2891204447	175.886932582956	5.97106163230548	2.49742928095224e-58	3.24718383982338e-56	BCIN_04g02680	CP009808.1	962122	964309	+	2026	protein_coding	hypothetical protein && sp|P96712|BMR3_BACSU Multidrug resistance protein 3 OS=Bacillus subtilis (strain 168) OX=224308 GN=bmr3 PE=1 SV=1 && sp|P96712|BMR3_BACSU Multidrug resistance protein 3 OS=Bacillus subtilis (strain 168) OX=224308 GN=bmr3 PE=1 SV=1 && PF07690:Major Facilitator Superfamily && PF07690:Major Facilitator Superfamily	MFS_1
gene-BCIN_16g01860	7145.02250271781	6062.32722287874	4218.73331848386	220.447902899815	230.699757684776	197.615381106177	5808.6943480268	216.254347230256	4.74743834802873	2.20578945542825e-57	2.83811576598435e-55	BCIN_16g01860	CP009820.1	756654	758703	+	2050	protein_coding	hypothetical protein && sp|A0A067XMT7|PTAR3_PESFW Pestheic acid cluster transcriptional regulator 3 OS=Pestalotiopsis fici (strain W106-1 / CGMCC3.15140) OX=1229662 GN=ptaR3 PE=3 SV=2 && sp|A0A067XMT7|PTAR3_PESFW Pestheic acid cluster transcriptional regulator 3 OS=Pestalotiopsis fici (strain W106-1 / CGMCC3.15140) OX=1229662 GN=ptaR3 PE=3 SV=2 && PF11951:Fungal specific transcription factor doma…	Zn_clus
gene-BCIN_08g05590	25627.8741206028	20154.0997833438	14573.3772544607	817.117621158621	686.107071556023	602.485918006636	20118.4503861358	701.903536907094	4.84106715366823	4.34886135586651e-57	5.53784901728485e-55	Bcsqt1	CP009812.1	2113513	2115400	+	1888	protein_coding	Bcsqt1 && sp|O13982|YEC8_SCHPO Uncharacterized WD repeat-containing protein C25H1.08c OS=Schizosaccharomyces pombe (strain 972 / ATCC 24843) OX=284812 GN=SPAC25H1.08c PE=4 SV=1 && sp|O13982|YEC8_SCHPO Uncharacterized WD repeat-containing protein C25H1.08c OS=Schizosaccharomyces pombe (strain 972 / ATCC 24843) OX=284812 GN=SPAC25H1.08c PE=4 SV=1 && - && -	-
gene-BCIN_02g01880	3456.25274958258	2138.42870127367	1292.26710929522	32.6847048463449	16.4785541203412	19.9681047110771	2295.64952005049	23.0437878925877	6.63599781900931	5.28710259645693e-57	6.66390727259551e-55	BCIN_02g01880	CP009806.1	720219	721612	+	1316	protein_coding	hypothetical protein && - && - && PF05368:NmrA-like family && PF05368:NmrA-like family	NmrA
gene-BCIN_07g04380	3997.7923514052	4895.64305574739	3102.14850780633	182.199844037071	162.538465641547	150.793618335375	3998.52797165297	165.177309337998	4.59723403135368	8.27125986222431e-56	1.03198587695146e-53	BCIN_07g04380	CP009811.1	1580894	1583128	+	2181	protein_coding	hypothetical protein && - && - && - && -	-
gene-BCIN_15g04780	31.5023037071329	22.1522310214814	40.0885782080635	1982.64028759424	7953.14943862648	7782.05239464115	31.2477043122259	5905.94737362062	-7.55531646557192	1.07979077829447e-55	1.33375756934933e-53	BCIN_15g04780	CP009819.1	1618507	1620603	-	1978	protein_coding	hypothetical protein && sp|A0A3G9HB50|ALT8_ALTAL Cytochrome P450 monooxygenase ALT8 OS=Alternaria alternata OX=5599 GN=ALT8 PE=3 SV=1 && sp|A0A3G9HB50|ALT8_ALTAL Cytochrome P450 monooxygenase ALT8 OS=Alternaria alternata OX=5599 GN=ALT8 PE=3 SV=1 && PF00067:Cytochrome P450 && PF00067:Cytochrome P450	p450
gene-BCIN_02g07080	13726.0037581079	8682.19774501928	8869.00839061923	383.87142713154	440.426810125482	309.161345354262	10425.7366312488	377.819860870428	4.78645938172318	1.92910892654384e-55	2.35924291689798e-53	BCIN_02g07080	CP009806.1	2502862	2506118	-	3204	protein_coding	hypothetical protein && sp|Q4K4K7|BETA_PSEF5 Oxygen-dependent choline dehydrogenase OS=Pseudomonas fluorescens (strain ATCC BAA-477 / NRRL B-23932 / Pf-5) OX=220664 GN=betA PE=3 SV=1 && sp|Q4K4K7|BETA_PSEF5 Oxygen-dependent choline dehydrogenase OS=Pseudomonas fluorescens (strain ATCC BAA-477 / NRRL B-23932 / Pf-5) OX=220664 GN=betA PE=3 SV=1 && PF05199:GMC oxidoreductase|PF00732:GMC oxidoreducta…	-
gene-BCIN_08g03740	30368.2207736761	18926.8661847537	17594.1695300213	724.626860635986	438.179734563618	703.014996896886	22296.4188294837	621.94053069883	5.16370708648711	4.01279822451639e-55	4.85941996757122e-53	BCIN_08g03740	CP009812.1	1446636	1448310	-	1616	protein_coding	hypothetical protein && - && - && PF14234:Domain of unknown function (DUF4336) && PF14234:Domain of unknown function (DUF4336)	-
gene-BCIN_15g00520	907.566368705495	1501.92126325644	1387.77225149679	51296.2102889561	29408.2269033107	44898.6277205243	1265.75329448624	41867.6883042637	-5.04759486772764	6.07274041055855e-55	7.28257180108924e-53	BcekdA	CP009819.1	210606	211479	-	763	protein_coding	BcekdA && - && - && - && -	-
gene-BCIN_07g03470	871.563735897343	1020.47944238958	519.972440875177	4.86793476434923	6.74122668559412	4.81988734405309	804.005206387366	5.47634959799881	7.20238221689033	1.1893714706908e-54	1.41260734672815e-52	Bcgst21	CP009811.1	1268583	1269588	-	862	protein_coding	Bcgst21 && sp|J4UHQ8|OPS6_BEAB2 Glutathione S-transferase-like protein OpS6 OS=Beauveria bassiana (strain ARSEF 2860) OX=655819 GN=OpS6 PE=2 SV=1 && sp|J4UHQ8|OPS6_BEAB2 Glutathione S-transferase-like protein OpS6 OS=Beauveria bassiana (strain ARSEF 2860) OX=655819 GN=OpS6 PE=2 SV=1 && PF14497:Glutathione S-transferase, C-terminal domain|PF02798:Glutathione S-transferase, N-terminal domain && PF1…	GST_N
gene-BCIN_05g07100	23596.7255863429	11387.7235604429	11001.9565664541	296.248601373253	116.847929216965	168.007501706993	15328.8019044133	193.70134409907	6.30582095792569	2.36095135141548e-54	2.77737819930324e-52	BCIN_05g07100	CP009809.1	2467787	2469965	-	1391	protein_coding	hypothetical protein && sp|O00625|PIR_HUMAN Pirin OS=Homo sapiens OX=9606 GN=PIR PE=1 SV=1 && sp|O00625|PIR_HUMAN Pirin OS=Homo sapiens OX=9606 GN=PIR PE=1 SV=1 && PF02678:Pirin|PF05726:Pirin C-terminal cupin domain && PF02678:Pirin|PF05726:Pirin C-terminal cupin domain	-
gene-BCIN_03g07780	663.048487550131	1008.66491917812	1091.82421825491	22.9488353176464	17.9766044949176	20.6566600459418	921.179208327719	20.5273666195019	5.4868423451661	2.52013340525082e-54	2.93666866242058e-52	BCIN_03g07780	CP009807.1	2660188	2661367	-	1046	protein_coding	hypothetical protein && - && - && - && -	-
gene-BCIN_12g04580	32931.9082515566	27606.1102989701	25713.2856929838	1598.07344121065	1765.45236643837	1897.65850288719	28750.4347478368	1753.72810351207	4.03507284994152	2.65266895473116e-54	3.06222120830274e-52	BCIN_12g04580	CP009816.1	1556516	1561528	+	4873	protein_coding	hypothetical protein && sp|Q10451|PPR5_SCHPO Pentatricopeptide repeat-containing protein 5, mitochondrial OS=Schizosaccharomyces pombe (strain 972 / ATCC 24843) OX=284812 GN=ppr5 PE=4 SV=2 && sp|Q10451|PPR5_SCHPO Pentatricopeptide repeat-containing protein 5, mitochondrial OS=Schizosaccharomyces pombe (strain 972 / ATCC 24843) OX=284812 GN=ppr5 PE=4 SV=2 && PF17177:Pentacotripeptide-repeat region…	-
gene-BCIN_07g00300	16343.6951852006	22970.3867538748	10665.9199550042	294.857762869154	99.6203499093353	115.677296257274	16660.0006313599	170.051803011921	6.61381961305288	2.94649689363468e-54	3.36991941020144e-52	BCIN_07g00300	CP009811.1	112287	113474	+	1082	protein_coding	hypothetical protein && - && - && PF01814:Hemerythrin HHE cation binding domain && PF01814:Hemerythrin HHE cation binding domain	-
gene-BCIN_12g06380	54.0039492122278	50.2117236486912	38.9095023784146	2094.60278717427	5235.68605914476	7466.00549593824	47.7083917464445	4932.09811408576	-6.69580097349804	4.40601909405519e-54	4.99294934401557e-52	Bcbot1	CP009816.1	2221244	2223186	-	1722	protein_coding	Bcbot1 && sp|Q6WP49|BOT1_BOTFU Cytochrome P450 monooxygenase BOT1 OS=Botryotinia fuckeliana OX=40559 GN=BOT1 PE=1 SV=1 && sp|Q6WP49|BOT1_BOTFU Cytochrome P450 monooxygenase BOT1 OS=Botryotinia fuckeliana OX=40559 GN=BOT1 PE=1 SV=1 && PF00067:Cytochrome P450 && PF00067:Cytochrome P450	p450
gene-BCIN_06g01620	52.5038395118882	45.7812774443949	58.9537914824464	1529.92235450976	1348.24533711882	1882.51028552016	52.4129694795765	1586.89265904958	-4.91614518642852	1.0123447384623e-53	1.1367711099533e-51	BCIN_06g01620	CP009810.1	580023	582153	-	2070	protein_coding	hypothetical protein && - && - && - && -	-
novel.71	1018.57448653063	1267.10761442874	893.739478873887	35.4663818545444	34.4551586152588	40.6247647570189	1059.80719327775	36.8487684089407	4.84502709294235	1.10947973163627e-53	1.23462104911452e-51	-	CP009805.1	2059491	2063534	-	3980	-	- && - && -	-
gene-BCIN_01g03300	4282.81319446973	6781.53632337617	2236.70684884402	58.4152171721908	78.6476446652647	48.8874287753956	4433.68545556331	61.9834302042837	6.16134780781862	2.06392790573042e-53	2.27621763317698e-51	BCIN_01g03300	CP009805.1	1182881	1183885	-	1005	protein_coding	hypothetical protein && - && - && - && -	-
gene-BCIN_14g03160	1875.13712542458	1119.42607428553	846.57644568793	3.47709626024945	0	6.19699801378254	1280.37988179934	3.224698091344	8.60714115624655	2.57393652995412e-53	2.81356318743304e-51	Bcgst5	CP009818.1	1192279	1193415	-	1036	protein_coding	Bcgst5 && sp|B3FWR8|HPM2_HYPSB Glutathione S-transferase hmp2 OS=Hypomyces subiculosus OX=193393 GN=hpm2 PE=1 SV=1 && sp|B3FWR8|HPM2_HYPSB Glutathione S-transferase hmp2 OS=Hypomyces subiculosus OX=193393 GN=hpm2 PE=1 SV=1 && PF02798:Glutathione S-transferase, N-terminal domain|PF00043:Glutathione S-transferase, C-terminal domain && PF02798:Glutathione S-transferase, N-terminal domain|PF00043:Glu…	GST_N
gene-BCIN_02g00530	4981.86431482802	6462.54419666684	8030.68547573885	87.6228257582862	72.6554431669588	185.221385078612	6491.69799574457	115.166551334619	5.81591745662935	3.16480762315332e-53	3.429096821157e-51	BCIN_02g00530	CP009806.1	278027	279949	-	1812	protein_coding	hypothetical protein && sp|A0JJT8|TENA_BEABA Cytochrome P450 monooxygenase tenA OS=Beauveria bassiana OX=176275 GN=tenA PE=1 SV=1 && sp|A0JJT8|TENA_BEABA Cytochrome P450 monooxygenase tenA OS=Beauveria bassiana OX=176275 GN=tenA PE=1 SV=1 && - && -	-
gene-BCIN_06g03810	1998.14612085243	1662.89414201254	1222.70163534594	27.1213508299457	50.9337127356	44.7560967662073	1627.9139660703	40.9370534439177	5.31470270667678	7.02045812009354e-53	7.5405824955996e-51	BCIN_06g03810	CP009810.1	1323216	1324507	-	1117	protein_coding	hypothetical protein && sp|A0A2Z5TIQ0|HIMH_ASPJA Trans-enoyl reductase himH OS=Aspergillus japonicus OX=34381 GN=himH PE=3 SV=1 && sp|A0A2Z5TIQ0|HIMH_ASPJA Trans-enoyl reductase himH OS=Aspergillus japonicus OX=34381 GN=himH PE=3 SV=1 && PF00107:Zinc-binding dehydrogenase|PF08240:Alcohol dehydrogenase GroES-like domain && PF00107:Zinc-binding dehydrogenase|PF08240:Alcohol dehydrogenase GroES-like…	ADH_zinc_N
gene-BCIN_07g04580	5323.88932650546	9873.98777397498	3078.56699121335	81.3640524898372	54.6788386720412	95.0206362113323	6092.1480305646	77.0211757910702	6.30461103896221	7.46551545494256e-53	7.94948680167676e-51	BCIN_07g04580	CP009811.1	1648001	1650214	-	2160	protein_coding	hypothetical protein && - && - && - && -	-
gene-BCIN_02g02580	34382.514331785	41895.7761232271	21926.0941281515	1203.77072529836	1372.96316829933	1105.81986779275	32734.7948610545	1227.51792046348	4.73702622836429	8.9809099361447e-53	9.48138457532131e-51	Bccpd2	CP009806.1	931962	933777	+	1747	protein_coding	Bccpd2 && sp|P11353|HEM6_YEAST Oxygen-dependent coproporphyrinogen-III oxidase OS=Saccharomyces cerevisiae (strain ATCC 204508 / S288c) OX=559292 GN=HEM13 PE=1 SV=2 && sp|P11353|HEM6_YEAST Oxygen-dependent coproporphyrinogen-III oxidase OS=Saccharomyces cerevisiae (strain ATCC 204508 / S288c) OX=559292 GN=HEM13 PE=1 SV=2 && PF01218:Coproporphyrinogen III oxidase && PF01218:Coproporphyrinogen III …	-
gene-BCIN_04g00990	4203.30738035173	3111.65005081742	1584.67791504816	17.3854813012473	16.4785541203412	44.7560967662073	2966.54511540577	26.2067107292652	6.81965599556499	2.35098573113414e-52	2.46096404669228e-50	BCIN_04g00990	CP009808.1	394153	395327	+	1114	protein_coding	hypothetical protein && - && - && - && -	-
gene-BCIN_01g10430	3915.28631788652	3792.46195087762	2194.26011897665	107.789984067733	69.6593424178059	106.726076904033	3300.66946258026	94.7251344631905	5.12177709175284	2.5489838829496e-52	2.64580243043642e-50	BCIN_01g10430	CP009805.1	3631302	3633069	+	1665	protein_coding	hypothetical protein && sp|C3K630|LAAA_PSEFS L-amino acid amidase OS=Pseudomonas fluorescens (strain SBW25) OX=216595 GN=laaA PE=3 SV=1 && sp|C3K630|LAAA_PSEFS L-amino acid amidase OS=Pseudomonas fluorescens (strain SBW25) OX=216595 GN=laaA PE=3 SV=1 && PF00561:alpha/beta hydrolase fold && PF00561:alpha/beta hydrolase fold	Abhydrolase_1
gene-BCIN_16g03980	159.011628236004	100.423447297382	187.473056914179	3828.9784017867	4250.71793786073	5602.77475979429	148.969377482522	4560.82369981391	-4.93318626586989	6.99141820192335e-52	7.1964998025131e-50	BCIN_16g03980	CP009820.1	1456169	1458812	+	2152	protein_coding	hypothetical protein && sp|Q9SPP9|RG1_RAUSE Raucaffricine-O-beta-D-glucosidase OS=Rauvolfia serpentina OX=4060 GN=RG PE=1 SV=1 && sp|Q9SPP9|RG1_RAUSE Raucaffricine-O-beta-D-glucosidase OS=Rauvolfia serpentina OX=4060 GN=RG PE=1 SV=1 && PF00232:Glycosyl hydrolase family 1 && PF00232:Glycosyl hydrolase family 1	Glyco_hydro_1
gene-BCIN_02g04520	11433.8361359889	6889.34384768072	6453.08201566858	299.030278381453	346.798661714453	275.422133945891	8258.7539997794	307.083691347266	4.74932376053719	7.31536415698268e-52	7.46771719562397e-50	BCIN_02g04520	CP009806.1	1596709	1599581	-	2873	protein_coding	hypothetical protein && sp|Q09744|YB63_SCHPO Uncharacterized FAD-binding protein C12C2.03c OS=Schizosaccharomyces pombe (strain 972 / ATCC 24843) OX=284812 GN=SPBC12C2.03c PE=3 SV=1 && sp|Q09744|YB63_SCHPO Uncharacterized FAD-binding protein C12C2.03c OS=Schizosaccharomyces pombe (strain 972 / ATCC 24843) OX=284812 GN=SPBC12C2.03c PE=3 SV=1 && PF00667:FAD binding domain|PF00175:Oxidoreductase NAD…	NAD_binding_1
gene-BCIN_02g07720	35954.629297741	34254.7332362174	25049.4660008915	1227.41497986806	1580.44314517818	1803.32642201072	31752.94284495	1537.06151568565	4.36862757477915	1.77760331850498e-51	1.79975050739127e-49	Bcyhk8	CP009806.1	2741776	2744508	-	2328	protein_coding	Bcyhk8 && sp|C5H884|RADE_FLOCH Efflux pump radE OS=Floropilus chiversii OX=2587399 GN=radE PE=3 SV=1 && sp|C5H884|RADE_FLOCH Efflux pump radE OS=Floropilus chiversii OX=2587399 GN=radE PE=3 SV=1 && PF07690:Major Facilitator Superfamily && PF07690:Major Facilitator Superfamily	MFS_1
novel.279	879.064284399042	1112.04199727837	824.1740049246	36.1618011065943	36.7022341771235	36.4934327478305	938.426762200669	36.4524893438495	4.68591882697633	2.08082766304458e-51	2.08962465804282e-49	-	CP009808.1	1825598	1827282	+	1639	-	- && - && -	-
novel.584	2319.16959672512	2602.14873732335	1222.70163534594	31.2938663422451	15.7295289330529	42.0018754267484	2048.0066564648	29.6750902340155	6.10511505828096	8.20087502308567e-51	8.16912970041566e-49	-	CP009812.1	1201045	1206199	-	5101	-	- && - && -	-
gene-BCIN_12g00040	3156.23080951465	4005.12336868384	3003.10613811582	100.140372295184	35.204183802547	81.9380848489025	3388.15343877143	72.4275469822113	5.54596333438763	2.37940429058282e-50	2.35123214378232e-48	BCIN_12g00040	CP009816.1	17506	20257	+	2467	protein_coding	hypothetical protein && sp|Q12559|AMDS_ASPOR Acetamidase OS=Aspergillus oryzae (strain ATCC 42149 / RIB 40) OX=510516 GN=amdS PE=3 SV=2 && sp|Q12559|AMDS_ASPOR Acetamidase OS=Aspergillus oryzae (strain ATCC 42149 / RIB 40) OX=510516 GN=amdS PE=3 SV=2 && PF01425:Amidase && PF01425:Amidase	Amidase
gene-BCIN_14g00640	2671.69537630494	2395.39458112286	3477.09462163469	162.032685727625	134.824533711882	145.285175656457	2848.06152635416	147.380798365321	4.2723211199186	3.05601682377383e-50	2.99586665136939e-48	BCIN_14g00640	CP009818.1	291628	294829	-	2996	protein_coding	hypothetical protein && - && - && - && -	-
gene-BCIN_05g01660	351.025669879481	316.038495906468	257.038530863466	5171.13755824299	6164.47729138218	4914.21942492956	308.034232216472	5416.61142485157	-4.1376440411814	3.42193566371445e-50	3.32816923765361e-48	BCIN_05g01660	CP009809.1	637749	640091	-	2031	protein_coding	hypothetical protein && sp|P29717|EXG1_CANAL Glucan 1,3-beta-glucosidase OS=Candida albicans (strain SC5314 / ATCC MYA-2876) OX=237561 GN=XOG1 PE=1 SV=5 && sp|P29717|EXG1_CANAL Glucan 1,3-beta-glucosidase OS=Candida albicans (strain SC5314 / ATCC MYA-2876) OX=237561 GN=XOG1 PE=1 SV=5 && PF00150:Cellulase (glycosyl hydrolase family 5) && PF00150:Cellulase (glycosyl hydrolase family 5)	-
gene-BCIN_04g06310	63754.6622644356	61742.698303073	27196.5630866822	1455.51249454042	1046.38818664166	813.872405810107	50897.9745513969	1105.25769566406	5.52513339577993	4.9540914278257e-50	4.7806982278518e-48	Bcatx1	CP009808.1	2168238	2169076	+	677	protein_coding	Bcatx1 && sp|P38636|ATX1_YEAST Metal homeostasis factor ATX1 OS=Saccharomyces cerevisiae (strain ATCC 204508 / S288c) OX=559292 GN=ATX1 PE=1 SV=1 && sp|P38636|ATX1_YEAST Metal homeostasis factor ATX1 OS=Saccharomyces cerevisiae (strain ATCC 204508 / S288c) OX=559292 GN=ATX1 PE=1 SV=1 && PF00403:Heavy-metal-associated domain && PF00403:Heavy-metal-associated domain	HMA
gene-BCIN_15g03340	37568.7473353065	25758.6142317786	22914.1596733973	1354.67670299319	847.147486822994	792.527190429301	28747.1737468274	998.117126748494	4.84800932877042	7.05851248470054e-50	6.75866249697837e-48	BCIN_15g03340	CP009819.1	1171719	1175097	+	3018	protein_coding	hypothetical protein && sp|P40433|6P21_YEAST 6-phosphofructo-2-kinase 1 OS=Saccharomyces cerevisiae (strain ATCC 204508 / S288c) OX=559292 GN=PFK26 PE=1 SV=1 && sp|P40433|6P21_YEAST 6-phosphofructo-2-kinase 1 OS=Saccharomyces cerevisiae (strain ATCC 204508 / S288c) OX=559292 GN=PFK26 PE=1 SV=1 && PF01591:6-phosphofructo-2-kinase|PF00300:Histidine phosphatase superfamily (branch 1) && PF01591:6-ph…	-
gene-BCIN_06g03440	22647.1561460279	18650.7017046859	15455.3259750381	436.723290287331	271.147117798341	696.817998883104	18917.7279419173	468.229468989592	5.33607796957549	7.48089711015495e-50	7.10800316189492e-48	Bcaox	CP009810.1	1201039	1202912	+	1736	protein_coding	Bcaox && sp|Q8NJ59|AOX_BOTFU Alternative oxidase, mitochondrial OS=Botryotinia fuckeliana OX=40559 GN=aox PE=2 SV=1 && sp|Q8NJ59|AOX_BOTFU Alternative oxidase, mitochondrial OS=Botryotinia fuckeliana OX=40559 GN=aox PE=2 SV=1 && PF01786:Alternative oxidase && PF01786:Alternative oxidase	AOX
gene-BCIN_05g02040	13.500987303057	13.2913386128888	5.89537914824464	1076.50900217323	776.7391192179	1023.19322760898	10.8959016880635	958.813783000038	-6.49300194225904	9.90225913091702e-50	9.3368476935181e-48	BCIN_05g02040	CP009809.1	754411	755644	+	1173	protein_coding	hypothetical protein && - && - && - && -	-
gene-BCIN_06g03790	76.5055947173228	60.5494314587158	63.6700948010421	2253.15837664165	5273.88634369646	2549.03184966922	66.9083736590269	3358.69219000244	-5.65063685954534	1.26681243478341e-49	1.18542933291248e-47	BCIN_06g03790	CP009810.1	1316146	1318392	-	2139	protein_coding	hypothetical protein && - && - && PF13632:Glycosyl transferase family group 2 && PF13632:Glycosyl transferase family group 2	-
gene-BCIN_01g00360	28457.0810154434	30677.8863339489	18810.975786219	643.262808146149	1113.80045349761	560.484042579888	25981.9810452037	772.515768074547	5.07196991659467	1.88368526636394e-49	1.74941957970883e-47	Bcerg1	CP009805.1	158582	161205	+	2624	protein_coding	Bcerg1 && sp|Q9C1W3|ERG1_SCHPO Probable squalene monooxygenase OS=Schizosaccharomyces pombe (strain 972 / ATCC 24843) OX=284812 GN=erg1 PE=3 SV=1 && sp|Q9C1W3|ERG1_SCHPO Probable squalene monooxygenase OS=Schizosaccharomyces pombe (strain 972 / ATCC 24843) OX=284812 GN=erg1 PE=3 SV=1 && PF01266:FAD dependent oxidoreductase|PF08491:Squalene epoxidase && PF01266:FAD dependent oxidoreductase|PF08491…	DAO
gene-BCIN_12g06760	21.0015358047553	32.4899388315061	40.0885782080635	1269.8355542431	3385.59384654282	4008.76915958244	31.1933509481083	2888.06618678946	-6.5240123623456	1.78351946208269e-48	1.64403226833175e-46	BCIN_12g06760	CP009816.1	2330257	2330945	-	605	protein_coding	hypothetical protein && - && - && - && -	-
gene-BCIN_15g04790	43.5031813098502	48.7349082472591	29.4768957412232	1550.78493207126	5502.33902581937	5688.84417665238	40.5716617661108	4247.32271151434	-6.71588597246055	1.80210395895001e-48	1.64885837784819e-46	BCIN_15g04790	CP009819.1	1621409	1623121	+	1563	protein_coding	hypothetical protein && sp|P25358|ELO2_YEAST Elongation of fatty acids protein 2 OS=Saccharomyces cerevisiae (strain ATCC 204508 / S288c) OX=559292 GN=ELO2 PE=1 SV=1 && sp|P25358|ELO2_YEAST Elongation of fatty acids protein 2 OS=Saccharomyces cerevisiae (strain ATCC 204508 / S288c) OX=559292 GN=ELO2 PE=1 SV=1 && PF01151:GNS1/SUR4 family && PF01151:GNS1/SUR4 family	ELO
gene-BCIN_01g04860	2824.70656573958	2489.91076681451	1227.41793866453	40.3343166188937	50.9337127356	61.2814248029607	2180.67842373954	50.8498180524848	5.42194277895062	1.93177604650103e-48	1.75450718576329e-46	BCIN_01g04860	CP009805.1	1754976	1755991	-	1016	protein_coding	hypothetical protein && - && - && PF14832:Putative oxalocrotonate tautomerase enzyme && PF14832:Putative oxalocrotonate tautomerase enzyme	-
novel.554	633.046293543337	731.023623708886	837.143839050739	28.5121893340455	26.9649067423765	19.9681047110771	733.737918767654	25.1484002624997	4.86824963632782	2.77336085669982e-48	2.50047834320848e-46	-	CP009812.1	1176526	1180341	+	3816	-	- && - && -	-
gene-BCIN_08g00530	4945.86168201986	6833.2248624263	2945.33142246302	162.728104979674	131.828432962729	157.679171684023	4908.13932230306	150.745236542142	5.02459441453931	3.24123596209881e-48	2.9011410582496e-46	BCIN_08g00530	CP009812.1	244932	246079	-	605	protein_coding	hypothetical protein && sp|B5XCZ6|ETFR1_SALSA Electron transfer flavoprotein regulatory factor 1 OS=Salmo salar OX=8030 GN=etfrf1 PE=3 SV=1 && sp|B5XCZ6|ETFR1_SALSA Electron transfer flavoprotein regulatory factor 1 OS=Salmo salar OX=8030 GN=etfrf1 PE=3 SV=1 && - && -	-
gene-BCIN_01g10150	4237.80990345954	3559.12511745135	2959.48033241881	76576.7863587258	52028.7875594154	77203.5783663727	3585.47178444323	68603.0507615046	-4.25816180919867	4.25113615114851e-48	3.77770026899182e-46	Bcpsd	CP009805.1	3542257	3543894	+	1638	protein_coding	Bcpsd && sp|Q5AK66|PSD2_CANAL Phosphatidylserine decarboxylase proenzyme 2 OS=Candida albicans (strain SC5314 / ATCC MYA-2876) OX=237561 GN=PSD2 PE=3 SV=2 && sp|Q5AK66|PSD2_CANAL Phosphatidylserine decarboxylase proenzyme 2 OS=Candida albicans (strain SC5314 / ATCC MYA-2876) OX=237561 GN=PSD2 PE=3 SV=2 && PF02666:Phosphatidylserine decarboxylase && PF02666:Phosphatidylserine decarboxylase	-
gene-BCIN_01g03460	29556.6614257924	19706.6247167099	13620.6839841044	531.995727818166	828.421857140788	581.829257960694	20961.3233755355	647.41561430655	5.01699695882095	5.14497760446623e-48	4.53934024074049e-46	BCIN_01g03460	CP009805.1	1229276	1230787	+	1413	protein_coding	hypothetical protein && sp|Q09176|U2AF1_SCHPO Splicing factor U2AF 23 kDa subunit OS=Schizosaccharomyces pombe (strain 972 / ATCC 24843) OX=284812 GN=SPAP8A3.06 PE=1 SV=2 && sp|Q09176|U2AF1_SCHPO Splicing factor U2AF 23 kDa subunit OS=Schizosaccharomyces pombe (strain 972 / ATCC 24843) OX=284812 GN=SPAP8A3.06 PE=1 SV=2 && PF00642:Zinc finger C-x8-C-x5-C-x3-H type (and similar) && PF00642:Zinc fin…	zf-CCCH
novel.502	1677.12264497974	2188.64042492236	845.397369858281	31.2938663422451	32.2080830533941	34.4277667432364	1570.38681325346	32.6432387129585	5.58760816209167	5.83871810930107e-48	5.11488270114091e-46	-	CP009811.1	2582373	2583312	+	864	-	- && - && -	-
gene-BCIN_06g00550	397187.045578333	412948.599363843	171509.549256563	10680.9442922343	8444.50996148756	8843.11616566769	327215.064732913	9322.85680646317	5.13331637082191	6.0648481153398e-48	5.27556365638572e-46	BCIN_06g00550	CP009810.1	239556	240653	+	1098	protein_coding	hypothetical protein && - && - && - && -	-
gene-BCIN_01g03280	667.54881665115	697.056869475948	532.942275001315	2.08625775614967	5.99220149830588	11.0168853578356	632.515987042804	6.36511487076373	6.63134556443972	6.30722967850932e-48	5.44803503419211e-46	BCIN_01g03280	CP009805.1	1177468	1180403	+	2873	protein_coding	hypothetical protein && sp|P15732|UBC5_YEAST Ubiquitin-conjugating enzyme E2-16 kDa OS=Saccharomyces cerevisiae (strain ATCC 204508 / S288c) OX=559292 GN=UBC5 PE=1 SV=1 && sp|P15732|UBC5_YEAST Ubiquitin-conjugating enzyme E2-16 kDa OS=Saccharomyces cerevisiae (strain ATCC 204508 / S288c) OX=559292 GN=UBC5 PE=1 SV=1 && PF00179:Ubiquitin-conjugating enzyme && PF00179:Ubiquitin-conjugating enzyme	UQ_con
gene-BCIN_13g02560	774.056605375265	601.063868382862	483.42109015606	13.2129657889479	5.99220149830588	6.19699801378254	619.513854638063	8.46738843367878	6.1880048249971	1.03235530153163e-47	8.85531436424912e-46	BCIN_13g02560	CP009817.1	877101	878540	-	1440	protein_coding	hypothetical protein && - && - && - && -	-
gene-BCIN_06g05020	798.0583605807	923.009625895058	893.739478873887	45.8976706352928	44.9415112372941	39.2476540872894	871.602488449882	43.3622786532921	4.32965103950315	1.4268255209135e-47	1.21545854029817e-45	BCIN_06g05020	CP009810.1	1701701	1703684	-	1692	protein_coding	hypothetical protein && - && - && - && -	-
gene-BCIN_03g04330	2518.68418687029	2185.6867941195	1390.13040315609	31.2938663422451	32.9571082406823	68.166978151608	2031.50046138196	44.1393175781785	5.52243009925654	2.51199769034178e-47	2.12521886788367e-45	BCIN_03g04330	CP009807.1	1442290	1444595	+	2189	protein_coding	hypothetical protein && - && - && - && -	-
gene-BCIN_07g06750	22479.1438595898	15562.6807002914	10888.7652868078	638.3948733818	740.036885040776	570.123817267994	16310.196615563	649.51852523019	4.65029703615584	8.01205771535662e-47	6.73230863265884e-45	BCIN_07g06750	CP009811.1	2500780	2502193	-	1362	protein_coding	hypothetical protein && - && - && - && -	-
gene-BCIN_02g03140	2575.6883554832	1527.02712508078	959.767725334227	38.9434781147939	26.9649067423765	33.0506560735069	1687.49440196607	32.9863469768924	5.67532229271688	9.82284118075123e-47	8.19809015301616e-45	BCIN_02g03140	CP009806.1	1122650	1124402	-	1630	protein_coding	hypothetical protein && sp|Q5AV03|ATNI_EMENI Probable lipid transporter atnI OS=Emericella nidulans (strain FGSC A4 / ATCC 38163 / CBS 112.46 / NRRL 194 / M139) OX=227321 GN=atnI PE=2 SV=1 && sp|Q5AV03|ATNI_EMENI Probable lipid transporter atnI OS=Emericella nidulans (strain FGSC A4 / ATCC 38163 / CBS 112.46 / NRRL 194 / M139) OX=227321 GN=atnI PE=2 SV=1 && PF04479:RTA1 like protein && PF04479:RT…	RTA1
gene-BCIN_10g03910	137549.558753245	83860.9625703214	76297.9969365821	4151.65293473785	3272.4910432623	2096.65099466309	99236.1727533827	3173.59832422108	4.96667565707667	3.09838466692587e-46	2.56854009435358e-44	Bchsp104	CP009814.1	1497217	1500586	+	3370	protein_coding	Bchsp104 && sp|P31540|HSP98_NEUCR Heat shock protein hsp98 OS=Neurospora crassa (strain ATCC 24698 / 74-OR23-1A / CBS 708.71 / DSM 1257 / FGSC 987) OX=367110 GN=hsp98 PE=1 SV=2 && sp|P31540|HSP98_NEUCR Heat shock protein hsp98 OS=Neurospora crassa (strain ATCC 24698 / 74-OR23-1A / CBS 708.71 / DSM 1257 / FGSC 987) OX=367110 GN=hsp98 PE=1 SV=2 && PF07724:AAA domain (Cdc48 subfamily)|PF00004:ATPase…	AAA
gene-BCIN_11g02660	43.5031813098502	51.6885390501233	47.1630331859571	1134.22880009337	1775.93871906041	2475.35642883869	47.4515845153102	1795.17464933082	-5.24153283359366	5.59841345462505e-46	4.61010686610191e-44	BCIN_11g02660	CP009815.1	915891	916873	-	983	protein_coding	hypothetical protein && - && - && PF13649:Methyltransferase domain && PF13649:Methyltransferase domain	-
gene-BCIN_05g02460	31496.3032683315	23358.7892044514	16424.5263070096	1223.93788360781	1164.73416623321	1034.21011296682	23759.8729265975	1140.96072093594	4.38018618748418	6.12449605741466e-46	5.00991889411827e-44	BCIN_05g02460	CP009809.1	904841	906521	+	1510	protein_coding	hypothetical protein && - && - && PF01027:Inhibitor of apoptosis-promoting Bax1 && PF01027:Inhibitor of apoptosis-promoting Bax1	-
novel.4	4054.79652001811	2681.89676900068	1536.33580603255	29.9030278381453	17.9766044949176	57.1500927937724	2757.67636501711	35.0099083756118	6.29661243030825	8.93094714913979e-46	7.25756968330097e-44	-	CP009805.1	225263	228923	+	3587	-	- && - && -	-
gene-BCIN_14g00870	17683.2931476039	19628.353500434	18773.2453596702	289.989828104804	302.606175664447	761.542200360388	18694.9640025694	451.379401376547	5.37193552823663	1.32830202802892e-45	1.07236514053681e-43	BCIN_14g00870	CP009818.1	379865	382516	-	2524	protein_coding	hypothetical protein && sp|O59700|YN43_SCHPO Uncharacterized transporter C36.03c OS=Schizosaccharomyces pombe (strain 972 / ATCC 24843) OX=284812 GN=SPBC36.03c PE=3 SV=1 && sp|O59700|YN43_SCHPO Uncharacterized transporter C36.03c OS=Schizosaccharomyces pombe (strain 972 / ATCC 24843) OX=284812 GN=SPBC36.03c PE=3 SV=1 && PF07690:Major Facilitator Superfamily && PF07690:Major Facilitator Superfamily	MFS_1
gene-BCIN_03g06900	948.069330614666	1125.33333589126	637.88002384007	34.0755433504446	24.7178311805118	28.9193240643185	903.760896781997	29.237566198425	4.94808720360926	2.27587898000067e-45	1.82543228317976e-43	BCIN_03g06900	CP009807.1	2327211	2328708	+	1498	protein_coding	hypothetical protein && - && - && - && -	-
gene-BCIN_15g04720	16604.7142730597	24264.0770455293	11949.9335334919	502.788119232071	591.729897957706	820.06940382389	17606.2416173603	638.195807004556	4.78585824818394	2.47257799791855e-45	1.97040538259935e-43	BCIN_15g04720	CP009819.1	1603260	1605325	+	1795	protein_coding	hypothetical protein && - && - && - && -	-
gene-BCIN_09g05180	139.510202131589	103.377078100247	94.3260663719142	1906.14416986875	1944.46938620026	2317.67725715467	112.404448867916	2056.09693774123	-4.19644917167335	8.82476826172795e-45	6.98740625441434e-43	BCIN_09g05180	CP009813.1	1800853	1803301	-	2239	protein_coding	hypothetical protein && sp|C8VJW1|HXNP_EMENI Major facilitator-type transporter hxnP OS=Emericella nidulans (strain FGSC A4 / ATCC 38163 / CBS 112.46 / NRRL 194 / M139) OX=227321 GN=hxnP PE=2 SV=1 && sp|C8VJW1|HXNP_EMENI Major facilitator-type transporter hxnP OS=Emericella nidulans (strain FGSC A4 / ATCC 38163 / CBS 112.46 / NRRL 194 / M139) OX=227321 GN=hxnP PE=2 SV=1 && PF07690:Major Facilitat…	MFS_1
gene-BCIN_06g05110	8300.10697197935	4545.63780560798	5172.60566466985	288.598989600705	304.853251226312	291.947461982644	6006.11681408573	295.133234269887	4.34697677198806	9.3643650565806e-45	7.36742911967411e-43	BCIN_06g05110	CP009810.1	1735111	1736434	+	1268	protein_coding	hypothetical protein && sp|Q9I4C8|Y1210_PSEAE Putative quercetin 2,3-dioxygenase PA1210 OS=Pseudomonas aeruginosa (strain ATCC 15692 / DSM 22644 / CIP 104116 / JCM 14847 / LMG 12228 / 1C / PRS 101 / PAO1) OX=208964 GN=PA1210 PE=3 SV=1 && sp|Q9I4C8|Y1210_PSEAE Putative quercetin 2,3-dioxygenase PA1210 OS=Pseudomonas aeruginosa (strain ATCC 15692 / DSM 22644 / CIP 104116 / JCM 14847 / LMG 12228 / 1…	-
gene-BCIN_03g07690	4245.31045196124	3370.09274606804	3251.89113817174	275.386023811757	201.487775380535	222.403373161307	3622.43144540034	233.092390784533	3.95765877856269	1.25000323643252e-44	9.77217720026233e-43	BCIN_03g07690	CP009807.1	2626953	2630000	-	2970	protein_coding	hypothetical protein && - && - && - && -	-
gene-BCIN_11g04410	21090.0422770753	10334.7541792218	9083.60019161534	440.200386547581	473.383918366165	366.311438148035	13502.7988826375	426.631914353927	4.98416161211174	1.31438948580484e-44	1.02109049865795e-42	Bchsp78	CP009815.1	1632342	1635243	-	2618	protein_coding	Bchsp78 && sp|O74402|HSP78_SCHPO Heat shock protein 78, mitochondrial OS=Schizosaccharomyces pombe (strain 972 / ATCC 24843) OX=284812 GN=hsp78 PE=3 SV=1 && sp|O74402|HSP78_SCHPO Heat shock protein 78, mitochondrial OS=Schizosaccharomyces pombe (strain 972 / ATCC 24843) OX=284812 GN=hsp78 PE=3 SV=1 && PF17871:AAA lid domain|PF10431:C-terminal, D2-small domain, of ClpB protein|PF00004:ATPase famil…	AAA
novel.602	979.571634321799	1558.04024851086	1312.31139839926	44.506832131193	31.4590578661059	59.2157587983665	1283.30776041064	45.0605495985551	4.82982452684798	1.42253043865077e-44	1.09819349863839e-42	-	CP009813.1	83070	85475	+	2336	-	- && - && -	-
gene-BCIN_16g02500	927.067794809911	1374.91513873328	695.654739492867	34.0755433504446	31.4590578661059	28.2307687294538	999.212557678686	31.2551233153348	4.99825126892873	1.5005915276055e-44	1.15126127633436e-42	BCIN_16g02500	CP009820.1	973682	975067	-	1233	protein_coding	hypothetical protein && - && - && PF01124:MAPEG family && PF01124:MAPEG family	-
gene-BCIN_05g06280	38929.3468335146	20713.8128204865	15935.2098377053	370.658461342592	192.499473133076	602.485918006636	25192.7898305688	388.547950827435	6.01847004071299	1.60612580693507e-44	1.22462135600383e-42	BCIN_05g06280	CP009809.1	2157355	2158977	+	1506	protein_coding	hypothetical protein && sp|N4WR35|RED1_COCH4 NADP-dependent oxidoreductase RED1 OS=Cochliobolus heterostrophus (strain C4 / ATCC 48331 / race T) OX=665024 GN=RED1 PE=3 SV=1 && sp|N4WR35|RED1_COCH4 NADP-dependent oxidoreductase RED1 OS=Cochliobolus heterostrophus (strain C4 / ATCC 48331 / race T) OX=665024 GN=RED1 PE=3 SV=1 && PF00107:Zinc-binding dehydrogenase|PF16884:N-terminal domain of oxidore…	ADH_zinc_N
gene-BCIN_06g01340	783.057263577303	973.22134954375	508.181682578688	2.08625775614967	0	4.81988734405309	754.82009856658	2.30204836673425	8.32645006807517	1.84506105615938e-44	1.3981714212074e-42	BCIN_06g01340	CP009810.1	481953	483349	-	1266	protein_coding	hypothetical protein && - && - && PF05368:NmrA-like family && PF05368:NmrA-like family	NmrA
gene-BCIN_13g03640	35069.5645745406	33170.7507315663	24564.8658349058	2148.84548883416	1739.23648488328	2297.02059710873	30935.0603803375	2061.70085694206	3.90727933055586	2.07462347471924e-44	1.56254568047146e-42	BCIN_13g03640	CP009817.1	1263463	1265974	-	2405	protein_coding	hypothetical protein && sp|Q4WI46|CRF2_ASPFU Probable glycosidase crf2 OS=Neosartorya fumigata (strain ATCC MYA-4609 / Af293 / CBS 101355 / FGSC A1100) OX=330879 GN=crf2 PE=1 SV=1 && sp|Q4WI46|CRF2_ASPFU Probable glycosidase crf2 OS=Neosartorya fumigata (strain ATCC MYA-4609 / Af293 / CBS 101355 / FGSC A1100) OX=330879 GN=crf2 PE=1 SV=1 && PF00722:Glycosyl hydrolases family 16 && PF00722:Glycosyl…	-
gene-BCIN_04g02930	1236.09039307988	973.22134954375	903.172085511079	42.4205743750433	59.9220149830588	46.8217627708014	1037.49460937824	49.7214507096345	4.38419811640416	2.53498399016338e-44	1.89770437857564e-42	Bmr5	CP009808.1	1051120	1055906	-	4661	protein_coding	Bmr5 && sp|Q4WFQ4|ABCH_ASPFU ABC multidrug transporter H OS=Neosartorya fumigata (strain ATCC MYA-4609 / Af293 / CBS 101355 / FGSC A1100) OX=330879 GN=abcH PE=1 SV=2 && sp|Q4WFQ4|ABCH_ASPFU ABC multidrug transporter H OS=Neosartorya fumigata (strain ATCC MYA-4609 / Af293 / CBS 101355 / FGSC A1100) OX=330879 GN=abcH PE=1 SV=2 && PF14510:ABC-transporter N-terminal|PF06422:CDR ABC transporter|PF0000…	ABC2_membrane
gene-BCIN_05g03310	10350.7569323437	9082.41471880737	5814.02291599886	401.952327684837	238.190009557659	200.369602445636	8415.7315223833	280.17064656271	4.90853093865669	2.78279922426792e-44	2.07067084446731e-42	BCIN_05g03310	CP009809.1	1211122	1213154	+	2033	protein_coding	hypothetical protein && - && - && PF09302:XLF-Cernunnos, XRcc4-like factor, NHEJ component && PF09302:XLF-Cernunnos, XRcc4-like factor, NHEJ component	-
gene-BCIN_11g06380	1074.0785454432	1258.24672202014	609.582203928496	27.1213508299457	29.2119823042412	30.296434734048	980.635823797279	28.8765892894116	5.08511535178769	2.83809191574748e-44	2.09916834391095e-42	BCIN_11g06380	CP009815.1	2263576	2265069	-	1494	protein_coding	hypothetical protein && - && - && - && -	-
gene-BCIN_01g06620	23817.2417122928	16343.916047649	13411.9875622566	740.621503433134	761.009590284847	1058.99810502195	17857.7151073994	853.543066246644	4.38684914122233	4.48970417355825e-44	3.30100154474949e-42	Bcfap1	CP009805.1	2327493	2331244	-	3752	protein_coding	Bcfap1 && sp|Q54BK0|NFX1_DICDI Transcriptional repressor NF-X1 homolog OS=Dictyostelium discoideum OX=44689 GN=nfx1 PE=3 SV=1 && sp|Q54BK0|NFX1_DICDI Transcriptional repressor NF-X1 homolog OS=Dictyostelium discoideum OX=44689 GN=nfx1 PE=3 SV=1 && PF01424:R3H domain && PF01424:R3H domain	R3H
gene-BCIN_06g03780	160.511737936344	73.8407700716047	126.161113772435	3594.62211384588	9145.59753678935	4824.01867606228	120.171207260128	5854.74610889917	-5.60618404361619	5.89086800395943e-44	4.30556222395899e-42	BCIN_06g03780	CP009810.1	1312484	1314474	-	1934	protein_coding	hypothetical protein && - && - && - && -	-
gene-BCIN_09g01790	57068.6733300218	53406.0753619888	40665.1462887619	2525.06730419315	2796.86004933427	3817.35077649005	50379.9649935908	3046.42604333916	4.04763421718345	6.37884150105958e-44	4.63479118947576e-42	BCIN_09g01790	CP009813.1	670684	672283	+	1600	protein_coding	hypothetical protein && - && - && - && -	-
gene-BCIN_09g05300	96284.5411163012	88487.8252230082	48140.4870487361	3390.16885374322	3431.2843829674	4008.08060424758	77637.6177960151	3609.84461365273	4.42672971301465	8.96127278646295e-44	6.47307844785909e-42	BCIN_09g05300	CP009813.1	1845474	1847339	+	1720	protein_coding	hypothetical protein && - && - && PF02100:Ornithine decarboxylase antizyme && PF02100:Ornithine decarboxylase antizyme	-
novel.593	8873.1488775091	12282.6736937107	7796.04938563871	379.69891161924	250.174412554271	510.908058469628	9650.62398561951	380.260460881046	4.66520931725791	9.09320052143616e-44	6.53018679306857e-42	-	CP009812.1	1826132	1832820	-	6529	-	- && - && -	-
gene-BCIN_01g06990	75.0054850169831	38.3972004372344	58.9537914824464	1647.44820810619	5619.18695503634	3845.5815452195	57.452158978888	3704.07223612068	-6.01052523720265	2.59637035261292e-43	1.8537784159234e-41	BCIN_01g06990	CP009805.1	2443737	2447029	-	3232	protein_coding	hypothetical protein && sp|B4JII0|SPAST_DROGR Spastin OS=Drosophila grimshawi OX=7222 GN=spas PE=3 SV=1 && sp|B4JII0|SPAST_DROGR Spastin OS=Drosophila grimshawi OX=7222 GN=spas PE=3 SV=1 && PF00004:ATPase family associated with various cellular activities (AAA) && PF00004:ATPase family associated with various cellular activities (AAA)	AAA
gene-BCIN_04g02550	786.057482977983	503.594051888344	490.495545133954	3.47709626024945	0.749025187288235	2.75422133945891	593.382360000094	2.32678092899887	7.97488485205595	3.06042700099495e-43	2.17255139748791e-41	BCIN_04g02550	CP009808.1	932483	934058	-	1520	protein_coding	hypothetical protein && - && - && - && -	-
gene-BCIN_16g03320	4164.3045281429	5985.53282200428	2803.84232290515	205.148679354718	157.295289330529	151.48217367024	4317.89322435078	171.308714118496	4.65539333474396	4.05156098015599e-43	2.85970749867924e-41	BCIN_16g03320	CP009820.1	1256682	1257749	+	914	protein_coding	hypothetical protein && - && - && - && -	-
gene-BCIN_07g00260	48.0035104108692	38.3972004372344	37.7304265487657	861.624453289814	1509.28575238579	1591.25137887238	41.3770457989564	1320.72052818266	-4.99950347130624	4.30502873157772e-43	3.02134743707091e-41	BCIN_07g00260	CP009811.1	101521	103023	+	1196	protein_coding	hypothetical protein && sp|Q5RLY7|CDO_AJECG Cysteine dioxygenase OS=Ajellomyces capsulatus (strain G186AR / H82 / ATCC MYA-2454 / RMSCC 2432) OX=447093 GN=CDO1 PE=2 SV=2 && sp|Q5RLY7|CDO_AJECG Cysteine dioxygenase OS=Ajellomyces capsulatus (strain G186AR / H82 / ATCC MYA-2454 / RMSCC 2432) OX=447093 GN=CDO1 PE=2 SV=2 && PF05995:Cysteine dioxygenase type I && PF05995:Cysteine dioxygenase type I	-
gene-BCIN_05g03230	234039.614898492	196806.327656447	157478.54688374	3938.15922435853	1796.91142430448	669.275785488515	196108.163146226	2134.78214471717	6.52140729711311	5.21913423864537e-43	3.64218904608743e-41	BCIN_05g03230	CP009809.1	1181522	1184619	-	2939	protein_coding	hypothetical protein && sp|Q8DJN6|PHK_THEEB Probable phosphoketolase OS=Thermosynechococcus elongatus (strain BP-1) OX=197221 GN=tll1186 PE=3 SV=1 && sp|Q8DJN6|PHK_THEEB Probable phosphoketolase OS=Thermosynechococcus elongatus (strain BP-1) OX=197221 GN=tll1186 PE=3 SV=1 && PF03894:D-xylulose 5-phosphate/D-fructose 6-phosphate phosphoketolase|PF09363:XFP C-terminal domain|PF09364:XFP N-terminal …	-
gene-BCIN_16g02010	11235.8216555441	9162.16275048471	5956.69109138638	483.316380174674	445.6699864365	344.277667432364	8784.89183247172	424.421344681179	4.37143786550168	6.26543085687299e-43	4.34778662607276e-41	Bcfes1	CP009820.1	806484	807604	+	1121	protein_coding	Bcfes1 && sp|Q4I624|FES1_GIBZE Hsp70 nucleotide exchange factor FES1 OS=Gibberella zeae (strain ATCC MYA-4620 / CBS 123657 / FGSC 9075 / NRRL 31084 / PH-1) OX=229533 GN=FES1 PE=3 SV=1 && sp|Q4I624|FES1_GIBZE Hsp70 nucleotide exchange factor FES1 OS=Gibberella zeae (strain ATCC MYA-4620 / CBS 123657 / FGSC 9075 / NRRL 31084 / PH-1) OX=229533 GN=FES1 PE=3 SV=1 && PF08609:Nucleotide exchange factor …	-
gene-BCIN_11g04330	106348.77709588	73890.9817952534	77968.7473871946	6775.46977272208	6277.5800946627	6738.89106232108	86069.502092776	6597.31364323529	3.70554331342576	1.01726979423501e-42	7.01972988736921e-41	Bcspt15	CP009815.1	1600067	1602048	-	1818	protein_coding	Bcspt15 && sp|Q12731|TBP_EMENI TATA-box-binding protein OS=Emericella nidulans (strain FGSC A4 / ATCC 38163 / CBS 112.46 / NRRL 194 / M139) OX=227321 GN=tbpA PE=2 SV=1 && sp|Q12731|TBP_EMENI TATA-box-binding protein OS=Emericella nidulans (strain FGSC A4 / ATCC 38163 / CBS 112.46 / NRRL 194 / M139) OX=227321 GN=tbpA PE=2 SV=1 && - && -	-
gene-BCIN_12g03680	4878.35674550458	3132.32546643747	2815.63308120164	184.981521045271	113.851828467812	98.463412885656	3608.77176438123	132.432254132913	4.76783361047834	1.45885455064881e-42	1.00109841164523e-40	BCIN_12g03680	CP009816.1	1258142	1260833	-	2488	protein_coding	hypothetical protein && sp|A0A411KUU5|UCSJ_ACRSP Oxidase ucsJ OS=Acremonium sp. OX=2046025 GN=ucsJ PE=3 SV=1 && sp|A0A411KUU5|UCSJ_ACRSP Oxidase ucsJ OS=Acremonium sp. OX=2046025 GN=ucsJ PE=3 SV=1 && PF01118:Semialdehyde dehydrogenase, NAD binding domain && PF01118:Semialdehyde dehydrogenase, NAD binding domain	-
gene-BCIN_05g02850	191269.987232108	95536.6651340436	65892.6527399303	463.149221865227	496.6036991721	1865.98495748341	117566.435035361	941.912626173579	6.96357268027902	1.47541548270414e-42	1.00686917361113e-40	BCIN_05g02850	CP009809.1	1061135	1063347	-	2159	protein_coding	hypothetical protein && sp|A0A2I1BSX0|NVFI_ASPN1 Fe(II)/2-oxoglutarate-dependent dioxygenase nvfI OS=Aspergillus novofumigatus (strain IBT 16806) OX=1392255 GN=nvfI PE=1 SV=2 && sp|A0A2I1BSX0|NVFI_ASPN1 Fe(II)/2-oxoglutarate-dependent dioxygenase nvfI OS=Aspergillus novofumigatus (strain IBT 16806) OX=1392255 GN=nvfI PE=1 SV=2 && - && -	-
gene-BCIN_13g04480	3399.24858096967	3813.13736649767	2873.40779685444	115.439595840282	100.369375096624	204.500934454824	3361.93124810726	140.103301797243	4.5838932679186	1.66150223042833e-42	1.12763052473905e-40	BCIN_13g04480	CP009817.1	1664140	1665175	+	968	protein_coding	hypothetical protein && sp|Q6C7L6|N7BML_YARLI NADH-ubiquinone oxidoreductase assembly factor N7BML OS=Yarrowia lipolytica (strain CLIB 122 / E 150) OX=284591 GN=N7BML PE=1 SV=1 && sp|Q6C7L6|N7BML_YARLI NADH-ubiquinone oxidoreductase assembly factor N7BML OS=Yarrowia lipolytica (strain CLIB 122 / E 150) OX=284591 GN=N7BML PE=1 SV=1 && PF05071:NADH ubiquinone oxidoreductase subunit NDUFA12 && PF050…	Complex1_17_2kD
gene-BCIN_01g03630	19411.4195223952	24376.3150160381	12718.690974423	453.413352336529	874.861418752659	417.953088262889	18835.4751709521	582.075953117359	5.01631804554792	1.75481128466636e-42	1.18444967148628e-40	BCIN_01g03630	CP009805.1	1299204	1301049	+	1677	protein_coding	hypothetical protein && - && - && - && -	-
gene-BCIN_16g02780	337.524682576424	534.607175318418	451.586042755539	4.17251551229934	5.99220149830588	8.95121935324145	441.239300216794	6.37197878794889	6.11154831465235	1.84867774785972e-42	1.24102540986757e-40	BCIN_16g02780	CP009820.1	1086280	1088178	+	1706	protein_coding	hypothetical protein && - && - && - && -	-
gene-BCIN_07g02720	630.046074142658	1013.09536538242	935.0071329116	30.5984470901952	16.4785541203412	32.3621007386422	859.382857478891	26.4797006497262	5.01699859260424	2.30990009867783e-42	1.54040092790997e-40	BCIN_07g02720	CP009811.1	998171	1001078	+	2712	protein_coding	hypothetical protein && - && - && - && -	-
novel.521	735.053753166434	883.135610056392	411.497464547476	2.08625775614967	1.49805037457647	2.75422133945891	676.562275923434	2.11284315672835	8.31302159387954	2.31958041281779e-42	1.54040092790997e-40	-	CP009811.1	1372208	1374253	-	2046	-	- && - && -	-
gene-BCIN_04g05280	2392.67497204176	3235.70254453772	1729.70424209498	102.922049303384	82.3927706017059	129.448402954569	2452.69391955815	104.921074286553	4.54605192979976	4.10054042444508e-42	2.70854948249976e-40	BCIN_04g05280	CP009808.1	1823885	1825330	-	1205	protein_coding	hypothetical protein && - && - && PF00300:Histidine phosphatase superfamily (branch 1) && PF00300:Histidine phosphatase superfamily (branch 1)	-
gene-BCIN_02g00080	165.012067037363	107.807524304543	124.982037942786	2149.54090808621	2395.38254894778	3299.55716467177	132.600543094897	2614.82687390192	-4.3026491890663	4.16905558745803e-42	2.7391582242703e-40	BCIN_02g00080	CP009806.1	133311	135544	-	2063	protein_coding	hypothetical protein && sp|P38156|MAL31_YEAST Maltose permease MAL31 OS=Saccharomyces cerevisiae (strain ATCC 204508 / S288c) OX=559292 GN=MAL31 PE=1 SV=1 && sp|P38156|MAL31_YEAST Maltose permease MAL31 OS=Saccharomyces cerevisiae (strain ATCC 204508 / S288c) OX=559292 GN=MAL31 PE=1 SV=1 && PF00083:Sugar (and other) transporter && PF00083:Sugar (and other) transporter	Sugar_tr
gene-BCIN_12g01240	28821.6076726259	20257.476861444	20453.4284169199	1520.88190423311	817.186479331465	1143.00185587545	23177.5043169966	1160.35674648001	4.3199828924255	4.84728121652884e-42	3.16791627442139e-40	BCIN_12g01240	CP009816.1	430436	433788	-	3277	protein_coding	hypothetical protein && - && - && - && -	-
gene-BCIN_13g05140	6375.46622644356	10240.2379935301	5806.94846102097	460.367544857028	385.747971453441	379.393989510465	7474.21756033156	408.503168606978	4.19340077083907	6.99191937337397e-42	4.54548358420607e-40	BCIN_13g05140	CP009817.1	1933875	1936272	-	2241	protein_coding	hypothetical protein && sp|A0A411KZZ4|BUAG_ASPBU Cytochrome P450 monooxygenase buaG OS=Aspergillus burnettii OX=2508778 GN=buaG PE=3 SV=1 && sp|A0A411KZZ4|BUAG_ASPBU Cytochrome P450 monooxygenase buaG OS=Aspergillus burnettii OX=2508778 GN=buaG PE=3 SV=1 && PF00067:Cytochrome P450 && PF00067:Cytochrome P450	p450
gene-BCIN_09g00910	9114.66653926378	6918.88015570936	4413.28083037594	136.997592653828	29.2119823042412	36.4934327478305	6815.60917511636	67.5676692353	6.65523759600799	9.92941159998539e-42	6.421366077645e-40	BCIN_09g00910	CP009813.1	341484	343177	-	1527	protein_coding	hypothetical protein && sp|P52580|IFRH_MAIZE Isoflavone reductase homolog IRL OS=Zea mays OX=4577 GN=IRL PE=2 SV=1 && sp|P52580|IFRH_MAIZE Isoflavone reductase homolog IRL OS=Zea mays OX=4577 GN=IRL PE=2 SV=1 && PF05368:NmrA-like family && PF05368:NmrA-like family	NmrA
gene-BCIN_14g01480	52068.8076987897	79042.1139154485	36931.0131362637	1321.99199814684	322.080830533941	433.101305629913	56013.9782501673	692.391378103565	6.33793319142306	1.7380627796523e-41	1.11815372157631e-39	BCIN_14g01480	CP009818.1	654512	655954	-	1026	protein_coding	hypothetical protein && - && - && PF01323:DSBA-like thioredoxin domain && PF01323:DSBA-like thioredoxin domain	DSBA
gene-BCIN_07g00560	2383.67431383972	1055.92301202395	637.88002384007	17.3854813012473	10.4863526220353	4.81988734405309	1359.15911656791	10.8972404224452	6.96258795289492	3.0189679910179e-41	1.93213951425146e-39	BCIN_07g00560	CP009811.1	211970	213495	+	1526	protein_coding	hypothetical protein && sp|W6Q9S9|FGOX3_PENRF Chanoclavine-I aldehyde reductase fgaOx3 OS=Penicillium roqueforti (strain FM164) OX=1365484 GN=fgaOx3 PE=1 SV=1 && sp|W6Q9S9|FGOX3_PENRF Chanoclavine-I aldehyde reductase fgaOx3 OS=Penicillium roqueforti (strain FM164) OX=1365484 GN=fgaOx3 PE=1 SV=1 && PF00724:NADH:flavin oxidoreductase / NADH oxidase family && PF00724:NADH:flavin oxidoreductase / NA…	Oxidored_FMN
gene-BCIN_13g00750	8814.64459919585	15534.6212076642	5811.66476433956	272.604346803557	381.253820329712	326.375228725881	10053.6435237332	326.744465286383	4.9434829115558	4.14611740436699e-41	2.6398372257083e-39	Bcrds3	CP009817.1	292612	293198	-	479	protein_coding	Bcrds3 && sp|P0DI19|PHF5A_ARATH PHD finger-like domain-containing protein 5A OS=Arabidopsis thaliana OX=3702 GN=At2g30000 PE=3 SV=1 && sp|P0DI19|PHF5A_ARATH PHD finger-like domain-containing protein 5A OS=Arabidopsis thaliana OX=3702 GN=At2g30000 PE=3 SV=1 && PF03660:PHF5-like protein && PF03660:PHF5-like protein	-
novel.485	738.053972567114	801.910762977627	475.167559348518	6.25877326844902	2.24707556186471	14.4596620321593	671.710764964419	7.655170287491	6.44192217453346	4.45016584059379e-41	2.8188947929751e-39	-	CP009811.1	1481740	1484491	+	2571	-	- && - && -	-
novel.131	982.571853722478	1806.14523595145	702.729194470761	22.9488353176464	32.9571082406823	30.296434734048	1163.81542804823	28.7341260974589	5.34047663605884	1.29945310897061e-40	8.18920653163517e-39	-	CP009806.1	3111750	3113599	+	1793	-	- && - && -	-
gene-BCIN_11g04100	967.570756719082	1609.72878756098	916.141919637217	56.3289594160411	50.9337127356	42.6904307616131	1164.48048797243	49.9843676377514	4.54196140219987	1.86083719446108e-40	1.16675436680118e-38	BCIN_11g04100	CP009815.1	1542790	1543839	+	1050	protein_coding	hypothetical protein && - && - && PF13649:Methyltransferase domain && PF13649:Methyltransferase domain	-
novel.86	1377.10070491181	1024.90988859387	604.8659006099	34.0755433504446	23.9688059932235	32.3621007386422	1002.29216470519	30.1354833607701	5.05345820836839	2.12483008006164e-40	1.32555056307683e-38	-	CP009805.1	3242511	3243863	-	1164	-	- && - && -	-
gene-BCIN_10g02620	3954.28917009535	5625.18986405484	3332.06829458787	292.076085860954	240.437085119523	203.123823785095	4303.84910957935	245.212331588524	4.13341997507147	2.2739879806944e-40	1.41147233856971e-38	BCIN_10g02620	CP009814.1	999814	1001113	+	1300	protein_coding	hypothetical protein && sp|Q6AYN2|SARAF_RAT Store-operated calcium entry-associated regulatory factor OS=Rattus norvegicus OX=10116 GN=Saraf PE=2 SV=1 && sp|Q6AYN2|SARAF_RAT Store-operated calcium entry-associated regulatory factor OS=Rattus norvegicus OX=10116 GN=Saraf PE=2 SV=1 && PF06682:SOCE-associated regulatory factor of calcium homoeostasis && PF06682:SOCE-associated regulatory factor of c…	-
gene-BCIN_12g06390	31.5023037071329	10.3377078100247	7.07445497789357	909.608381681257	1820.8802302977	2692.93991465595	16.304822165017	1807.8095088783	-6.81801396330322	3.45623358192458e-40	2.13456986019662e-38	Bcbot2	CP009816.1	2223500	2225496	+	1476	protein_coding	Bcbot2 && sp|Q6WP50|BOT2_BOTFU Presilphiperfolan-8-beta-ol synthase OS=Botryotinia fuckeliana OX=40559 GN=BOT2 PE=1 SV=1 && sp|Q6WP50|BOT2_BOTFU Presilphiperfolan-8-beta-ol synthase OS=Botryotinia fuckeliana OX=40559 GN=BOT2 PE=1 SV=1 && - && -	-
gene-BCIN_14g01940	4654.84040015397	3467.56256256256	3836.71274967761	342.146272008546	356.5359891492	323.621007386422	3986.37190413138	340.767756181389	3.54825488615157	4.74395638210889e-40	2.91529100655766e-38	BCIN_14g01940	CP009818.1	819065	820415	+	1295	protein_coding	hypothetical protein && - && - && PF00248:Aldo/keto reductase family && PF00248:Aldo/keto reductase family	Aldo_ket_red
gene-BCIN_08g00010	8298.60686227901	5474.55469310877	4293.01509575175	235.747126444913	230.699757684776	355.294552790199	6022.05888371317	273.913812306629	4.45814586078727	4.96147406788762e-40	3.03386770725485e-38	BCIN_08g00010	CP009812.1	1709	4003	-	2045	protein_coding	hypothetical protein && sp|Q5AUZ9|ATNE_EMENI Cytochrome P450 monooxygenase atnE OS=Emericella nidulans (strain FGSC A4 / ATCC 38163 / CBS 112.46 / NRRL 194 / M139) OX=227321 GN=atnE PE=2 SV=1 && sp|Q5AUZ9|ATNE_EMENI Cytochrome P450 monooxygenase atnE OS=Emericella nidulans (strain FGSC A4 / ATCC 38163 / CBS 112.46 / NRRL 194 / M139) OX=227321 GN=atnE PE=2 SV=1 && PF00067:Cytochrome P450 && PF0006…	p450
gene-BCIN_12g05550	42024.0731453153	31512.287035758	27297.963608032	2794.19455473646	2562.41516571305	2259.83860902603	33611.4412630351	2538.81610982518	3.72671239605461	6.78315009197077e-40	4.12736305103562e-38	BCIN_12g05550	CP009816.1	1913011	1915096	-	2035	protein_coding	hypothetical protein && sp|P00504|AATC_CHICK Aspartate aminotransferase, cytoplasmic OS=Gallus gallus OX=9031 GN=GOT1 PE=1 SV=3 && sp|P00504|AATC_CHICK Aspartate aminotransferase, cytoplasmic OS=Gallus gallus OX=9031 GN=GOT1 PE=1 SV=3 && PF00155:Aminotransferase class I and II && PF00155:Aminotransferase class I and II	Aminotran_1_2
gene-BCIN_10g00430	10856.2939013581	6635.3315986344	5645.41507235907	450.631675328329	277.888344483935	305.718568679939	7712.34685745053	344.746196164068	4.48333604562255	1.32613053441065e-39	8.02959037305899e-38	BCIN_10g00430	CP009814.1	153266	155355	-	1644	protein_coding	hypothetical protein && - && - && PF00561:alpha/beta hydrolase fold && PF00561:alpha/beta hydrolase fold	Abhydrolase_1
gene-BCIN_15g03880	86013.2899980755	101311.013353643	50210.9442055996	3066.10348228797	1358.73168974086	1040.4071109806	79178.4158524394	1821.74742766981	5.44168174103857	1.66914323376045e-39	1.00571986455654e-37	BCIN_15g03880	CP009819.1	1364384	1365661	-	1278	protein_coding	hypothetical protein && - && - && - && -	-
gene-BCIN_02g01870	7089.51844380524	3483.80753197831	3593.82312876993	204.453260102668	202.236800567823	232.043147849413	4722.38303485116	212.911069506635	4.47100004822758	1.80953936099716e-39	1.08502088286587e-37	BCIN_02g01870	CP009806.1	716856	719345	-	2009	protein_coding	hypothetical protein && sp|I1RV17|BUT77_GIBZE NADH:flavin oxidoreductase FG08077 OS=Gibberella zeae (strain ATCC MYA-4620 / CBS 123657 / FGSC 9075 / NRRL 31084 / PH-1) OX=229533 GN=FG08077 PE=2 SV=1 && sp|I1RV17|BUT77_GIBZE NADH:flavin oxidoreductase FG08077 OS=Gibberella zeae (strain ATCC MYA-4620 / CBS 123657 / FGSC 9075 / NRRL 31084 / PH-1) OX=229533 GN=FG08077 PE=2 SV=1 && PF00724:NADH:flavin…	Oxidored_FMN
gene-BCIN_01g09570	22035.1113882893	17673.0499089379	12749.3469459939	1248.9729766816	1077.09821932048	1277.27014617407	17485.8360810737	1201.11378072538	3.8636646117962	2.25570113763646e-39	1.34601064985921e-37	BCIN_01g09570	CP009805.1	3320961	3324894	+	3566	protein_coding	hypothetical protein && sp|Q0DA50|C3H45_ORYSJ Zinc finger CCCH domain-containing protein 45 OS=Oryza sativa subsp. japonica OX=39947 GN=Os06g0677700 PE=4 SV=1 && sp|Q0DA50|C3H45_ORYSJ Zinc finger CCCH domain-containing protein 45 OS=Oryza sativa subsp. japonica OX=39947 GN=Os06g0677700 PE=4 SV=1 && PF04146:YT521-B-like domain && PF04146:YT521-B-like domain	YTH
gene-BCIN_03g00005	1227.08973487784	1869.64829821303	1363.01165907416	20575.3694104001	17215.5949046328	22685.1440624533	1486.58323072168	20158.7027924954	-3.76144639409966	3.0166455039563e-39	1.79142333004174e-37	BCIN_03g00005	CP009807.1	10351	11168	-	672	protein_coding	hypothetical protein && sp|Q00050|ASPH_ASPFU Asp-hemolysin OS=Neosartorya fumigata (strain ATCC MYA-4609 / Af293 / CBS 101355 / FGSC A1100) OX=330879 GN=AFUA_3G00590 PE=2 SV=2 && sp|Q00050|ASPH_ASPFU Asp-hemolysin OS=Neosartorya fumigata (strain ATCC MYA-4609 / Af293 / CBS 101355 / FGSC A1100) OX=330879 GN=AFUA_3G00590 PE=2 SV=2 && PF06355:Aegerolysin && PF06355:Aegerolysin	-
gene-BCIN_02g07630	41121.0071057108	37369.3369178377	27172.9815700892	958.983148576799	189.503372383923	327.75233939561	35221.1085312126	492.079620118778	6.16120838780135	3.22503921509895e-39	1.90601360693312e-37	BCIN_02g07630	CP009806.1	2712808	2714969	-	1855	protein_coding	hypothetical protein && - && - && - && -	-
gene-BCIN_10g05670	26442.4336878872	16843.079653333	18833.3782269823	432.550774775032	289.123722293259	913.712929365493	20706.2971894009	545.129142144595	5.24709343967832	4.14484009609072e-39	2.43795546985298e-37	BCIN_10g05670	CP009814.1	2159164	2162053	+	2890	protein_coding	hypothetical protein && - && - && - && -	-
gene-BCIN_10g00800	2382.17420413938	2026.19073076483	1338.25106665153	63.28315193654	107.859626969506	94.3320808764676	1915.53866718525	88.4916199275045	4.43646732140893	5.29060631198896e-39	3.09713597941647e-37	BCIN_10g00800	CP009814.1	343727	344970	-	1180	protein_coding	hypothetical protein && - && - && - && -	-
gene-BCIN_04g02940	2326.67014522682	1615.63604916671	1779.22542694023	140.474688914078	142.314785584765	149.416507665646	1907.17720711125	144.068660721496	3.72644795341264	5.44977637531709e-39	3.1752659333923e-37	BCIN_04g02940	CP009808.1	1057797	1060287	+	2388	protein_coding	hypothetical protein && - && - && - && -	-
gene-BCIN_07g04950	42430.6028741073	21199.6850875577	17502.2016153087	808.772590134023	1210.42470265779	975.682909503318	27044.1631923246	998.293400765043	4.75974377234094	5.86191370641199e-39	3.39935953528643e-37	BCIN_07g04950	CP009811.1	1782474	1784804	-	1995	protein_coding	hypothetical protein && sp|A0A411PQN8|AGN3_PAEDI Baeyer-Villiger oxidase AgnL3 OS=Paecilomyces divaricatus OX=644132 GN=AgnL3 PE=3 SV=1 && sp|A0A411PQN8|AGN3_PAEDI Baeyer-Villiger oxidase AgnL3 OS=Paecilomyces divaricatus OX=644132 GN=AgnL3 PE=3 SV=1 && PF14027:Questin oxidase-like && PF14027:Questin oxidase-like	-
gene-BCIN_09g05960	99.0072402224177	101.900262698814	90.7888388829674	1203.77072529836	1808.89582730109	1660.10691235886	97.2321139347332	1557.5911549861	-4.00305512492923	6.01463696096497e-39	3.47162596924483e-37	BCIN_09g05960	CP009813.1	2084278	2086412	+	2135	protein_coding	hypothetical protein && sp|L0MXJ3|FC9_PHOAM O-acetyltransferase PaAT-1 OS=Phomopsis amygdali OX=1214568 GN=PaAT-1 PE=1 SV=1 && sp|L0MXJ3|FC9_PHOAM O-acetyltransferase PaAT-1 OS=Phomopsis amygdali OX=1214568 GN=PaAT-1 PE=1 SV=1 && PF01757:Acyltransferase family && PF01757:Acyltransferase family	-
gene-BCIN_07g01120	60059.892072499	54417.6939119698	42524.5488721182	2506.29098438781	4298.65554984718	3371.1669194977	52334.0449521957	3392.0378179109	3.94754709401111	6.85212011099534e-39	3.93662267958207e-37	Bcerg5	CP009811.1	408170	410537	-	2155	protein_coding	Bcerg5 && sp|A0A1V1FNZ5|OBLE_EMEVA Cytochrome P450 monooxygenase oblE OS=Emericella variicolor OX=1549217 GN=oblE PE=3 SV=1 && sp|A0A1V1FNZ5|OBLE_EMEVA Cytochrome P450 monooxygenase oblE OS=Emericella variicolor OX=1549217 GN=oblE PE=3 SV=1 && PF00067:Cytochrome P450 && PF00067:Cytochrome P450	p450
gene-BCIN_13g04610	18437.8483268748	12960.5319629681	12600.7833914581	729.494795400335	256.915639239865	501.268283781521	14666.387893767	495.892906140574	4.88607801147774	8.81775685280002e-39	5.04245058545305e-37	BCIN_13g04610	CP009817.1	1711661	1716182	-	4522	protein_coding	hypothetical protein && sp|Q9M8Z7|U80A2_ARATH Sterol 3-beta-glucosyltransferase UGT80A2 OS=Arabidopsis thaliana OX=3702 GN=UGT80A2 PE=1 SV=1 && sp|Q9M8Z7|U80A2_ARATH Sterol 3-beta-glucosyltransferase UGT80A2 OS=Arabidopsis thaliana OX=3702 GN=UGT80A2 PE=1 SV=1 && PF03033:Glycosyltransferase family 28 N-terminal domain|PF00201:UDP-glucoronosyl and UDP-glucosyl transferase && PF03033:Glycosyltransf…	UDPGT
gene-BCIN_05g02400	202490.807790649	146210.632003383	88250.2886217333	849.802326004966	689.852197492464	3214.86485848341	145650.576138588	1584.83979399361	6.52196198308398	1.01401598941421e-38	5.77194723559649e-37	Bcrcf2	CP009809.1	885247	886903	+	1532	protein_coding	Bcrcf2 && sp|Q9P3B2|RCF2_SCHPO Respiratory supercomplex factor 2 homolog C1565.01 OS=Schizosaccharomyces pombe (strain 972 / ATCC 24843) OX=284812 GN=rcf2 PE=3 SV=1 && sp|Q9P3B2|RCF2_SCHPO Respiratory supercomplex factor 2 homolog C1565.01 OS=Schizosaccharomyces pombe (strain 972 / ATCC 24843) OX=284812 GN=rcf2 PE=3 SV=1 && PF04588:Hypoxia induced protein conserved region && PF04588:Hypoxia induc…	-
gene-BCIN_11g00780	7799.0703320659	10454.3762267378	4507.60689674785	136.997592653828	149.056012270359	318.112564707504	7587.01781851718	201.388723210564	5.23504867102413	1.16759934055096e-38	6.6156821350851e-37	BCIN_11g00780	CP009815.1	286603	286970	-	368	protein_coding	hypothetical protein && - && - && - && -	-
gene-BCIN_05g06750	4206.30759975241	4876.44445552877	3118.65556942141	321.283694447049	310.096427537329	316.04689870291	4067.13587490087	315.809006895763	3.68671724833353	1.21310084330884e-38	6.84211032719212e-37	BCIN_05g06750	CP009809.1	2324455	2326020	-	1447	protein_coding	hypothetical protein && - && - && PF09753:Membrane fusion protein Use1 && PF09753:Membrane fusion protein Use1	-
gene-BCIN_11g04460	26833.9623196759	9863.65006616495	17060.0481791903	545.208693607114	260.660765176306	165.941835702399	17919.2201883437	323.93709816194	5.78957003045199	2.07591546569871e-38	1.16553217419593e-36	BcatrA	CP009815.1	1646012	1651806	+	5469	protein_coding	BcatrA && sp|B8NDS8|ATRF_ASPFN ABC multidrug transporter atrF OS=Aspergillus flavus (strain ATCC 200026 / FGSC A1120 / NRRL 3357 / JCM 12722 / SRRC 167) OX=332952 GN=atrF PE=1 SV=2 && sp|B8NDS8|ATRF_ASPFN ABC multidrug transporter atrF OS=Aspergillus flavus (strain ATCC 200026 / FGSC A1120 / NRRL 3357 / JCM 12722 / SRRC 167) OX=332952 GN=atrF PE=1 SV=2 && PF06422:CDR ABC transporter|PF00005:ABC t…	ABC2_membrane
gene-BCIN_08g03460	2715.19855761479	2054.25022339204	1260.4320618947	98.7495337910845	100.369375096624	85.3808615232262	2009.96028096718	94.8332568036447	4.40549484066832	2.60071907061052e-38	1.45357836923896e-36	BCIN_08g03460	CP009812.1	1329135	1330202	-	1068	protein_coding	hypothetical protein && sp|S0DRI2|FSR5_GIBF5 Short-chain dehydrogenase/reductase fsr5 OS=Gibberella fujikuroi (strain CBS 195.34 / IMI 58289 / NRRL A-6831) OX=1279085 GN=fsr5 PE=2 SV=1 && sp|S0DRI2|FSR5_GIBF5 Short-chain dehydrogenase/reductase fsr5 OS=Gibberella fujikuroi (strain CBS 195.34 / IMI 58289 / NRRL A-6831) OX=1279085 GN=fsr5 PE=2 SV=1 && PF13561:Enoyl-(Acyl carrier protein) reductase …	-
gene-BCIN_13g04470	394594.856016146	124728.875174152	211868.135829616	1270.53097349515	131.828432962729	1765.45587859316	243730.622339971	1055.93842835035	7.85052320776108	3.03251937808064e-38	1.68728285396631e-36	Bcrpn4	CP009817.1	1656210	1659125	-	2916	protein_coding	Bcrpn4 && sp|Q59VM4|RPN4_CANAL Transcriptional regulator RPN4 OS=Candida albicans (strain SC5314 / ATCC MYA-2876) OX=237561 GN=RPN4 PE=1 SV=1 && sp|Q59VM4|RPN4_CANAL Transcriptional regulator RPN4 OS=Candida albicans (strain SC5314 / ATCC MYA-2876) OX=237561 GN=RPN4 PE=1 SV=1 && - && -	-
gene-BCIN_01g05880	822.060115786135	869.844271443503	1022.25874430562	52.1564439037418	36.7022341771235	62.6585354726902	904.721043845086	50.5057378511852	4.16136511329204	3.35633845994597e-38	1.8590803882176e-36	BCIN_01g05880	CP009805.1	2051470	2052950	+	1410	protein_coding	hypothetical protein && sp|Q9Y7K4|YGI2_SCHPO Uncharacterized protein C2A9.02 OS=Schizosaccharomyces pombe (strain 972 / ATCC 24843) OX=284812 GN=SPBC2A9.02 PE=3 SV=1 && sp|Q9Y7K4|YGI2_SCHPO Uncharacterized protein C2A9.02 OS=Schizosaccharomyces pombe (strain 972 / ATCC 24843) OX=284812 GN=SPBC2A9.02 PE=3 SV=1 && PF13460:NAD(P)H-binding && PF13460:NAD(P)H-binding	-
novel.503	541.539601822618	806.341209181923	374.946113828359	4.17251551229934	0	2.06566600459418	574.275641610967	2.07939383896451	8.08248377753363	3.80569475613699e-38	2.09856882266983e-36	-	CP009811.1	2620547	2621750	+	1053	-	- && - && -	-
gene-BCIN_10g00290	744.054411368472	435.660543422468	551.807488275698	5.56335401639913	14.9805037457647	2.75422133945891	577.174147688879	7.76602636720758	6.23137084028767	5.03429150712609e-38	2.76371416426762e-36	BCIN_10g00290	CP009814.1	102769	104608	-	1761	protein_coding	hypothetical protein && - && - && - && -	-
gene-BCIN_04g01780	29510.1580250818	25145.7358401843	20344.9534405922	1707.25426378248	2327.22125690455	2061.53467258499	25000.2824352861	2032.00339775734	3.62098048609832	5.41200507973647e-38	2.95792419225243e-36	Bcach1	CP009808.1	695679	697949	+	2167	protein_coding	Bcach1 && sp|P15937|ACH1_NEUCR Acetyl-CoA hydrolase OS=Neurospora crassa (strain ATCC 24698 / 74-OR23-1A / CBS 708.71 / DSM 1257 / FGSC 987) OX=367110 GN=acu-8 PE=3 SV=2 && sp|P15937|ACH1_NEUCR Acetyl-CoA hydrolase OS=Neurospora crassa (strain ATCC 24698 / 74-OR23-1A / CBS 708.71 / DSM 1257 / FGSC 987) OX=367110 GN=acu-8 PE=3 SV=2 && PF13336:Acetyl-CoA hydrolase/transferase C-terminal domain|PF02…	-
gene-BCIN_15g00620	339.024792276764	555.282590938467	507.002606749039	13.2129657889479	10.4863526220353	17.9024387064829	467.10332998809	13.8672523724887	5.07055949651147	6.30027798915865e-38	3.42823937101707e-36	BCIN_15g00620	CP009819.1	238635	240190	+	1484	protein_coding	hypothetical protein && - && - && - && -	-
gene-BCIN_01g05860	1975.64447534733	996.850395966663	611.940355587793	12.517546536898	5.99220149830588	23.4108813854007	1194.8117423006	13.9735431402015	6.41162910434044	6.79024802908438e-38	3.67864665154606e-36	BCIN_01g05860	CP009805.1	2047047	2048273	-	1104	protein_coding	hypothetical protein && sp|Q54LJ8|NMRL1_DICDI NmrA-like family domain-containing protein DDB_G0286605 OS=Dictyostelium discoideum OX=44689 GN=DDB_G0286605 PE=2 SV=1 && sp|Q54LJ8|NMRL1_DICDI NmrA-like family domain-containing protein DDB_G0286605 OS=Dictyostelium discoideum OX=44689 GN=DDB_G0286605 PE=2 SV=1 && PF05368:NmrA-like family && PF05368:NmrA-like family	NmrA
gene-BCIN_10g00740	42844.6331514011	21462.5582290126	14480.2302639185	1013.22585023669	771.495942906882	656.193234126085	26262.4738814441	813.638342423219	5.0124367620131	6.90850665247848e-38	3.72637005115346e-36	Bcgst1	CP009814.1	311882	313145	-	1071	protein_coding	Bcgst1 && sp|Q0CCY0|GEDE_ASPTN Glutathione S-transferase-like protein gedE OS=Aspergillus terreus (strain NIH 2624 / FGSC A1156) OX=341663 GN=gedE PE=1 SV=1 && sp|Q0CCY0|GEDE_ASPTN Glutathione S-transferase-like protein gedE OS=Aspergillus terreus (strain NIH 2624 / FGSC A1156) OX=341663 GN=gedE PE=1 SV=1 && PF02798:Glutathione S-transferase, N-terminal domain|PF00043:Glutathione S-transferase, C…	GST_N
gene-BCIN_12g06180	32132.3497812756	24720.4130045718	15998.8799325063	1232.28291463241	874.861418752659	518.48216715314	24283.8809061179	875.208833512735	4.79421976590268	1.10107106486555e-37	5.91323034487794e-36	BCIN_12g06180	CP009816.1	2138114	2139607	+	1336	protein_coding	hypothetical protein && sp|G2XQT1|CHT_BOTF4 Cyanide hydratase OS=Botryotinia fuckeliana (strain T4) OX=999810 GN=chy PE=1 SV=1 && sp|G2XQT1|CHT_BOTF4 Cyanide hydratase OS=Botryotinia fuckeliana (strain T4) OX=999810 GN=chy PE=1 SV=1 && PF00795:Carbon-nitrogen hydrolase && PF00795:Carbon-nitrogen hydrolase	CN_hydrolase
gene-BCIN_09g05950	187.513712542458	156.542432551802	127.340189602084	1948.56474424379	2801.354200458	2244.00183632415	157.132111565448	2331.30692700865	-3.89372215506886	1.11218063421693e-37	5.94703688045345e-36	BCIN_09g05950	CP009813.1	2081489	2084098	-	2610	protein_coding	hypothetical protein && sp|P31755|OCH1_YEAST Initiation-specific alpha-1,6-mannosyltransferase OS=Saccharomyces cerevisiae (strain ATCC 204508 / S288c) OX=559292 GN=OCH1 PE=1 SV=1 && sp|P31755|OCH1_YEAST Initiation-specific alpha-1,6-mannosyltransferase OS=Saccharomyces cerevisiae (strain ATCC 204508 / S288c) OX=559292 GN=OCH1 PE=1 SV=1 && PF04488:Glycosyltransferase sugar-binding region containi…	Gly_transf_sug
gene-BCIN_08g02710	16244.6879449782	19335.9440509504	9136.65860394954	114.744176588232	113.851828467812	424.838641611537	14905.7635332927	217.811548889193	6.09618888212351	1.21772820007032e-37	6.48335289968473e-36	BCIN_08g02710	CP009812.1	1035733	1037187	+	1285	protein_coding	hypothetical protein && - && - && PF00170:bZIP transcription factor && PF00170:bZIP transcription factor	bZIP_1
gene-BCIN_08g02150	2731.69976431852	3761.44882744754	2933.54066416653	187.067778801421	232.197808059353	276.79924461562	3142.22975197753	232.021610492131	3.75937236689216	1.28028050229124e-37	6.78713509197484e-36	BCIN_08g02150	CP009812.1	820495	821983	-	1411	protein_coding	hypothetical protein && - && - && - && -	-
gene-BCIN_05g04930	676.549474853187	645.368330425825	471.630331859571	20.1671583094468	4.49415112372941	11.7054406927004	597.849379046194	12.1222500419589	5.61573715032873	1.33153259482837e-37	7.02867120141879e-36	BCIN_05g04930	CP009809.1	1760886	1762423	+	1360	protein_coding	hypothetical protein && sp|B5BP48|YP54_SCHPO Putative alpha-ketoglutarate-dependent sulfonate dioxygenase OS=Schizosaccharomyces pombe (strain 972 / ATCC 24843) OX=284812 GN=SPBC460.04c PE=3 SV=1 && sp|B5BP48|YP54_SCHPO Putative alpha-ketoglutarate-dependent sulfonate dioxygenase OS=Schizosaccharomyces pombe (strain 972 / ATCC 24843) OX=284812 GN=SPBC460.04c PE=3 SV=1 && PF02668:Taurine catabolis…	-
gene-BCIN_01g10850	792.057921779341	1058.87664282681	792.338957524079	17.3854813012473	38.2002845517	42.0018754267484	881.091174043411	32.5292137598985	4.76029387153525	1.39756884363874e-37	7.34585972622371e-36	BCIN_01g10850	CP009805.1	3784746	3789272	+	4066	protein_coding	hypothetical protein && - && - && - && -	-
gene-BCIN_16g03890	2745.20075162158	2785.27384710093	2135.30632749421	232.965449436713	177.518969387312	156.302061014293	2555.26030873891	188.928826612773	3.75731539356481	1.65349461406988e-37	8.65422265804708e-36	BCIN_16g03890	CP009820.1	1427156	1427837	+	631	protein_coding	hypothetical protein && sp|Q4IB70|CWC21_GIBZE Pre-mRNA-splicing factor CWC21 OS=Gibberella zeae (strain ATCC MYA-4620 / CBS 123657 / FGSC 9075 / NRRL 31084 / PH-1) OX=229533 GN=CWC21 PE=3 SV=2 && sp|Q4IB70|CWC21_GIBZE Pre-mRNA-splicing factor CWC21 OS=Gibberella zeae (strain ATCC MYA-4620 / CBS 123657 / FGSC 9075 / NRRL 31084 / PH-1) OX=229533 GN=CWC21 PE=3 SV=2 && PF08312:cwf21 domain && PF08312…	-
gene-BCIN_03g06160	4489.82833311661	5582.36221741331	3511.28782069451	360.922591813893	235.193908808506	230.666037179684	4527.82612374148	275.594179267361	4.03793892138244	1.71458745761317e-37	8.93611150904552e-36	Bcypt7	CP009807.1	2067392	2068495	-	832	protein_coding	Bcypt7 && sp|P41924|RYL1_YARLI Ras-like GTP-binding protein RYL1 OS=Yarrowia lipolytica (strain CLIB 122 / E 150) OX=284591 GN=RYL1 PE=3 SV=1 && sp|P41924|RYL1_YARLI Ras-like GTP-binding protein RYL1 OS=Yarrowia lipolytica (strain CLIB 122 / E 150) OX=284591 GN=RYL1 PE=3 SV=1 && PF00071:Ras family && PF00071:Ras family	Ras
gene-BCIN_05g00860	1980.14480444835	1813.52931295861	1234.49239364243	89.7090835144359	71.9064179796706	117.742962261868	1676.05550368313	93.1194879186583	4.16861863186898	2.54474593677271e-37	1.3207017567654e-35	BCIN_05g00860	CP009809.1	357509	359171	+	1609	protein_coding	hypothetical protein && sp|O52535|CAH_KLEPN Carbonic anhydrase OS=Klebsiella pneumoniae OX=573 GN=cah PE=3 SV=1 && sp|O52535|CAH_KLEPN Carbonic anhydrase OS=Klebsiella pneumoniae OX=573 GN=cah PE=3 SV=1 && PF00194:Eukaryotic-type carbonic anhydrase && PF00194:Eukaryotic-type carbonic anhydrase	-
gene-BCIN_14g03140	1093.57997154761	1366.05424632469	364.334431361519	9.04045027664858	10.4863526220353	17.9024387064829	941.32288307794	12.4764138683889	6.23454296608391	3.27713709821556e-37	1.69369026933718e-35	BCIN_14g03140	CP009818.1	1188388	1189523	-	892	protein_coding	hypothetical protein && - && - && - && -	-
gene-BCIN_01g10840	535.539163021259	584.818898967109	550.628412446049	5888.11480710642	11367.9552674735	11493.365649562	556.995491478139	9583.14524138066	-4.10478449896299	3.29280280620543e-37	1.69469584426039e-35	BCIN_01g10840	CP009805.1	3778305	3780521	-	1995	protein_coding	hypothetical protein && sp|F1SY96|CY105_POSPM Cytochrome P450 monooxygenase 105 OS=Postia placenta (strain ATCC 44394 / Madison 698-R) OX=561896 GN=CYP105 PE=1 SV=1 && sp|F1SY96|CY105_POSPM Cytochrome P450 monooxygenase 105 OS=Postia placenta (strain ATCC 44394 / Madison 698-R) OX=561896 GN=CYP105 PE=1 SV=1 && PF00067:Cytochrome P450 && PF00067:Cytochrome P450	p450
gene-BCIN_02g06250	19091.8961562229	19817.3858718173	12876.6871355959	1404.05146988873	823.17868082977	917.155706039817	17261.989721212	1048.12861891944	4.0416135196956	6.49921608023837e-37	3.331050498884e-35	BCIN_02g06250	CP009806.1	2208627	2210435	+	1644	protein_coding	hypothetical protein && sp|Q9SMR2|TBCC_ARATH Tubulin-folding cofactor C OS=Arabidopsis thaliana OX=3702 GN=TFCC PE=1 SV=1 && sp|Q9SMR2|TBCC_ARATH Tubulin-folding cofactor C OS=Arabidopsis thaliana OX=3702 GN=TFCC PE=1 SV=1 && PF07986:Tubulin binding cofactor C && PF07986:Tubulin binding cofactor C	-
gene-BCIN_05g05110	103777.589069498	119790.404471763	62744.5202747677	2874.86318797425	4474.67646885992	5787.30758953803	95437.5046053428	4378.94908212407	4.44589098068174	8.30442753450555e-37	4.23868962422366e-35	BCIN_05g05110	CP009809.1	1816972	1818062	+	1091	protein_coding	hypothetical protein && - && - && - && -	-
gene-BCIN_08g06090	9557.19890086398	4539.73054400226	3616.22556953326	243.396738217462	223.209505811894	182.467163739153	5904.38500479983	216.357802589503	4.77024856048618	8.63882338660734e-37	4.39122413462444e-35	BCIN_08g06090	CP009812.1	2276564	2278952	+	2340	protein_coding	hypothetical protein && - && - && PF05132:RNA polymerase III RPC4 && PF05132:RNA polymerase III RPC4	-
gene-BCIN_09g03770	886.56483290074	1329.13386128888	743.996848508473	45.8976706352928	58.4239646084823	41.3133200918836	986.565180899366	48.5449851118862	4.34586442206985	1.04186390203881e-36	5.27422250737023e-35	BCIN_09g03770	CP009813.1	1341741	1342878	-	1138	protein_coding	hypothetical protein && - && - && - && -	-
gene-BCIN_08g01550	272034.393388695	330159.804774962	170055.748758606	9011.24266806248	16433.6126091039	8771.50641084176	257416.648974087	11405.4538960027	4.49631747038994	1.10867131086007e-36	5.58951348234433e-35	BCIN_08g01550	CP009812.1	601595	603471	-	1396	protein_coding	hypothetical protein && - && - && PF09351:Domain of unknown function (DUF1993) && PF09351:Domain of unknown function (DUF1993)	-
gene-BCIN_09g00460	10475.2660374719	3937.18986021796	3018.43412390125	168.291458996074	116.847929216965	106.726076904033	5810.29667386369	130.62182170569	5.47492384740974	1.37074847988574e-36	6.88271757054826e-35	BCIN_09g00460	CP009813.1	181005	183084	-	1899	protein_coding	hypothetical protein && - && - && PF13343:Bacterial extracellular solute-binding protein && PF13343:Bacterial extracellular solute-binding protein	-
gene-BCIN_05g04520	27515.0121236301	17049.8338095335	13981.481187977	1016.70294649694	588.733797208553	1096.18009310465	19515.4423737135	900.538945603379	4.43753751828082	2.86078307105129e-36	1.43062317787958e-34	BCIN_05g04520	CP009809.1	1598347	1600930	+	2216	protein_coding	hypothetical protein && - && - && PF08316:Pal1 cell morphology protein && PF08316:Pal1 cell morphology protein	-
gene-BCIN_08g04770	10239.7488145185	9624.40597113295	6337.53258436299	503.483538484121	714.570028672976	658.258900130679	8733.89579000482	625.437489095925	3.80369884619	3.24144669405086e-36	1.61444957923049e-34	Bcrib3	CP009812.1	1818900	1820452	+	1460	protein_coding	Bcrib3 && sp|Q8TG90|RIB3_MAGO7 3,4-dihydroxy-2-butanone 4-phosphate synthase OS=Magnaporthe oryzae (strain 70-15 / ATCC MYA-4617 / FGSC 8958) OX=242507 GN=RIB3 PE=1 SV=1 && sp|Q8TG90|RIB3_MAGO7 3,4-dihydroxy-2-butanone 4-phosphate synthase OS=Magnaporthe oryzae (strain 70-15 / ATCC MYA-4617 / FGSC 8958) OX=242507 GN=RIB3 PE=1 SV=1 && PF00926:3,4-dihydroxy-2-butanone 4-phosphate synthase && PF0092…	DHBP_synthase
gene-BCIN_16g02560	91.5066917207194	39.8740158386665	33.01412323017	4072.37514000416	1963.19501588246	1706.92867512966	54.798276929852	2580.83294367209	-5.5653313842924	3.86760020212327e-36	1.91857822074806e-34	BCIN_16g02560	CP009820.1	996205	999858	-	3111	protein_coding	hypothetical protein && sp|Q2U4L7|GTAA_ASPOR Glutaminase A OS=Aspergillus oryzae (strain ATCC 42149 / RIB 40) OX=510516 GN=gtaA PE=1 SV=2 && sp|Q2U4L7|GTAA_ASPOR Glutaminase A OS=Aspergillus oryzae (strain ATCC 42149 / RIB 40) OX=510516 GN=gtaA PE=1 SV=2 && PF17168:Domain of unknown function (DUF5127)|PF16335:Domain of unknown function (DUF4965)|PF08760:Domain of unknown function (DUF1793) && PF1…	-
gene-BCIN_01g09340	19379.9172186881	9528.41297003987	8817.12905411468	598.060556762906	656.146064064494	439.298303643696	12575.1530809475	564.501641490365	4.47750446946708	5.43487171436208e-36	2.68526141663201e-34	BCIN_01g09340	CP009805.1	3249548	3251763	+	2216	protein_coding	hypothetical protein && - && - && PF11470:TUG ubiquitin-like domain && PF11470:TUG ubiquitin-like domain	-
gene-BCIN_06g03800	259.518978158761	149.158355544641	215.770876825754	4493.79920674639	11583.6745214126	4576.13875551098	208.149403509719	6884.53749455664	-5.0475444561809	9.70243722996835e-36	4.7746814607398e-34	BCIN_06g03800	CP009810.1	1318993	1323213	+	4221	protein_coding	hypothetical protein && - && - && PF00722:Glycosyl hydrolases family 16 && PF00722:Glycosyl hydrolases family 16	-
gene-BCIN_01g10140	244.517881155365	345.57480393511	194.547511892073	7034.16573448464	3479.22199495385	5675.76162528995	261.546732327516	5396.38311824281	-4.3683922567119	1.09159363917973e-35	5.35054152029685e-34	BCIN_01g10140	CP009805.1	3539170	3540577	-	1348	protein_coding	hypothetical protein && - && - && PF12900:Pyridoxamine 5'-phosphate oxidase && PF12900:Pyridoxamine 5'-phosphate oxidase	-
gene-BCIN_02g06200	478.534994408352	736.930885314615	503.465379260092	31.989285594295	24.7178311805118	28.2307687294538	572.977086327686	28.3126285014202	4.33744200342962	1.13230890904033e-35	5.52817377251626e-34	BCIN_02g06200	CP009806.1	2189588	2190713	-	1126	protein_coding	hypothetical protein && - && - && - && -	-
gene-BCIN_01g04060	259.518978158761	209.707787003357	300.664336560476	4986.15603719772	4003.53962605562	2837.53653497754	256.630367240865	3942.41073274362	-3.94002687922701	1.15698093806094e-35	5.62638919170422e-34	BCIN_01g04060	CP009805.1	1484377	1487152	+	2321	protein_coding	hypothetical protein && - && - && - && -	-
gene-BCIN_01g11380	337.524682576424	262.873141454913	463.376801052029	1.39083850409978	3.74512593644118	3.44277667432364	354.591541694455	2.85958037162153	6.96261252956972	1.46778336507215e-35	7.10982750014555e-34	BCIN_01g11380	CP009805.1	3987117	3989294	-	1999	protein_coding	hypothetical protein && sp|B2KWH6|MFS2_AJECA MFS siderochrome iron transporter 1 OS=Ajellomyces capsulatus OX=5037 GN=MFS2 PE=2 SV=1 && sp|B2KWH6|MFS2_AJECA MFS siderochrome iron transporter 1 OS=Ajellomyces capsulatus OX=5037 GN=MFS2 PE=2 SV=1 && PF07690:Major Facilitator Superfamily && PF07690:Major Facilitator Superfamily	MFS_1
novel.774	2173.65895579217	3083.59055819021	1845.25367340057	169.682297500173	134.075508524594	182.467163739153	2367.50106246098	162.074989921307	3.86802093328987	1.6592066734971e-35	8.00567219962351e-34	-	CP009816.1	825193	828641	+	3403	-	- && - && -	-
gene-BCIN_13g01030	77555.6715075605	71895.8041879186	55764.391363246	5381.8495916141	5295.60807412782	7360.65652970393	68405.2890195751	6012.70473181529	3.50800293620869	3.79643804600965e-35	1.82465380328059e-33	BCIN_13g01030	CP009817.1	383574	385465	-	1892	protein_coding	hypothetical protein && - && - && PF14618:Domain of unknown function (DUF4452) && PF14618:Domain of unknown function (DUF4452)	-
gene-BCIN_03g08170	12566.4189597453	8419.32460356437	10523.2517796167	578.588817705509	888.343872123847	895.121935324145	10502.9984476421	787.351541717834	3.73770035016308	4.92422535590812e-35	2.35752060450299e-33	BCIN_03g08170	CP009807.1	2811662	2813396	-	1679	protein_coding	hypothetical protein && sp|Q9UUN9|ALD2_SPOSA Aldehyde reductase 2 OS=Sporidiobolus salmonicolor OX=5005 PE=1 SV=3 && sp|Q9UUN9|ALD2_SPOSA Aldehyde reductase 2 OS=Sporidiobolus salmonicolor OX=5005 PE=1 SV=3 && PF01370:NAD dependent epimerase/dehydratase family && PF01370:NAD dependent epimerase/dehydratase family	Epimerase
gene-BCIN_14g01560	139537.204106195	108602.050990513	85401.6414173015	6579.36154364402	7065.55459168992	10169.962295952	111180.298838003	7938.29281042865	3.80791578773654	5.5875682735613e-35	2.66477387316715e-33	BCIN_14g01560	CP009818.1	690295	692050	+	1511	protein_coding	hypothetical protein && - && - && - && -	-
gene-BCIN_12g04880	1678.62275468008	2253.62030258537	1256.89483440576	126.56630387308	95.1261987856059	81.9380848489025	1729.71263055707	101.210195835863	4.09470091615835	5.77268849068435e-35	2.74247108603589e-33	BCIN_12g04880	CP009816.1	1653351	1655931	-	2138	protein_coding	hypothetical protein && sp|Q9F131|3HBH1_PSEAC 3-hydroxybenzoate 6-hydroxylase 1 OS=Pseudomonas alcaligenes OX=43263 GN=xlnD PE=1 SV=1 && sp|Q9F131|3HBH1_PSEAC 3-hydroxybenzoate 6-hydroxylase 1 OS=Pseudomonas alcaligenes OX=43263 GN=xlnD PE=1 SV=1 && PF01494:FAD binding domain && PF01494:FAD binding domain	FAD_binding_3
gene-BCIN_12g06630	5412.3957988255	4340.36046480892	2854.54258358005	288.598989600705	309.347402350041	226.534705170495	4202.43294907149	274.827032373747	3.93465229913548	8.95920455645918e-35	4.24000362763922e-33	BCIN_12g06630	CP009816.1	2301882	2303387	+	1430	protein_coding	hypothetical protein && sp|P45699|GUNK_FUSOX Putative endoglucanase type K OS=Fusarium oxysporum OX=5507 PE=2 SV=1 && sp|P45699|GUNK_FUSOX Putative endoglucanase type K OS=Fusarium oxysporum OX=5507 PE=2 SV=1 && PF02015:Glycosyl hydrolase family 45 && PF02015:Glycosyl hydrolase family 45	-
gene-BCIN_01g05680	594.043441334506	348.528434737974	254.680379204168	7580.76526659586	6451.35393811357	8186.92293154161	399.084085092216	7406.34737875034	-4.21566826092725	1.11584537914941e-34	5.2606572989517e-33	BCIN_01g05680	CP009805.1	1970987	1974032	-	2489	protein_coding	hypothetical protein && sp|Q0D076|MNS1B_ASPTN Probable mannosyl-oligosaccharide alpha-1,2-mannosidase 1B OS=Aspergillus terreus (strain NIH 2624 / FGSC A1156) OX=341663 GN=mns1B PE=3 SV=1 && sp|Q0D076|MNS1B_ASPTN Probable mannosyl-oligosaccharide alpha-1,2-mannosidase 1B OS=Aspergillus terreus (strain NIH 2624 / FGSC A1156) OX=341663 GN=mns1B PE=3 SV=1 && PF01532:Glycosyl hydrolase family 47 && P…	-
gene-BCIN_01g01350	1327.5970848006	1243.47856800582	927.932677933706	56.3289594160411	80.1456950398412	91.5778595370087	1166.33611024671	76.017504664297	3.93924970889127	1.14246722136941e-34	5.36568635678894e-33	BCIN_01g01350	CP009805.1	537367	539120	+	1655	protein_coding	hypothetical protein && sp|Q6Q888|SIRQ_LEPMC Short chain dehydrogenase sirQ OS=Leptosphaeria maculans OX=5022 GN=sirQ PE=3 SV=1 && sp|Q6Q888|SIRQ_LEPMC Short chain dehydrogenase sirQ OS=Leptosphaeria maculans OX=5022 GN=sirQ PE=3 SV=1 && - && -	-
gene-BCIN_02g00200	5386.89393391972	7069.51532665543	3029.04580636809	219.057064395716	157.295289330529	293.324572652374	5161.81835564775	223.225642126206	4.53079530551978	1.24045150047415e-34	5.80380944464267e-33	Bcslx1	CP009806.1	180850	182935	+	1722	protein_coding	Bcslx1 && sp|A6RYJ8|SLX1_BOTFB Structure-specific endonuclease subunit slx1 OS=Botryotinia fuckeliana (strain B05.10) OX=332648 GN=slx1 PE=3 SV=2 && sp|A6RYJ8|SLX1_BOTFB Structure-specific endonuclease subunit slx1 OS=Botryotinia fuckeliana (strain B05.10) OX=332648 GN=slx1 PE=3 SV=2 && PF01541:GIY-YIG catalytic domain && PF01541:GIY-YIG catalytic domain	GIY-YIG
gene-BCIN_03g01810	0	4.43044620429628	5.89537914824464	512.523988760769	1044.1411110798	831.086289181726	3.44194178418031	795.917129674098	-7.78656352454469	1.68092864636005e-34	7.83503043012803e-33	BCIN_03g01810	CP009807.1	607346	608396	+	912	protein_coding	hypothetical protein && - && - && - && -	-
gene-BCIN_04g06380	9.00065820203797	11.8145232114567	3.53722748894678	383.87142713154	1979.67357000281	2143.4727574339	8.11746963414717	1502.33925152275	-7.56178179547909	2.2077041895503e-34	1.02517150937313e-32	BCIN_04g06380	CP009808.1	2191097	2192824	+	1643	protein_coding	hypothetical protein && - && - && PF12296:Hydrophobic surface binding protein A && PF12296:Hydrophobic surface binding protein A	-
gene-BCIN_14g01790	24624.3007310755	25791.1041706101	17773.3890561279	1363.02173401779	1397.68099947985	2210.95118025064	22729.5979859379	1657.21797124942	3.77767052107168	3.020242327083e-34	1.39722970876888e-32	CND13	CP009818.1	769111	771266	+	1958	protein_coding	CND13 && - && - && - && -	-
novel.32	871.563735897343	689.672792468788	635.521872180772	58.4152171721908	40.4473601135647	44.7560967662073	732.252800182301	47.8728913506543	3.93367564748036	3.07290709984528e-34	1.41628912303317e-32	-	CP009805.1	2323389	2324546	+	1158	-	- && - && -	-
gene-BCIN_09g06750	3237.23673333299	2735.06212345224	2006.78706206247	195.412809826019	202.236800567823	122.562849605921	2659.69530628257	173.404153333255	3.93925005640431	3.80773907510953e-34	1.74844583850383e-32	BCIN_09g06750	CP009813.1	2384496	2386748	+	2198	protein_coding	hypothetical protein && sp|O14405|GUN4_HYPJE Endoglucanase-4 OS=Hypocrea jecorina OX=51453 GN=cel61a PE=1 SV=1 && sp|O14405|GUN4_HYPJE Endoglucanase-4 OS=Hypocrea jecorina OX=51453 GN=cel61a PE=1 SV=1 && PF03443:Glycosyl hydrolase family 61 && PF03443:Glycosyl hydrolase family 61	-
novel.972	540.039492122278	643.891515024393	363.15535553187	17.3854813012473	5.24317631101765	15.8367727018887	515.69545422618	12.8218101047179	5.3216007894467	3.92510779894609e-34	1.79566413083637e-32	-	CP009820.1	1843512	1844673	-	1097	-	- && - && -	-
gene-BCIN_12g02530	9774.71480741324	7896.5319514574	6895.23545178693	812.249686394272	900.328275120459	814.560961144972	8188.82740355252	842.379640886568	3.28109787611619	4.07611998691603e-34	1.85786841617663e-32	BcBem1	CP009816.1	895360	898802	+	3222	protein_coding	BcBem1 && sp|P40996|SCD2_SCHPO Protein scd2/ral3 OS=Schizosaccharomyces pombe (strain 972 / ATCC 24843) OX=284812 GN=scd2 PE=4 SV=1 && sp|P40996|SCD2_SCHPO Protein scd2/ral3 OS=Schizosaccharomyces pombe (strain 972 / ATCC 24843) OX=284812 GN=scd2 PE=4 SV=1 && PF00564:PB1 domain|PF00787:PX domain|PF00018:SH3 domain && PF00564:PB1 domain|PF00787:PX domain|PF00018:SH3 domain	PX
gene-BCIN_15g04760	25.5018649057743	8.86089240859256	15.3279857854361	488.184314939023	2246.32653667742	2556.60595835273	16.5635810332676	1763.70560332306	-6.73828909023	4.71648493931767e-34	2.14183904303132e-32	BCIN_15g04760	CP009819.1	1614162	1615945	+	1784	protein_coding	hypothetical protein && - && - && PF02458:Transferase family && PF02458:Transferase family	-
gene-BCIN_04g05150	10176.7442071043	10346.5687024332	7852.64502546186	865.101549550064	1050.88233776539	1031.45589162736	9458.65264499979	982.479926314273	3.26711441296503	5.00496619995891e-34	2.26451804036236e-32	Bcfbp26	CP009808.1	1785276	1788043	-	2505	protein_coding	Bcfbp26 && sp|P32604|F26_YEAST Fructose-2,6-bisphosphatase OS=Saccharomyces cerevisiae (strain ATCC 204508 / S288c) OX=559292 GN=FBP26 PE=1 SV=2 && sp|P32604|F26_YEAST Fructose-2,6-bisphosphatase OS=Saccharomyces cerevisiae (strain ATCC 204508 / S288c) OX=559292 GN=FBP26 PE=1 SV=2 && PF00300:Histidine phosphatase superfamily (branch 1)|PF01591:6-phosphofructo-2-kinase && PF00300:Histidine phospha…	-
gene-BCIN_03g06330	2395.67519144244	2556.36745987895	1513.93336526922	169.682297500173	124.338181089847	159.056282353752	2155.32533886354	151.025586981257	3.8343230932946	5.0532015656566e-34	2.27799801967118e-32	BCIN_03g06330	CP009807.1	2114902	2117186	+	2172	protein_coding	hypothetical protein && sp|G4MSQ1|GAS1_MAGO7 Appressiria-specific vitulence factor GAS1 OS=Magnaporthe oryzae (strain 70-15 / ATCC MYA-4617 / FGSC 8958) OX=242507 GN=GAS1 PE=2 SV=1 && sp|G4MSQ1|GAS1_MAGO7 Appressiria-specific vitulence factor GAS1 OS=Magnaporthe oryzae (strain 70-15 / ATCC MYA-4617 / FGSC 8958) OX=242507 GN=GAS1 PE=2 SV=1 && PF11327:Egh16-like virulence factor && PF11327:Egh16-li…	-
gene-BCIN_15g05400	1063.57777754082	1442.84864719916	683.863981196378	57.7197979201409	58.4239646084823	43.3789860964778	1063.43013531212	53.1742495417004	4.32189629496935	8.29631560076085e-34	3.72640328365811e-32	BCIN_15g05400	CP009819.1	1892372	1893583	+	1212	protein_coding	hypothetical protein && - && - && PF01965:DJ-1/PfpI family && PF01965:DJ-1/PfpI family	DJ-1_PfpI
gene-BCIN_01g01510	10458.7648307681	11866.2117505069	6697.15071240591	707.241379334739	843.402360886553	607.994360685554	9674.04243122697	719.546033635615	3.7489902500585	8.45934376019668e-34	3.78586283065034e-32	BCIN_01g01510	CP009805.1	589064	591037	+	1718	protein_coding	hypothetical protein && sp|O59730|MAP1_SCHPO Methionine aminopeptidase 1 OS=Schizosaccharomyces pombe (strain 972 / ATCC 24843) OX=284812 GN=fma1 PE=1 SV=1 && sp|O59730|MAP1_SCHPO Methionine aminopeptidase 1 OS=Schizosaccharomyces pombe (strain 972 / ATCC 24843) OX=284812 GN=fma1 PE=1 SV=1 && PF15801:zf-MYND-like zinc finger, mRNA-binding|PF00557:Metallopeptidase family M24 && PF15801:zf-MYND-lik…	Peptidase_M24
gene-BCIN_03g07790	415.530386994086	700.010500278812	758.14575846426	12.517546536898	28.4629571169529	24.0994367202655	624.56221524572	21.6933134580388	4.85075496889012	9.83646934507991e-34	4.38628409207318e-32	BCIN_03g07790	CP009807.1	2662057	2663725	+	1497	protein_coding	hypothetical protein && - && - && - && -	-
gene-BCIN_06g04140	246.017990855705	282.07174167353	235.815165929786	2646.76567330188	3710.67077782592	2497.39019955437	254.634966153007	2951.60888356072	-3.53558726026482	1.19816038016644e-33	5.32362482583303e-32	BCIN_06g04140	CP009810.1	1430911	1432920	-	1811	protein_coding	hypothetical protein && sp|P49374|HGT1_KLULA High-affinity glucose transporter OS=Kluyveromyces lactis (strain ATCC 8585 / CBS 2359 / DSM 70799 / NBRC 1267 / NRRL Y-1140 / WM37) OX=284590 GN=HGT1 PE=3 SV=1 && sp|P49374|HGT1_KLULA High-affinity glucose transporter OS=Kluyveromyces lactis (strain ATCC 8585 / CBS 2359 / DSM 70799 / NBRC 1267 / NRRL Y-1140 / WM37) OX=284590 GN=HGT1 PE=3 SV=1 && PF000…	Sugar_tr
gene-BCIN_11g00810	5199.38022137727	6207.05513221909	3505.39244154626	317.11117893475	376.010644018694	428.969973620725	4970.60926504754	374.030598858056	3.73205345777515	1.22209765725442e-33	5.4105198073142e-32	BCIN_11g00810	CP009815.1	298350	299178	+	712	protein_coding	hypothetical protein && sp|P56739|Y212_BOTFU Uncharacterized 21.2 kDa protein OS=Botryotinia fuckeliana OX=40559 PE=2 SV=1 && sp|P56739|Y212_BOTFU Uncharacterized 21.2 kDa protein OS=Botryotinia fuckeliana OX=40559 PE=2 SV=1 && PF08883:Dopa 4,5-dioxygenase family && PF08883:Dopa 4,5-dioxygenase family	-
gene-BCIN_11g01190	15283.1176270605	14877.4383540269	14976.6211882007	868.578645810313	1026.91353177217	1613.28514958806	15045.725723096	1169.59244239018	3.68521824820071	1.34242325832617e-33	5.9220043167303e-32	BCIN_11g01190	CP009815.1	416924	419058	-	2021	protein_coding	hypothetical protein && sp|K2QVI4|DPMPE_MACPH FAD-dependent monooxygenase dpmpE OS=Macrophomina phaseolina (strain MS6) OX=1126212 GN=dpmpE PE=1 SV=2 && sp|K2QVI4|DPMPE_MACPH FAD-dependent monooxygenase dpmpE OS=Macrophomina phaseolina (strain MS6) OX=1126212 GN=dpmpE PE=1 SV=2 && PF01494:FAD binding domain && PF01494:FAD binding domain	FAD_binding_3
gene-BCIN_03g06370	413656.749978362	289127.965661572	200412.235068747	21888.3209582703	18104.6878019439	22471.0033533104	301065.650236227	20821.3373711749	3.85393743813965	1.84804028173052e-33	8.12348525264603e-32	BCIN_03g06370	CP009807.1	2133534	2135017	+	1303	protein_coding	hypothetical protein && sp|P69309|UBIQP_AVEFA Polyubiquitin OS=Avena fatua OX=4499 PE=2 SV=2 && sp|P69309|UBIQP_AVEFA Polyubiquitin OS=Avena fatua OX=4499 PE=2 SV=2 && PF00240:Ubiquitin family && PF00240:Ubiquitin family	ubiquitin
gene-BCIN_14g01770	18713.8685117373	19121.8058177427	41690.9422605564	268.431831291258	392.489198139035	1001.84801222818	26508.8721966788	554.25634721949	5.57967823297338	2.79451612240365e-33	1.22403770013936e-31	BCIN_14g01770	CP009818.1	761601	764236	-	2449	protein_coding	hypothetical protein && sp|A0A161CLJ6|MRR1_MONRU Citrinin biosynthesis cluster MFS transporter mrr1 OS=Monascus ruber OX=89489 GN=mrr1 PE=3 SV=1 && sp|A0A161CLJ6|MRR1_MONRU Citrinin biosynthesis cluster MFS transporter mrr1 OS=Monascus ruber OX=89489 GN=mrr1 PE=3 SV=1 && PF07690:Major Facilitator Superfamily && PF07690:Major Facilitator Superfamily	MFS_1
gene-BCIN_15g00290	115.508446926154	56.1189852544196	61.3119431417442	4456.2465671357	2277.78559454352	1527.90428806483	77.6464584407726	2753.97881658135	-5.15173129246168	3.27891605173427e-33	1.4311367869619e-31	BCIN_15g00290	CP009819.1	134077	134822	-	577	protein_coding	hypothetical protein && - && - && - && -	-
gene-BCIN_15g04800	15.0010970033966	2.95363080286419	3.53722748894678	408.906520205336	1858.33148966211	1523.08440072078	7.16398509840253	1263.44080352941	-7.49541094877661	3.29892216123035e-33	1.43479882167314e-31	BCIN_15g04800	CP009819.1	1623805	1625473	+	1615	protein_coding	hypothetical protein && sp|Q5AV06|ATNL_EMENI Probable thioesterase atnL OS=Emericella nidulans (strain FGSC A4 / ATCC 38163 / CBS 112.46 / NRRL 194 / M139) OX=227321 GN=atnL PE=2 SV=1 && sp|Q5AV06|ATNL_EMENI Probable thioesterase atnL OS=Emericella nidulans (strain FGSC A4 / ATCC 38163 / CBS 112.46 / NRRL 194 / M139) OX=227321 GN=atnL PE=2 SV=1 && - && -	-
gene-BCIN_03g01050	7638.55859412956	4966.53019501613	4255.28466920298	449.936256076279	468.889767242435	373.885546831547	5620.12448611622	430.903856716754	3.70515235442751	6.72961696137114e-33	2.91663960374934e-31	BCIN_03g01050	CP009807.1	369187	373271	+	3946	protein_coding	hypothetical protein && - && - && PF00172:Fungal Zn(2)-Cys(6) binuclear cluster domain|PF04082:Fungal specific transcription factor domain && PF00172:Fungal Zn(2)-Cys(6) binuclear cluster domain|PF04082:Fungal specific transcription factor domain	Fungal_trans
gene-BCIN_08g05370	7.50054850169831	2.95363080286419	4.71630331859571	342.841691260596	1199.93835003575	1595.38271088157	5.05682754105274	1046.05425072597	-7.69935626373705	7.11090167204919e-33	3.07111389696334e-31	BCIN_08g05370	CP009812.1	2023170	2024766	-	1472	protein_coding	hypothetical protein && - && - && - && -	-
gene-BCIN_02g09380	486.03554291005	660.136484440146	762.862061782856	26.4259315778958	13.4824533711882	35.1163220781011	636.344696377684	25.0082356757284	4.66558990319393	7.93471547689086e-33	3.41496883521101e-31	BCIN_02g09380	CP009806.1	3328811	3330310	+	1500	protein_coding	hypothetical protein && - && - && PF08450:SMP-30/Gluconolactonase/LRE-like region && PF08450:SMP-30/Gluconolactonase/LRE-like region	-
novel.727	7371.5390674691	17114.8136871965	3571.4206880066	150.210558442776	123.589155902559	265.09380392292	9352.59114755741	179.631172756085	5.7018771372269	1.02446614934252e-32	4.39382148495791e-31	-	CP009815.1	1442168	1445878	+	3592	-	- && - && -	-
gene-BCIN_04g00460	39.0028522088312	38.3972004372344	21.2233649336807	571.63462518501	1443.37153590443	1362.65100769729	32.8744725265821	1125.88572292891	-5.10868560460662	1.16238224267283e-32	4.96807801435807e-31	BCIN_04g00460	CP009808.1	175230	176501	+	1178	protein_coding	hypothetical protein && - && - && - && -	-
gene-BCIN_02g04590	2847.20821124468	2349.61330367846	2058.66639856703	268.431831291258	241.186110306812	221.026262491577	2418.49597116339	243.548068029882	3.31165921980685	1.46018919159521e-32	6.21939892916691e-31	BCIN_02g04590	CP009806.1	1644944	1648040	+	3054	protein_coding	hypothetical protein && - && - && PF10250:GDP-fucose protein O-fucosyltransferase && PF10250:GDP-fucose protein O-fucosyltransferase	-
gene-BCIN_03g02710	153.011189434646	84.1784778816293	108.474976327701	1369.28050728623	1832.11560810702	1696.60034510669	115.221547881325	1632.66548683332	-3.8260204608022	1.78255213303007e-32	7.5663518718857e-31	BCIN_03g02710	CP009807.1	892377	894412	+	1837	protein_coding	hypothetical protein && sp|Q99172|MEL_LACCI Alpha-galactosidase OS=Lachancea cidri OX=29831 GN=MEL PE=3 SV=1 && sp|Q99172|MEL_LACCI Alpha-galactosidase OS=Lachancea cidri OX=29831 GN=MEL PE=3 SV=1 && PF16499:Alpha galactosidase A && PF16499:Alpha galactosidase A	-
novel.813	711.051997961	900.857394873577	569.493625720432	48.6793476434923	24.7178311805118	39.9362094221542	727.134339518336	37.7777960820528	4.26375722263202	1.93612468782882e-32	8.19007265207588e-31	-	CP009817.1	243847	246483	+	2637	-	- && - && -	-
gene-BCIN_04g03000	832.560883688512	756.129485533232	399.706706250986	26.4259315778958	32.2080830533941	17.2138833716182	662.799025157577	25.282632667636	4.71397975595705	1.97232201762472e-32	8.3147172565531e-31	BCIN_04g03000	CP009808.1	1077461	1078640	-	1180	protein_coding	hypothetical protein && - && - && PF01612:3'-5' exonuclease && PF01612:3'-5' exonuclease	3_5_exonuc
gene-BCIN_04g00660	7883.07647528492	5121.5958121665	6338.71166019263	650.912419918698	516.827379228882	663.767342809597	6447.79464921469	610.502380652392	3.40060775937543	3.06047399697897e-32	1.28581546975117e-30	BCIN_04g00660	CP009808.1	252021	257217	-	5149	protein_coding	hypothetical protein && sp|Q00808|HETE1_PODAS Vegetative incompatibility protein HET-E-1 OS=Podospora anserina OX=2587412 GN=HET-E1 PE=4 SV=1 && sp|Q00808|HETE1_PODAS Vegetative incompatibility protein HET-E-1 OS=Podospora anserina OX=2587412 GN=HET-E1 PE=4 SV=1 && PF06985:Heterokaryon incompatibility protein (HET)|PF13424:Tetratricopeptide repeat|PF00931:NB-ARC domain|PF13374:Tetratricopeptide r…	NB-ARC
gene-BCIN_14g01490	164818.552886019	171892.451834287	103094.853317013	4545.26023139809	779.735219967053	1072.08065638438	146601.952679106	2132.35870258317	6.103269028927	3.13742584266954e-32	1.31367742402217e-30	BCIN_14g01490	CP009818.1	656938	658701	+	1548	protein_coding	hypothetical protein && - && - && - && -	-
gene-BCIN_13g04980	1299.09500049415	2182.73316331663	1213.26902870875	51.4610246516919	11.9844029966118	9.63977468810618	1565.03239750651	24.3617341121366	6.00306589608919	3.87458940509424e-32	1.61517300004977e-30	BCIN_13g04980	CP009817.1	1872625	1874177	+	1385	protein_coding	hypothetical protein && sp|Q5B2K4|ACPA_EMENI Acetate permease A OS=Emericella nidulans (strain FGSC A4 / ATCC 38163 / CBS 112.46 / NRRL 194 / M139) OX=227321 GN=acpA PE=2 SV=1 && sp|Q5B2K4|ACPA_EMENI Acetate permease A OS=Emericella nidulans (strain FGSC A4 / ATCC 38163 / CBS 112.46 / NRRL 194 / M139) OX=227321 GN=acpA PE=2 SV=1 && PF01184:GPR1/FUN34/yaaH family && PF01184:GPR1/FUN34/yaaH family	-
gene-BCIN_01g09680	4320.31593697823	5854.09625127682	2852.18443192076	317.8065981868	304.853251226312	327.75233939561	4342.19887339193	316.804062936241	3.77656100979495	3.88363326598755e-32	1.61517300004977e-30	BCIN_01g09680	CP009805.1	3360386	3361545	-	913	protein_coding	hypothetical protein && sp|A7F5K4|VMA21_SCLS1 Vacuolar ATPase assembly integral membrane protein vma21 OS=Sclerotinia sclerotiorum (strain ATCC 18683 / 1980 / Ss-1) OX=665079 GN=vma21 PE=3 SV=1 && sp|A7F5K4|VMA21_SCLS1 Vacuolar ATPase assembly integral membrane protein vma21 OS=Sclerotinia sclerotiorum (strain ATCC 18683 / 1980 / Ss-1) OX=665079 GN=vma21 PE=3 SV=1 && PF09446:VMA21-like domain && …	-
gene-BCIN_13g03590	9792.71612381731	4522.00875918507	4064.27438479985	344.927949016746	250.174412554271	309.849900689127	6126.33308926741	301.650754086714	4.34382886774098	5.17524112566795e-32	2.14512008000841e-30	BCIN_13g03590	CP009817.1	1244749	1246183	+	1236	protein_coding	hypothetical protein && - && - && PF00106:short chain dehydrogenase && PF00106:short chain dehydrogenase	adh_short
gene-BCIN_03g08110	136.509982730909	186.078740580444	121.44481045384	1808.78547458177	2598.36837470289	4134.08623052782	148.011177921731	2847.08002660416	-4.26742665932018	5.52057202597236e-32	2.28060554062911e-30	Bcscd1	CP009807.1	2789522	2790502	+	854	protein_coding	Bcscd1 && sp|O14434|ARP1_ASPFU Scytalone dehydratase arp1 OS=Neosartorya fumigata (strain ATCC MYA-4609 / Af293 / CBS 101355 / FGSC A1100) OX=330879 GN=arp1 PE=2 SV=1 && sp|O14434|ARP1_ASPFU Scytalone dehydratase arp1 OS=Neosartorya fumigata (strain ATCC MYA-4609 / Af293 / CBS 101355 / FGSC A1100) OX=330879 GN=arp1 PE=2 SV=1 && PF02982:Scytalone dehydratase && PF02982:Scytalone dehydratase	-
gene-BCIN_04g06660	25086.3345187802	11943.0061513813	14255.0267804555	1301.12942058535	1077.84724450777	1039.71855564574	17094.7891502057	1139.56507357962	3.90696662352378	6.24483156960919e-32	2.57120531826042e-30	BCIN_04g06660	CP009808.1	2307343	2311647	+	4305	protein_coding	hypothetical protein && - && - && PF05794:T-complex protein 11 && PF05794:T-complex protein 11	-
gene-BCIN_01g04590	498.036420512768	859.506563633478	351.36459723538	18.776319805347	23.2197808059353	15.8367727018887	569.635860460542	19.2776244377237	4.88629782980643	6.86112039931138e-32	2.8155667499101e-30	BCIN_01g04590	CP009805.1	1667313	1668274	+	962	protein_coding	hypothetical protein && - && - && - && -	-
gene-BCIN_13g04040	9728.21140670271	8869.75330100115	5700.83163635256	493.747668955422	422.450205630565	738.819874309852	8099.59878135214	551.67258296528	3.87573026909112	7.50700149680225e-32	3.07041332743382e-30	Bcmxr2	CP009817.1	1434356	1435280	+	816	protein_coding	Bcmxr2 && sp|Q9M0Z6|MSRB3_ARATH Peptide methionine sulfoxide reductase B3 OS=Arabidopsis thaliana OX=3702 GN=MSRB3 PE=2 SV=2 && sp|Q9M0Z6|MSRB3_ARATH Peptide methionine sulfoxide reductase B3 OS=Arabidopsis thaliana OX=3702 GN=MSRB3 PE=2 SV=2 && PF01641:SelR domain && PF01641:SelR domain	-
gene-BCIN_02g00220	1680.12286438042	2559.32109068182	2904.06376842531	192.63113281782	116.098904029676	97.0863022159265	2381.16924116252	135.272113021141	4.13768179977491	8.87012972172427e-32	3.61596839348971e-30	BCIN_02g00220	CP009806.1	189996	192115	+	2120	protein_coding	hypothetical protein && sp|G0R6T3|SORD_HYPJQ FAD-linked oxidoreductase sor8 OS=Hypocrea jecorina (strain QM6a) OX=431241 GN=sor8 PE=3 SV=1 && sp|G0R6T3|SORD_HYPJQ FAD-linked oxidoreductase sor8 OS=Hypocrea jecorina (strain QM6a) OX=431241 GN=sor8 PE=3 SV=1 && PF01565:FAD binding domain|PF08031:Berberine and berberine like && PF01565:FAD binding domain|PF08031:Berberine and berberine like	FAD_binding_4
gene-BCIN_03g06850	2637.19285319713	3963.77253744374	2365.22611427575	263.563896526909	238.939034744947	177.6472763951	2988.73050163887	226.716735888985	3.72056043641096	9.62278944590226e-32	3.90989129065081e-30	Bcccs1	CP009807.1	2316900	2318265	-	1144	protein_coding	Bcccs1 && sp|Q6BZU2|CCS1_YARLI Superoxide dismutase 1 copper chaperone OS=Yarrowia lipolytica (strain CLIB 122 / E 150) OX=284591 GN=CCS1 PE=3 SV=1 && sp|Q6BZU2|CCS1_YARLI Superoxide dismutase 1 copper chaperone OS=Yarrowia lipolytica (strain CLIB 122 / E 150) OX=284591 GN=CCS1 PE=3 SV=1 && PF00403:Heavy-metal-associated domain && PF00403:Heavy-metal-associated domain	HMA
gene-BCIN_12g05690	11318.3276890627	7626.27473299533	4783.5106408857	406.124843197136	537.051059285665	499.891173111792	7909.37102098126	481.022358531531	4.03936369999798	1.14185636666321e-31	4.62433109541769e-30	Bcgst20	CP009816.1	1964879	1966150	+	1213	protein_coding	Bcgst20 && sp|Q9P6M1|GST3_SCHPO Glutathione S-transferase 3 OS=Schizosaccharomyces pombe (strain 972 / ATCC 24843) OX=284812 GN=gst3 PE=1 SV=3 && sp|Q9P6M1|GST3_SCHPO Glutathione S-transferase 3 OS=Schizosaccharomyces pombe (strain 972 / ATCC 24843) OX=284812 GN=gst3 PE=1 SV=3 && PF13417:Glutathione S-transferase, N-terminal domain|PF00043:Glutathione S-transferase, C-terminal domain && PF13417:G…	GST_C
gene-BCIN_15g05350	14210.5391913176	8596.54245173622	10201.3640781225	1046.60597433509	578.247444586518	700.260775557428	11002.8152403921	775.038064826344	3.8273409075022	1.36971227874494e-31	5.52898237485537e-30	BCIN_15g05350	CP009819.1	1868475	1876427	-	6826	protein_coding	hypothetical protein && - && - && - && -	-
gene-BCIN_01g03120	58.5042783132468	44.3044620429628	37.7304265487657	636.30861562565	695.84439899077	689.243890199592	46.8463889683251	673.798968272004	-3.85353066173662	1.7134594320232e-31	6.89402309587968e-30	BCIN_01g03120	CP009805.1	1126854	1128920	-	1905	protein_coding	hypothetical protein && sp|O74923|YJ7D_SCHPO Uncharacterized transporter C757.13 OS=Schizosaccharomyces pombe (strain 972 / ATCC 24843) OX=284812 GN=SPCC757.13 PE=3 SV=1 && sp|O74923|YJ7D_SCHPO Uncharacterized transporter C757.13 OS=Schizosaccharomyces pombe (strain 972 / ATCC 24843) OX=284812 GN=SPCC757.13 PE=3 SV=1 && PF07690:Major Facilitator Superfamily && PF07690:Major Facilitator Superfamily	MFS_1
gene-BCIN_15g04710	3030.22159468612	3192.87489789619	2807.3795503941	358.140914805694	405.222626322935	347.720444106687	3010.15868099213	370.361328411772	3.0229102038968	1.77587895597564e-31	7.12196651435426e-30	BCIN_15g04710	CP009819.1	1598984	1601604	-	2433	protein_coding	hypothetical protein && sp|Q9US40|YFZ1_SCHPO Uncharacterized amino-acid permease C1039.01 OS=Schizosaccharomyces pombe (strain 972 / ATCC 24843) OX=284812 GN=SPAC1039.01 PE=3 SV=1 && sp|Q9US40|YFZ1_SCHPO Uncharacterized amino-acid permease C1039.01 OS=Schizosaccharomyces pombe (strain 972 / ATCC 24843) OX=284812 GN=SPAC1039.01 PE=3 SV=1 && PF13520:Amino acid permease && PF13520:Amino acid permease	-
gene-BCIN_07g04100	1477.60805483457	1345.37883070464	774.652820079345	82.754890993937	61.4200653576353	81.9380848489025	1199.21323520618	75.3710137334916	3.99062170609657	1.82075301544177e-31	7.27829813810251e-30	BCIN_07g04100	CP009811.1	1473039	1474950	+	1757	protein_coding	hypothetical protein && sp|Q9P900|OMTB_ASPFN Demethylsterigmatocystin 6-O-methyltransferase OS=Aspergillus flavus (strain ATCC 200026 / FGSC A1120 / NRRL 3357 / JCM 12722 / SRRC 167) OX=332952 GN=omtB PE=3 SV=1 && sp|Q9P900|OMTB_ASPFN Demethylsterigmatocystin 6-O-methyltransferase OS=Aspergillus flavus (strain ATCC 200026 / FGSC A1120 / NRRL 3357 / JCM 12722 / SRRC 167) OX=332952 GN=omtB PE=3 SV=…	-
gene-BCIN_05g07030	21675.0850602078	18575.3841192129	20225.8667817977	1762.19238469442	2654.54526374951	2110.42210136039	20158.7786537394	2175.71991660144	3.21189082063922	1.839545082726e-31	7.32969705220374e-30	BCIN_05g07030	CP009809.1	2448002	2450507	+	2317	protein_coding	hypothetical protein && sp|Q12556|AMO1_ASPNG Copper amine oxidase 1 OS=Aspergillus niger OX=5061 GN=AO-I PE=1 SV=2 && sp|Q12556|AMO1_ASPNG Copper amine oxidase 1 OS=Aspergillus niger OX=5061 GN=AO-I PE=1 SV=2 && PF01179:Copper amine oxidase, enzyme domain && PF01179:Copper amine oxidase, enzyme domain	-
gene-BCIN_01g01550	33768.9694643461	38478.4252843132	28277.7756224702	3277.51093491113	4311.38897803108	3370.47836416284	33508.3901237098	3653.12609236835	3.19733046919213	1.91490138053516e-31	7.6054218174824e-30	BCIN_01g01550	CP009805.1	599576	600568	+	928	protein_coding	hypothetical protein && - && - && - && -	-
gene-BCIN_13g05580	67531.9384898909	83800.4131388627	39084.0056012027	4678.08530853961	3527.1596069403	2467.78232015518	63472.1190766521	3557.6757452117	4.15710736088807	1.9571100475581e-31	7.74814849597361e-30	BCIN_13g05580	CP009817.1	2124541	2126807	-	2115	protein_coding	hypothetical protein && sp|Q9P6C8|ADH1_NEUCR Alcohol dehydrogenase 1 OS=Neurospora crassa (strain ATCC 24698 / 74-OR23-1A / CBS 708.71 / DSM 1257 / FGSC 987) OX=367110 GN=adh-1 PE=3 SV=1 && sp|Q9P6C8|ADH1_NEUCR Alcohol dehydrogenase 1 OS=Neurospora crassa (strain ATCC 24698 / 74-OR23-1A / CBS 708.71 / DSM 1257 / FGSC 987) OX=367110 GN=adh-1 PE=3 SV=1 && PF00107:Zinc-binding dehydrogenase|PF08240:…	ADH_N
gene-BCIN_14g02720	21894.1010764574	17553.4278614219	14075.8072543489	1891.5403655757	1974.43039369179	1868.050623488	17841.112064076	1911.3404609185	3.22252339834462	1.99185531256983e-31	7.86051016640974e-30	Bcnfs1	CP009818.1	1065274	1067293	-	1768	protein_coding	Bcnfs1 && sp|P0DN31|NFS1_ARTBC Cysteine desulfurase, mitochondrial OS=Arthroderma benhamiae (strain ATCC MYA-4681 / CBS 112371) OX=663331 GN=ARB_05732-2 PE=3 SV=1 && sp|P0DN31|NFS1_ARTBC Cysteine desulfurase, mitochondrial OS=Arthroderma benhamiae (strain ATCC MYA-4681 / CBS 112371) OX=663331 GN=ARB_05732-2 PE=3 SV=1 && PF00266:Aminotransferase class-V && PF00266:Aminotransferase class-V	Aminotran_5
gene-BCIN_10g01150	3.00021940067932	2.95363080286419	3.53722748894678	399.170650676637	1363.97486605188	885.482160636039	3.16369256416343	882.875892454851	-8.11411953204765	2.02319472311582e-31	7.95875835029509e-30	BCIN_10g01150	CP009814.1	457625	459251	-	1471	protein_coding	hypothetical protein && - && - && PF13649:Methyltransferase domain && PF13649:Methyltransferase domain	-
gene-BCIN_03g07220	280.520513963517	553.805775537035	386.736872124848	17.3854813012473	14.2314785584765	17.2138833716182	407.021053875133	16.2769477437806	4.64255371468964	2.24919387762949e-31	8.81969611951729e-30	BCIN_03g07220	CP009807.1	2446196	2447319	-	1124	protein_coding	hypothetical protein && - && - && PF13649:Methyltransferase domain && PF13649:Methyltransferase domain	-
gene-BCIN_13g03870	4236.3097937592	2568.18198309041	8133.2650729183	244.787576721561	185.009221260194	185.221385078612	4979.25228325597	205.006061020122	4.60226237880761	2.58813013718704e-31	1.01166403337134e-29	BCIN_13g03870	CP009817.1	1356517	1360401	-	3885	protein_coding	hypothetical protein && sp|A3AWA4|HMA5_ORYSJ Copper-transporting ATPase HMA5 OS=Oryza sativa subsp. japonica OX=39947 GN=HMA5 PE=2 SV=1 && sp|A3AWA4|HMA5_ORYSJ Copper-transporting ATPase HMA5 OS=Oryza sativa subsp. japonica OX=39947 GN=HMA5 PE=2 SV=1 && PF00702:haloacid dehalogenase-like hydrolase|PF00122:E1-E2 ATPase|PF00403:Heavy-metal-associated domain && PF00702:haloacid dehalogenase-like hyd…	E1-E2_ATPase
gene-BCIN_09g04510	1504.61002944068	1553.60980230656	707.445497789357	52.8518631557917	56.1768890466176	22.722326050536	1255.2217765122	43.9170260843151	4.83808965866369	2.65600312784492e-31	1.0349195783956e-29	BCIN_09g04510	CP009813.1	1579679	1581768	+	1972	protein_coding	hypothetical protein && sp|Q4PRC2|DCE2_CANLF Glutamate decarboxylase 2 OS=Canis lupus familiaris OX=9615 GN=GAD2 PE=2 SV=1 && sp|Q4PRC2|DCE2_CANLF Glutamate decarboxylase 2 OS=Canis lupus familiaris OX=9615 GN=GAD2 PE=2 SV=1 && PF00282:Pyridoxal-dependent decarboxylase conserved domain && PF00282:Pyridoxal-dependent decarboxylase conserved domain	-
gene-BCIN_09g00570	3268.73903704012	2328.93788805841	1788.65803357742	125.87088462103	208.978027253418	123.251404940786	2462.11165289199	152.700105605078	4.0116698644075	2.87625716743311e-31	1.11721787836899e-29	BCIN_09g00570	CP009813.1	211527	213430	-	1904	protein_coding	hypothetical protein && - && - && - && -	-
gene-BCIN_06g00530	1741.62736209435	1853.40332879728	1233.31331781278	97.3586952869847	136.322584086459	150.793618335375	1609.44800290147	128.158299236273	3.65036759556751	3.77564055881032e-31	1.46196589913558e-29	BCIN_06g00530	CP009810.1	235607	236901	+	1056	protein_coding	hypothetical protein && sp|Q05016|YM71_YEAST NADP-dependent 3-hydroxy acid dehydrogenase OS=Saccharomyces cerevisiae (strain ATCC 204508 / S288c) OX=559292 GN=YMR226C PE=1 SV=1 && sp|Q05016|YM71_YEAST NADP-dependent 3-hydroxy acid dehydrogenase OS=Saccharomyces cerevisiae (strain ATCC 204508 / S288c) OX=559292 GN=YMR226C PE=1 SV=1 && PF00106:short chain dehydrogenase && PF00106:short chain dehydr…	adh_short
gene-BCIN_03g00010	1128.08249465543	450.428697436789	728.668862723037	11064.8157193658	13152.1332635941	13395.1554844584	769.06001827175	12537.3681558061	-4.0271827199698	3.9575301540116e-31	1.52760663944848e-29	BCIN_03g00010	CP009807.1	14220	17045	+	1966	protein_coding	hypothetical protein && - && - && - && -	-
gene-BCIN_10g01460	1015.57426712995	689.672792468788	463.376801052029	33.3801240983947	22.4707556186471	39.2476540872894	722.874620216922	31.6995112681104	4.50824809106658	4.56423851965648e-31	1.75630760731454e-29	BCIN_10g01460	CP009814.1	557337	559340	+	1960	protein_coding	hypothetical protein && - && - && - && -	-
gene-BCIN_01g09270	519.037956317523	937.777779909379	387.915947954497	25.730512325846	21.7217304313588	25.4765473899949	614.9105613938	24.3095967157332	4.65905675667641	4.88193374822346e-31	1.87272191484647e-29	BCIN_01g09270	CP009805.1	3221825	3223136	-	1002	protein_coding	hypothetical protein && - && - && PF04193:PQ loop repeat && PF04193:PQ loop repeat	-
gene-BCIN_07g06970	48332.0344352436	22088.7279592198	31326.8657179424	2715.61217925482	2157.94156457741	1872.87051083206	33915.8760374686	2248.8080848881	3.91471872984163	4.93936727875273e-31	1.88888744975708e-29	BCIN_07g06970	CP009811.1	2578426	2582228	-	3656	protein_coding	hypothetical protein && sp|Q4I877|NDE1_GIBZE Nuclear distribution protein nudE homolog 1 OS=Gibberella zeae (strain ATCC MYA-4620 / CBS 123657 / FGSC 9075 / NRRL 31084 / PH-1) OX=229533 GN=NDE1 PE=3 SV=1 && sp|Q4I877|NDE1_GIBZE Nuclear distribution protein nudE homolog 1 OS=Gibberella zeae (strain ATCC MYA-4620 / CBS 123657 / FGSC 9075 / NRRL 31084 / PH-1) OX=229533 GN=NDE1 PE=3 SV=1 && PF04880:N…	-
gene-BCIN_03g00500	505317.952998216	595877.292693033	245922.203941536	23394.5990582104	22721.6790563886	32258.8174384125	449039.149877595	26125.0318510038	4.10333146136267	5.24217464187817e-31	1.99849818445923e-29	Bcspl1	CP009807.1	184966	186400	+	1435	protein_coding	Bcspl1 && sp|O74238|SNP1_PHANO Protein SnodProt1 OS=Phaeosphaeria nodorum (strain SN15 / ATCC MYA-4574 / FGSC 10173) OX=321614 GN=SNOG_13722 PE=2 SV=1 && sp|O74238|SNP1_PHANO Protein SnodProt1 OS=Phaeosphaeria nodorum (strain SN15 / ATCC MYA-4574 / FGSC 10173) OX=321614 GN=SNOG_13722 PE=2 SV=1 && PF07249:Cerato-platanin && PF07249:Cerato-platanin	-
gene-BCIN_08g02720	1578.11540475732	1897.70779084024	1241.56684862032	151.601396946876	157.295289330529	148.039396995916	1572.46334807263	152.312027757774	3.36769650659686	5.70928486218553e-31	2.16987958823741e-29	Bcpet191	CP009812.1	1037590	1038470	-	833	protein_coding	Bcpet191 && sp|Q02772|PT191_YEAST Mitochondrial protein PET191 OS=Saccharomyces cerevisiae (strain ATCC 204508 / S288c) OX=559292 GN=PET191 PE=1 SV=1 && sp|Q02772|PT191_YEAST Mitochondrial protein PET191 OS=Saccharomyces cerevisiae (strain ATCC 204508 / S288c) OX=559292 GN=PET191 PE=1 SV=1 && PF10203:Cytochrome c oxidase assembly protein PET191 && PF10203:Cytochrome c oxidase assembly protein PET…	-
gene-BCIN_01g05780	52242.8204240291	41437.9633487831	42818.1387537008	4942.34462431857	6163.72826619489	5575.2325463997	45499.640842171	5560.43514563772	3.03259035086049	6.00792391638074e-31	2.27637657101641e-29	BCIN_01g05780	CP009805.1	2015936	2019623	+	3519	protein_coding	hypothetical protein && sp|Q9UUD1|SREBP_SCHPO Sterol regulatory element-binding protein 1 OS=Schizosaccharomyces pombe (strain 972 / ATCC 24843) OX=284812 GN=sre1 PE=1 SV=1 && sp|Q9UUD1|SREBP_SCHPO Sterol regulatory element-binding protein 1 OS=Schizosaccharomyces pombe (strain 972 / ATCC 24843) OX=284812 GN=sre1 PE=1 SV=1 && PF09427:Domain of unknown function (DUF2014)|PF00010:Helix-loop-helix D…	HLH
gene-BCIN_04g05390	4870.85619700288	4956.19248720611	3228.30962157876	470.103414385726	417.956054506835	376.639768171006	4351.78610192925	421.566412354522	3.36763454309421	6.81762237671502e-31	2.5752682445622e-29	Bccia1	CP009808.1	1870103	1871746	-	1644	protein_coding	Bccia1 && sp|A6RT32|CIAO1_BOTFB Probable cytosolic iron-sulfur protein assembly protein 1 OS=Botryotinia fuckeliana (strain B05.10) OX=332648 GN=cia1 PE=3 SV=1 && sp|A6RT32|CIAO1_BOTFB Probable cytosolic iron-sulfur protein assembly protein 1 OS=Botryotinia fuckeliana (strain B05.10) OX=332648 GN=cia1 PE=3 SV=1 && PF00400:WD domain, G-beta repeat && PF00400:WD domain, G-beta repeat	WD40
gene-BCIN_15g04810	28.5020843064536	10.3377078100247	12.9698341261382	404.734004693036	1011.93302802641	977.748575507913	17.2698754142055	798.138536075785	-5.54268449204963	7.34212475872302e-31	2.76493673840691e-29	Bcmfs1	CP009819.1	1625525	1628745	+	3059	protein_coding	Bcmfs1 && sp|Q2UEK9|ASTH_ASPOR MFS-type transporter astH OS=Aspergillus oryzae (strain ATCC 42149 / RIB 40) OX=510516 GN=astH PE=2 SV=1 && sp|Q2UEK9|ASTH_ASPOR MFS-type transporter astH OS=Aspergillus oryzae (strain ATCC 42149 / RIB 40) OX=510516 GN=astH PE=2 SV=1 && PF07690:Major Facilitator Superfamily && PF07690:Major Facilitator Superfamily	MFS_1
gene-BCIN_12g04870	30.0021940067932	17.7217848171851	24.7605924226275	488.184314939023	576.749394211941	422.084420272078	24.1615237488686	495.672709807681	-4.35811565247547	9.56467655291403e-31	3.59096914229769e-29	BCIN_12g04870	CP009816.1	1649862	1651859	+	1868	protein_coding	hypothetical protein && sp|F5HN69|CPAT_ASPOZ MFS transporter cpaT OS=Aspergillus oryzae OX=5062 GN=cpaT PE=3 SV=1 && sp|F5HN69|CPAT_ASPOZ MFS transporter cpaT OS=Aspergillus oryzae OX=5062 GN=cpaT PE=3 SV=1 && PF07690:Major Facilitator Superfamily && PF07690:Major Facilitator Superfamily	MFS_1
gene-BCIN_10g01780	102.007459623097	162.44969415753	106.116824668403	1479.85216836217	4693.39182354808	3964.01306281623	123.52465948301	3379.08568490883	-4.77489069117278	1.07698892140029e-30	4.03120216882922e-29	BCIN_10g01780	CP009814.1	686984	688513	+	1264	protein_coding	hypothetical protein && - && - && PF14021:Tuberculosis necrotizing toxin && PF14021:Tuberculosis necrotizing toxin	-
gene-BCIN_01g02770	5643.41269267781	4802.60368545717	4978.05815277777	708.632217838839	677.118769308565	619.01124604339	5141.35817697092	668.254077730264	2.94367522983796	1.15396961474464e-30	4.30629386142775e-29	BCIN_01g02770	CP009805.1	1029109	1031334	-	2159	protein_coding	hypothetical protein && sp|Q09910|YAJB_SCHPO Uncharacterized protein C30D11.11 OS=Schizosaccharomyces pombe (strain 972 / ATCC 24843) OX=284812 GN=SPAC30D11.11 PE=4 SV=1 && sp|Q09910|YAJB_SCHPO Uncharacterized protein C30D11.11 OS=Schizosaccharomyces pombe (strain 972 / ATCC 24843) OX=284812 GN=SPAC30D11.11 PE=4 SV=1 && PF03006:Haemolysin-III related && PF03006:Haemolysin-III related	-
gene-BCIN_01g07590	8385.61322489871	8100.33247685503	8615.50708724471	1215.59285258321	920.551955177241	1032.83300229709	8367.15092966615	1056.32593668585	2.98562840818438	1.27441338677715e-30	4.74143197393715e-29	BCIN_01g07590	CP009805.1	2638727	2640859	+	1930	protein_coding	hypothetical protein && - && - && - && -	-
gene-BCIN_09g00740	538.539382421939	872.797902246367	594.254218143059	33.3801240983947	32.2080830533941	51.6416501148545	668.530500937122	39.0766190888811	4.094934771977	1.34479694711672e-30	4.98826783507079e-29	BCIN_09g00740	CP009813.1	258569	260394	+	1674	protein_coding	hypothetical protein && - && - && PF11951:Fungal specific transcription factor domain && PF11951:Fungal specific transcription factor domain	-
gene-BCIN_08g06350	1342.598181804	1465.00087822064	964.484028652823	96.6632760349348	70.4083676050941	117.054406927004	1257.36102955915	94.7086835223442	3.72939963068822	1.42194088703275e-30	5.25862689719418e-29	BCIN_08g06350	CP009812.1	2359142	2360467	+	1254	protein_coding	hypothetical protein && - && - && - && -	-
novel.459	523.538285418542	513.931759698369	280.620047456445	18.776319805347	13.4824533711882	22.0337707156713	439.363364191118	18.0975146307355	4.59730397449166	1.71476281392435e-30	6.32261202316225e-29	-	CP009810.1	1820765	1822494	-	1657	-	- && - && -	-
gene-BCIN_14g02500	8691.635603768	14385.65882535	12522.9643867013	141.865527418178	151.303087832223	565.992485258806	11866.7529386064	286.387033503069	5.37248127301686	1.79600299025146e-30	6.60244908797204e-29	BCIN_14g02500	CP009818.1	981345	984799	+	3404	protein_coding	hypothetical protein && sp|Q9UV10|HET6_NEUCR Heterokaryon incompatibility protein 6, OR allele OS=Neurospora crassa (strain ATCC 24698 / 74-OR23-1A / CBS 708.71 / DSM 1257 / FGSC 987) OX=367110 GN=het-6 PE=4 SV=1 && sp|Q9UV10|HET6_NEUCR Heterokaryon incompatibility protein 6, OR allele OS=Neurospora crassa (strain ATCC 24698 / 74-OR23-1A / CBS 708.71 / DSM 1257 / FGSC 987) OX=367110 GN=het-6 PE=4…	-
gene-BCIN_11g05550	303.022159468612	203.800525397629	188.652132743828	2304.61940129334	4557.06923946162	4315.86483893211	231.824939203356	3725.85115989569	-4.00788110160379	1.96187578547006e-30	7.19082780478524e-29	BCIN_11g05550	CP009815.1	1973293	1975271	-	1821	protein_coding	hypothetical protein && sp|A0A068AA98|BREF4_EUPBR Cytochrome P450 monooxygenase orf4 OS=Eupenicillium brefeldianum OX=1131482 GN=orf4 PE=2 SV=1 && sp|A0A068AA98|BREF4_EUPBR Cytochrome P450 monooxygenase orf4 OS=Eupenicillium brefeldianum OX=1131482 GN=orf4 PE=2 SV=1 && PF00067:Cytochrome P450 && PF00067:Cytochrome P450	p450
gene-BCIN_05g02680	7985.08393490802	7197.99826658002	6809.16291622256	1004.88081921209	1036.65085920692	908.204486686575	7330.7483725702	983.245388368528	2.89833938090511	2.86695283424593e-30	1.04771010084632e-28	Bctrr1	CP009809.1	976595	978583	+	1640	protein_coding	Bctrr1 && sp|P51978|TRXB_NEUCR Thioredoxin reductase OS=Neurospora crassa (strain ATCC 24698 / 74-OR23-1A / CBS 708.71 / DSM 1257 / FGSC 987) OX=367110 GN=cys-9 PE=3 SV=1 && sp|P51978|TRXB_NEUCR Thioredoxin reductase OS=Neurospora crassa (strain ATCC 24698 / 74-OR23-1A / CBS 708.71 / DSM 1257 / FGSC 987) OX=367110 GN=cys-9 PE=3 SV=1 && PF07992:Pyridine nucleotide-disulphide oxidoreductase && PF07…	Pyr_redox_2
gene-BCIN_02g04410	5830.92640522027	6502.41821250551	4830.67367407166	728.799376148285	699.589524927212	594.911809323124	5721.33943059914	674.433570132874	3.08456629751876	2.89263113081291e-30	1.05397580317997e-28	BCIN_02g04410	CP009806.1	1565076	1567040	+	1918	protein_coding	hypothetical protein && sp|A2VDX7|EXO5_BOVIN Exonuclease V OS=Bos taurus OX=9913 GN=EXO5 PE=2 SV=2 && sp|A2VDX7|EXO5_BOVIN Exonuclease V OS=Bos taurus OX=9913 GN=EXO5 PE=2 SV=2 && PF09810:Exonuclease V - a 5' deoxyribonuclease && PF09810:Exonuclease V - a 5' deoxyribonuclease	-
gene-BCIN_04g06230	7068.51690800049	4838.04725509154	5783.36694442799	421.424066742234	672.624618184835	420.707309602348	5896.64370250667	504.918664843139	3.54601591959177	2.90301653041171e-30	1.05464882893075e-28	Bcfhg1	CP009808.1	2149265	2151046	-	1782	protein_coding	Bcfhg1 && sp|Q7TTP0|HMP_BORPE Flavohemoprotein OS=Bordetella pertussis (strain Tohama I / ATCC BAA-589 / NCTC 13251) OX=257313 GN=hmp PE=3 SV=1 && sp|Q7TTP0|HMP_BORPE Flavohemoprotein OS=Bordetella pertussis (strain Tohama I / ATCC BAA-589 / NCTC 13251) OX=257313 GN=hmp PE=3 SV=1 && PF00042:Globin|PF00175:Oxidoreductase NAD-binding domain && PF00042:Globin|PF00175:Oxidoreductase NAD-binding domain	NAD_binding_1
gene-BCIN_03g08070	1021.57470593131	1268.58442983017	1230.95516615348	114.744176588232	112.353778093235	139.77673297754	1173.70476730499	122.291562553002	3.26245641030311	2.98338708740852e-30	1.08066854262962e-28	BCIN_03g08070	CP009807.1	2779733	2780874	-	1085	protein_coding	hypothetical protein && sp|P27747|ACOC_CUPNH Dihydrolipoyllysine-residue acetyltransferase component of acetoin cleaving system OS=Cupriavidus necator (strain ATCC 17699 / DSM 428 / KCTC 22496 / NCIMB 10442 / H16 / Stanier 337) OX=381666 GN=acoC PE=1 SV=3 && sp|P27747|ACOC_CUPNH Dihydrolipoyllysine-residue acetyltransferase component of acetoin cleaving system OS=Cupriavidus necator (strain ATCC …	-
gene-BCIN_05g05290	78098.7112190835	42301.9003586209	28373.2807646718	2712.13508299457	3037.29713445379	2221.96806560847	49591.2974474587	2657.13342768561	4.22214501309752	3.12489170995018e-30	1.12693464610665e-28	BCIN_05g05290	CP009809.1	1873275	1875404	-	1688	protein_coding	hypothetical protein && sp|Q0VCN1|NMRL1_BOVIN NmrA-like family domain-containing protein 1 OS=Bos taurus OX=9913 GN=NMRAL1 PE=2 SV=1 && sp|Q0VCN1|NMRL1_BOVIN NmrA-like family domain-containing protein 1 OS=Bos taurus OX=9913 GN=NMRAL1 PE=2 SV=1 && PF05368:NmrA-like family && PF05368:NmrA-like family	NmrA
gene-BCIN_02g08440	32363.3666751279	33472.0210734584	19994.7679191865	2611.29929144734	2403.62182600795	3054.43146545993	28610.0518892576	2689.78419430507	3.41091608299364	3.12936029480717e-30	1.12693464610665e-28	Bcbsd2	CP009806.1	3012282	3014337	-	1912	protein_coding	Bcbsd2 && sp|P38356|BSD2_YEAST Metal homeostatis protein BSD2 OS=Saccharomyces cerevisiae (strain ATCC 204508 / S288c) OX=559292 GN=BSD2 PE=1 SV=1 && sp|P38356|BSD2_YEAST Metal homeostatis protein BSD2 OS=Saccharomyces cerevisiae (strain ATCC 204508 / S288c) OX=559292 GN=BSD2 PE=1 SV=1 && PF10176:Protein of unknown function (DUF2370) && PF10176:Protein of unknown function (DUF2370)	-
gene-BCIN_04g01000	1087.57953274625	1402.97463136049	850.113673176877	77.8869562295878	74.9025187288235	105.348966234303	1113.55594576121	86.0461470642382	3.69289963780982	3.65173315791472e-30	1.31122697577217e-28	BCIN_04g01000	CP009808.1	397581	399517	+	1504	protein_coding	hypothetical protein && sp|Q6Q887|SIRI_LEPMC Probable aminotransferase sirI OS=Leptosphaeria maculans OX=5022 GN=sirI PE=2 SV=1 && sp|Q6Q887|SIRI_LEPMC Probable aminotransferase sirI OS=Leptosphaeria maculans OX=5022 GN=sirI PE=2 SV=1 && PF00155:Aminotransferase class I and II && PF00155:Aminotransferase class I and II	Aminotran_1_2
gene-BCIN_13g00060	1018.57448653063	859.506563633478	1300.52064010277	60.5014749283405	69.6593424178059	101.90618955998	1059.53389675563	77.3556689687087	3.77563112093436	4.27909391374257e-30	1.53203965282748e-28	BCIN_13g00060	CP009817.1	27433	30727	+	2544	protein_coding	hypothetical protein && sp|P04386|GAL4_YEAST Regulatory protein GAL4 OS=Saccharomyces cerevisiae (strain ATCC 204508 / S288c) OX=559292 GN=GAL4 PE=1 SV=2 && sp|P04386|GAL4_YEAST Regulatory protein GAL4 OS=Saccharomyces cerevisiae (strain ATCC 204508 / S288c) OX=559292 GN=GAL4 PE=1 SV=2 && PF00172:Fungal Zn(2)-Cys(6) binuclear cluster domain|PF04082:Fungal specific transcription factor domain && P…	Fungal_trans
gene-BCIN_12g06410	12.0008776027173	35.4435696343702	8.25353080754249	503.483538484121	1234.39350865101	1326.84613028433	18.5659926815433	1021.57439247315	-5.80106190793969	4.51323922522294e-30	1.61120031531658e-28	Bcbot5	CP009816.1	2229477	2231592	+	2019	protein_coding	Bcbot5 && sp|B2RML5|BOT5_BOTFU Acetyltransferase BOT5 OS=Botryotinia fuckeliana OX=40559 GN=BOT5 PE=1 SV=1 && sp|B2RML5|BOT5_BOTFU Acetyltransferase BOT5 OS=Botryotinia fuckeliana OX=40559 GN=BOT5 PE=1 SV=1 && PF02458:Transferase family && PF02458:Transferase family	-
gene-BCIN_04g03550	6.00043880135865	17.7217848171851	10.6116824668403	323.369952203199	865.124091317912	652.061902116897	11.4446353617947	613.518648546002	-5.74635420409636	4.67738059643847e-30	1.66498573853625e-28	Bcstc4	CP009808.1	1296331	1298040	+	1544	protein_coding	Bcstc4 && - && - && - && -	-
gene-BCIN_13g05730	28553.0880362651	31509.3334049551	20598.4547439668	994.449530431344	528.811782225494	1816.40897337315	26886.9587283957	1113.22342867666	4.59395938407636	4.79146695991521e-30	1.70069539910554e-28	BCIN_13g05730	CP009817.1	2167589	2169995	+	2218	protein_coding	hypothetical protein && - && - && PF09949:Uncharacterized conserved protein (DUF2183) && PF09949:Uncharacterized conserved protein (DUF2183)	-
gene-BCIN_13g05270	7610.0565098231	5273.70779851401	8591.92557065173	462.453802613177	167.781641952565	415.198866923431	7158.56329299628	348.478103829724	4.36019030079117	5.85256509835942e-30	2.07137203710417e-28	BCIN_13g05270	CP009817.1	1970829	1974172	-	2907	protein_coding	hypothetical protein && sp|Q8LNW4|FLOT2_ORYSJ Flotillin-like protein 2 OS=Oryza sativa subsp. japonica OX=39947 GN=FLOT2 PE=3 SV=1 && sp|Q8LNW4|FLOT2_ORYSJ Flotillin-like protein 2 OS=Oryza sativa subsp. japonica OX=39947 GN=FLOT2 PE=3 SV=1 && PF01145:SPFH domain / Band 7 family && PF01145:SPFH domain / Band 7 family	-
gene-BCIN_14g03430	4801.85115078726	3364.18548446231	2753.14206223025	312.243244170401	340.057435028859	221.026262491577	3639.72623249327	291.108980563612	3.64428731064315	7.16534956492334e-30	2.52875422359809e-28	BCIN_14g03430	CP009818.1	1316487	1318008	-	1522	protein_coding	hypothetical protein && sp|Q5BA61|PELB_EMENI Pectin lyase B OS=Emericella nidulans (strain FGSC A4 / ATCC 38163 / CBS 112.46 / NRRL 194 / M139) OX=227321 GN=pelB PE=2 SV=1 && sp|Q5BA61|PELB_EMENI Pectin lyase B OS=Emericella nidulans (strain FGSC A4 / ATCC 38163 / CBS 112.46 / NRRL 194 / M139) OX=227321 GN=pelB PE=2 SV=1 && PF00544:Pectate lyase && PF00544:Pectate lyase	-
gene-BCIN_10g06130	79.5058141180021	153.588801748938	80.1771564161271	1321.99199814684	3323.4247559979	2878.84985506942	104.423924094356	2508.08886973806	-4.58841477269235	9.51409145537202e-30	3.34809281073377e-28	BCIN_10g06130	CP009814.1	2354903	2357037	-	1957	protein_coding	hypothetical protein && sp|A2QG68|RGXB_ASPNC Alpha-L-rhamnosidase rgxB OS=Aspergillus niger (strain CBS 513.88 / FGSC A1513) OX=425011 GN=rgxB PE=2 SV=2 && sp|A2QG68|RGXB_ASPNC Alpha-L-rhamnosidase rgxB OS=Aspergillus niger (strain CBS 513.88 / FGSC A1513) OX=425011 GN=rgxB PE=2 SV=2 && PF00295:Glycosyl hydrolases family 28 && PF00295:Glycosyl hydrolases family 28	-
gene-BCIN_04g00410	7236.52919443853	7866.99564342876	4949.7603328662	302.507374641702	488.364422111929	621.076912047984	6684.4283902445	470.649569600539	3.82800614329582	1.24490906230125e-29	4.36849907316621e-28	BCIN_04g00410	CP009808.1	157317	159312	+	1947	protein_coding	hypothetical protein && - && - && - && -	-
gene-BCIN_08g01720	38822.8390447904	33938.6947403109	29413.2256464221	1493.76055340316	1655.345663907	3396.6434668877	34058.2531438412	2181.91656139929	3.96428693951917	2.01823365299934e-29	7.06210257276143e-28	BCIN_08g01720	CP009812.1	659696	662443	+	2506	protein_coding	hypothetical protein && - && - && - && -	-
gene-BCIN_06g05670	955.569879116365	438.614174225332	1183.79213296752	45.2022513832429	26.2158815550882	24.0994367202655	859.325395436407	31.8391898861989	4.75400719179449	2.24231299100743e-29	7.82402544206885e-28	BCIN_06g05670	CP009810.1	1948741	1950659	-	1768	protein_coding	hypothetical protein && sp|Q0CJ62|ATA_ASPTN 6-methylsalicylic acid decarboxylase atA OS=Aspergillus terreus (strain NIH 2624 / FGSC A1156) OX=341663 GN=atA PE=1 SV=1 && sp|Q0CJ62|ATA_ASPTN 6-methylsalicylic acid decarboxylase atA OS=Aspergillus terreus (strain NIH 2624 / FGSC A1156) OX=341663 GN=atA PE=1 SV=1 && PF01494:FAD binding domain && PF01494:FAD binding domain	FAD_binding_3
gene-BCIN_12g06400	234.017113252987	165.403324960394	161.533388661903	1878.32739978675	3835.75798410305	5099.44081000817	186.984608958428	3604.50873129933	-4.26992416057381	2.62163759456835e-29	9.12182185017133e-28	Bcbot3	CP009816.1	2226054	2228630	-	2036	protein_coding	Bcbot3 && sp|Q6WP51|BOT3_BOTFU Cytochrome P450 monooxygenase BOT3 OS=Botryotinia fuckeliana OX=40559 GN=BOT3 PE=1 SV=1 && sp|Q6WP51|BOT3_BOTFU Cytochrome P450 monooxygenase BOT3 OS=Botryotinia fuckeliana OX=40559 GN=BOT3 PE=1 SV=1 && PF00067:Cytochrome P450 && PF00067:Cytochrome P450	p450
gene-BCIN_05g04910	345518.767169534	284094.978773492	193014.713313529	28655.4456999678	27765.6146675876	22656.224738389	274209.486418852	26359.0950353148	3.37890315072245	3.31472367803654e-29	1.15009738401987e-27	BCIN_05g04910	CP009809.1	1751670	1754297	+	2415	protein_coding	hypothetical protein && - && - && PF15406:Pleckstrin homology domain && PF15406:Pleckstrin homology domain	-
gene-BCIN_10g00840	1729.62648449163	1794.33071273999	1719.09255962814	209.321194867017	116.098904029676	161.810503693211	1747.68325228659	162.410200863301	3.42705766822331	3.66905945606999e-29	1.26947401684528e-27	BCIN_10g00840	CP009814.1	351622	354793	-	2969	protein_coding	hypothetical protein && - && - && PF07690:Major Facilitator Superfamily && PF07690:Major Facilitator Superfamily	MFS_1
novel.648	813.059457584097	602.540683784294	284.157274945392	5.56335401639913	3.74512593644118	17.9024387064829	566.585805437927	9.0703062197744	5.95591963016853	3.87353449131932e-29	1.33647759879263e-27	-	CP009813.1	1510900	1512096	-	1197	-	- && - && -	-
gene-BCIN_02g00240	2818.70612693822	5868.86440529114	9313.51997839688	200.976163842418	317.586679410212	147.350841661052	6000.36350354208	221.971228304561	4.75713221954197	3.9335667698615e-29	1.35340993708438e-27	BCIN_02g00240	CP009806.1	194806	197042	-	1947	protein_coding	hypothetical protein && sp|E1ACQ2|NOTG_ASPSM Cytochrome P450 monooxygenase notG OS=Aspergillus sp. (strain MF297-2) OX=877550 GN=notG PE=1 SV=1 && sp|E1ACQ2|NOTG_ASPSM Cytochrome P450 monooxygenase notG OS=Aspergillus sp. (strain MF297-2) OX=877550 GN=notG PE=1 SV=1 && PF00067:Cytochrome P450 && PF00067:Cytochrome P450	p450
gene-BCIN_06g03510	8220.60115786135	6353.25985696087	5368.33225239157	525.041535297667	405.971651510223	735.377097635529	6647.39775573793	555.463428147806	3.5807684141966	3.96134249751122e-29	1.35918062581274e-27	BCIN_06g03510	CP009810.1	1229538	1232182	+	2473	protein_coding	hypothetical protein && - && - && - && -	-
gene-BCIN_11g02500	6882.50330515837	9169.54682749187	3727.05869752026	495.833926711572	392.489198139035	316.04689870291	6593.0362767235	401.456674517839	4.03752650189419	4.47559014181108e-29	1.53137089838367e-27	Bcrex2	CP009815.1	858674	859813	-	877	protein_coding	Bcrex2 && sp|O94626|ORN_SCHPO Probable oligoribonuclease OS=Schizosaccharomyces pombe (strain 972 / ATCC 24843) OX=284812 GN=rex2 PE=3 SV=2 && sp|O94626|ORN_SCHPO Probable oligoribonuclease OS=Schizosaccharomyces pombe (strain 972 / ATCC 24843) OX=284812 GN=rex2 PE=3 SV=2 && PF00929:Exonuclease && PF00929:Exonuclease	Exonuc_X-T
gene-BCIN_09g03330	66496.8627966565	40994.9187283535	47392.9529727386	5794.92862733174	5760.75271543382	5688.15562131751	51628.2448325829	5747.94565469435	3.16703659369638	4.51578723142569e-29	1.54085646084448e-27	BCIN_09g03330	CP009813.1	1195221	1200331	-	4894	protein_coding	hypothetical protein && sp|P87049|CGP1_SCHPO G1/S-specific cyclin pas1 OS=Schizosaccharomyces pombe (strain 972 / ATCC 24843) OX=284812 GN=pas1 PE=2 SV=3 && sp|P87049|CGP1_SCHPO G1/S-specific cyclin pas1 OS=Schizosaccharomyces pombe (strain 972 / ATCC 24843) OX=284812 GN=pas1 PE=2 SV=3 && PF08613:Cyclin && PF08613:Cyclin	-
gene-BCIN_07g02370	76951.1272983236	75335.307257854	42156.6772132678	6561.28064309072	5598.96327497956	5511.19690025728	64814.3705898151	5890.48027277585	3.45984115252521	4.62387385473543e-29	1.57339090506039e-27	BCIN_07g02370	CP009811.1	877973	879427	-	1320	protein_coding	hypothetical protein && - && - && PF01965:DJ-1/PfpI family && PF01965:DJ-1/PfpI family	DJ-1_PfpI
gene-BCIN_14g01290	4804.85137018794	2652.36046097204	3507.75059320556	72.3236022131886	133.326483337306	242.371477872384	3654.98747478851	149.340521140959	4.61290749532123	5.03114958443264e-29	1.70727361722286e-27	Bcpks11	CP009818.1	577684	586264	-	8361	protein_coding	Bcpks11 && sp|I1RVD8|FUSA1_GIBZE Highly reducing polyketide synthase PKS6 OS=Gibberella zeae (strain ATCC MYA-4620 / CBS 123657 / FGSC 9075 / NRRL 31084 / PH-1) OX=229533 GN=PKS6 PE=3 SV=1 && sp|I1RVD8|FUSA1_GIBZE Highly reducing polyketide synthase PKS6 OS=Gibberella zeae (strain ATCC MYA-4620 / CBS 123657 / FGSC 9075 / NRRL 31084 / PH-1) OX=229533 GN=PKS6 PE=3 SV=1 && PF08659:KR domain|PF16197:…	ketoacyl-synt
gene-BCIN_01g02600	35744.6139396935	48513.3859370443	23794.929318145	3434.67568587441	3071.00326788176	2722.54779405513	36017.6430649609	3076.07558260377	3.54952280450641	6.5550010216404e-29	2.21828418135075e-27	BCIN_01g02600	CP009805.1	966242	967447	+	981	protein_coding	hypothetical protein && - && - && PF04568:Mitochondrial ATPase inhibitor, IATP && PF04568:Mitochondrial ATPase inhibitor, IATP	-
gene-BCIN_02g07500	492.035981711409	370.680665759456	300.664336560476	10.4312887807484	23.9688059932235	12.3939960275651	387.79366134378	15.598030267179	4.64132048594818	8.86727871204536e-29	2.99258542762799e-27	BCIN_02g07500	CP009806.1	2661038	2662132	-	1095	protein_coding	hypothetical protein && - && - && - && -	-
novel.375	838.561322489871	1104.65792027121	728.668862723037	49.3747668955422	60.671040170347	86.7579721929556	890.629368494705	65.6012597529483	3.7621391169237	1.1546697407413e-28	3.886234506168e-27	-	CP009809.1	1652899	1657226	-	4328	-	- && - && -	-
gene-BCIN_03g04010	45520.828856807	34690.3937796399	23364.5666403231	984.713660902645	2335.46053396472	731.934320961205	34525.2630922567	1350.70283860952	4.67597410527761	1.21216125179878e-28	4.06864559299418e-27	Bccel5A	CP009807.1	1336633	1338516	-	1822	protein_coding	Bccel5A && sp|B8MW97|EGLB_ASPFN probable endo-beta-1,4-glucanase B OS=Aspergillus flavus (strain ATCC 200026 / FGSC A1120 / NRRL 3357 / JCM 12722 / SRRC 167) OX=332952 GN=eglB PE=3 SV=1 && sp|B8MW97|EGLB_ASPFN probable endo-beta-1,4-glucanase B OS=Aspergillus flavus (strain ATCC 200026 / FGSC A1120 / NRRL 3357 / JCM 12722 / SRRC 167) OX=332952 GN=eglB PE=3 SV=1 && PF00150:Cellulase (glycosyl hydr…	-
gene-BCIN_07g01410	19589.9325767356	15872.8119345921	12693.9303820004	1751.06567666162	1502.5445257002	2027.79546117662	16052.2249644427	1760.46855451282	3.188666270528	1.23351517808433e-28	4.12910012999937e-27	BCIN_07g01410	CP009811.1	517067	519622	+	2483	protein_coding	hypothetical protein && - && - && - && -	-
gene-BCIN_07g00890	48.0035104108692	53.1653544515554	67.2073222899889	3139.81792300526	769.997892532306	1597.44837688617	56.1253957174711	1835.75473080791	-5.02828366761399	1.32814904135627e-28	4.43386404292775e-27	BCIN_07g00890	CP009811.1	318000	319895	-	1681	protein_coding	hypothetical protein && sp|Q12713|CHI33_TRIHA Endochitinase 33 OS=Trichoderma harzianum OX=5544 GN=chit33 PE=1 SV=1 && sp|Q12713|CHI33_TRIHA Endochitinase 33 OS=Trichoderma harzianum OX=5544 GN=chit33 PE=1 SV=1 && PF00704:Glycosyl hydrolases family 18|PF00734:Fungal cellulose binding domain && PF00704:Glycosyl hydrolases family 18|PF00734:Fungal cellulose binding domain	-
gene-BCIN_07g04570	4483.82789431525	4198.58618627144	2526.75950293765	212.798291127267	203.7348509424	362.868661473711	3736.39119450811	259.800601181126	3.84571434583407	1.36462220652236e-28	4.54334595551597e-27	BCIN_07g04570	CP009811.1	1644286	1646002	-	1717	protein_coding	hypothetical protein && sp|E7CQW6|UGTA1_STABO UDP-glucosyltransferase A1 OS=Starmerella bombicola OX=75736 GN=ugtA1 PE=1 SV=1 && sp|E7CQW6|UGTA1_STABO UDP-glucosyltransferase A1 OS=Starmerella bombicola OX=75736 GN=ugtA1 PE=1 SV=1 && PF00201:UDP-glucoronosyl and UDP-glucosyl transferase && PF00201:UDP-glucoronosyl and UDP-glucosyl transferase	UDPGT
gene-BCIN_08g05970	1377.10070491181	1231.66404479437	1741.49500039147	151.601396946876	146.059911521206	175.581610390505	1450.08658336588	157.747639619529	3.20056173812435	1.45964060171102e-28	4.84663460008992e-27	BCIN_08g05970	CP009812.1	2229250	2232344	+	2974	protein_coding	hypothetical protein && sp|P53388|DIP5_YEAST Dicarboxylic amino acid permease OS=Saccharomyces cerevisiae (strain ATCC 204508 / S288c) OX=559292 GN=DIP5 PE=1 SV=1 && sp|P53388|DIP5_YEAST Dicarboxylic amino acid permease OS=Saccharomyces cerevisiae (strain ATCC 204508 / S288c) OX=559292 GN=DIP5 PE=1 SV=1 && PF00324:Amino acid permease && PF00324:Amino acid permease	AA_permease
gene-BCIN_05g07640	2488.6819928635	1877.03237522019	2059.84547439668	15189.3473032737	15517.5548050504	17637.34490256	2141.85328082679	16114.749003628	-2.91151982714544	1.82489181407764e-28	6.04318061326728e-27	BCIN_05g07640	CP009809.1	2703252	2705977	-	2113	protein_coding	hypothetical protein && sp|L0E2R0|PHQM_PENFE Cytochrome P450 monooxygenase phqM OS=Penicillium fellutanum OX=70095 GN=phqM PE=3 SV=1 && sp|L0E2R0|PHQM_PENFE Cytochrome P450 monooxygenase phqM OS=Penicillium fellutanum OX=70095 GN=phqM PE=3 SV=1 && PF00067:Cytochrome P450 && PF00067:Cytochrome P450	p450
gene-BCIN_04g06040	2028.14831485922	1414.78915457195	1628.30372074517	108.485403319783	105.612551407641	187.975606418071	1690.41373005878	134.024520381832	3.65612904213336	3.20454100101189e-28	1.05835535947858e-26	BCIN_04g06040	CP009808.1	2081674	2084889	-	2923	protein_coding	hypothetical protein && sp|Q76KJ8|ACSA1_KOMHA Cellulose synthase 1 OS=Komagataeibacter hansenii OX=436 GN=acsAB PE=1 SV=1 && sp|Q76KJ8|ACSA1_KOMHA Cellulose synthase 1 OS=Komagataeibacter hansenii OX=436 GN=acsAB PE=1 SV=1 && PF13632:Glycosyl transferase family group 2 && PF13632:Glycosyl transferase family group 2	-
gene-BCIN_11g04130	17155.2545330844	19408.3080056206	10963.0470640757	1136.31505784952	457.654389433112	358.737329464523	15842.2032009269	650.902258915719	4.60508874878805	3.45740724960152e-28	1.13882384925541e-26	BCIN_11g04130	CP009815.1	1553355	1554653	+	1161	protein_coding	hypothetical protein && sp|P22143|CYAH_ALBVE Cyanamide hydratase OS=Albifimbria verrucaria OX=1859699 GN=CAH PE=1 SV=1 && sp|P22143|CYAH_ALBVE Cyanamide hydratase OS=Albifimbria verrucaria OX=1859699 GN=CAH PE=1 SV=1 && - && -	-
gene-BCIN_11g03760	28.5020843064536	25.1058618243456	14.1489099557871	4067.50720523981	576.000369024653	1063.12943703114	22.5856186955288	1902.21233709853	-6.40549691835218	3.51232449858345e-28	1.1538359629389e-26	BCIN_11g03760	CP009815.1	1326513	1329009	+	1876	protein_coding	hypothetical protein && sp|K0E3U9|ECDD_ASPRU Major facilitator-type transporter ecdD OS=Aspergillus rugulosus OX=41736 GN=ecdD PE=3 SV=1 && sp|K0E3U9|ECDD_ASPRU Major facilitator-type transporter ecdD OS=Aspergillus rugulosus OX=41736 GN=ecdD PE=3 SV=1 && PF00083:Sugar (and other) transporter && PF00083:Sugar (and other) transporter	Sugar_tr
novel.963	780.057044176624	798.957132174763	423.288222843965	48.6793476434923	30.7100326788176	39.9362094221542	667.434133065117	39.7751965814881	4.06639937502605	3.64297962812897e-28	1.19358313969891e-26	-	CP009820.1	317861	320351	-	2491	-	- && - && -	-
gene-BCIN_12g01090	388.528412387972	410.554681598122	206.338270188562	15.9946427971475	11.9844029966118	11.0168853578356	335.140454724886	12.9986437171983	4.68599346687732	4.12104157733685e-28	1.34664300431918e-26	BCIN_12g01090	CP009816.1	366348	367297	+	848	protein_coding	hypothetical protein && - && - && - && -	-
gene-BCIN_02g00720	1312.5959877972	2334.84514966414	2107.00850758263	58.4152171721908	47.937611986447	139.77673297754	1918.14988168133	82.0431873787258	4.54602049463247	4.93100151737803e-28	1.60706413569006e-26	BCIN_02g00720	CP009806.1	344897	346820	+	1924	protein_coding	hypothetical protein && - && - && - && -	-
gene-BCIN_04g05560	111578.159511264	53054.593296448	54038.22434864	5280.31838081482	4235.73743411497	5960.82353392394	72890.325718784	5158.95978295124	3.8205556876957	5.26737226533264e-28	1.71217321635234e-26	BCIN_04g05560	CP009808.1	1929255	1930793	-	1539	protein_coding	hypothetical protein && - && - && PF12223:Protein of unknown function (DUF3602) && PF12223:Protein of unknown function (DUF3602)	-
gene-BCIN_05g04840	52.5038395118882	44.3044620429628	64.849170630691	1265.6630387308	733.295658355182	676.849894172027	53.8858240618473	891.936197086003	-4.04400809511833	6.0584839865634e-28	1.9641573281373e-26	Bcdur3	CP009809.1	1711741	1714243	+	2346	protein_coding	Bcdur3 && sp|O94469|DUR31_SCHPO Probable urea active transporter 1 OS=Schizosaccharomyces pombe (strain 972 / ATCC 24843) OX=284812 GN=dur3-1 PE=3 SV=1 && sp|O94469|DUR31_SCHPO Probable urea active transporter 1 OS=Schizosaccharomyces pombe (strain 972 / ATCC 24843) OX=284812 GN=dur3-1 PE=3 SV=1 && PF00474:Sodium:solute symporter family && PF00474:Sodium:solute symporter family	-
gene-BCIN_09g00130	2487.18188316316	2673.03587659209	1695.51104303516	175.245651516572	158.044314517818	259.585361244002	2285.24293426347	197.625109092797	3.53087419461697	7.93306243014908e-28	2.56516196694245e-26	BCIN_09g00130	CP009813.1	41172	42107	+	936	protein_coding	hypothetical protein && sp|O74492|HIUH_SCHPO Probable 5-hydroxyisourate hydrolase OS=Schizosaccharomyces pombe (strain 972 / ATCC 24843) OX=284812 GN=SPCC285.04 PE=3 SV=1 && sp|O74492|HIUH_SCHPO Probable 5-hydroxyisourate hydrolase OS=Schizosaccharomyces pombe (strain 972 / ATCC 24843) OX=284812 GN=SPCC285.04 PE=3 SV=1 && PF00576:HIUase/Transthyretin family && PF00576:HIUase/Transthyretin family	-
gene-BCIN_03g06600	448081.267381757	249838.768721873	236117.009342176	24767.3566617569	29938.5367359108	18975.2079182022	311345.681815268	24560.3671052899	3.66411344936882	8.44613847067476e-28	2.72393478824477e-26	BCIN_03g06600	CP009807.1	2228667	2231555	-	2336	protein_coding	hypothetical protein && sp|Q01233|HSP70_NEUCR Heat shock 70 kDa protein OS=Neurospora crassa (strain ATCC 24698 / 74-OR23-1A / CBS 708.71 / DSM 1257 / FGSC 987) OX=367110 GN=hsps-1 PE=2 SV=2 && sp|Q01233|HSP70_NEUCR Heat shock 70 kDa protein OS=Neurospora crassa (strain ATCC 24698 / 74-OR23-1A / CBS 708.71 / DSM 1257 / FGSC 987) OX=367110 GN=hsps-1 PE=2 SV=2 && PF00012:Hsp70 protein && PF00012:Hs…	HSP70
gene-BCIN_12g02110	25473.3628214678	11067.2546183321	16305.439648215	1385.97056933543	1290.57039769763	1508.62473868862	17615.3523626716	1395.05523524056	3.65840752022678	8.92160344468399e-28	2.86978244137335e-26	BCIN_12g02110	CP009816.1	738428	744058	+	5631	protein_coding	hypothetical protein && - && - && PF14636:Folliculin-interacting protein N-terminus && PF14636:Folliculin-interacting protein N-terminus	-
gene-BCIN_01g09430	63.0046074142658	53.1653544515554	18.8652132743828	1167.60892419177	808.198177084006	919.221372044411	45.0117250467347	965.009491106728	-4.43718821984471	9.45788055287682e-28	3.03438287244505e-26	BCIN_01g09430	CP009805.1	3279244	3280611	-	1077	protein_coding	hypothetical protein && sp|Q8X1P1|CUTI_BLUGH Cutinase OS=Blumeria graminis f. sp. hordei OX=62688 GN=CUT1 PE=3 SV=1 && sp|Q8X1P1|CUTI_BLUGH Cutinase OS=Blumeria graminis f. sp. hordei OX=62688 GN=CUT1 PE=3 SV=1 && PF01083:Cutinase && PF01083:Cutinase	-
gene-BCIN_14g02080	145.510640932947	51.6885390501233	51.8793365045528	2029.23337748158	1607.40805192055	1583.67727018887	83.0261721625411	1740.106233197	-4.39553670878063	9.9886600597721e-28	3.19637121912707e-26	BCIN_14g02080	CP009818.1	862641	864460	+	1768	protein_coding	hypothetical protein && - && - && PF06985:Heterokaryon incompatibility protein (HET) && PF06985:Heterokaryon incompatibility protein (HET)	-
gene-BCIN_06g01710	2992.71885217763	2842.86964775678	2386.44947920943	314.329501926551	392.489198139035	364.934327478305	2740.67932638128	357.251009181297	2.93951489438832	1.35057343327579e-27	4.31066745421771e-26	BCIN_06g01710	CP009810.1	605062	607068	-	1908	protein_coding	hypothetical protein && sp|A0A2H5AIY2|TYDC2_NARPS Tyrosine decarboxylase 2 OS=Narcissus pseudonarcissus OX=39639 GN=TYDC2 PE=2 SV=1 && sp|A0A2H5AIY2|TYDC2_NARPS Tyrosine decarboxylase 2 OS=Narcissus pseudonarcissus OX=39639 GN=TYDC2 PE=2 SV=1 && PF00282:Pyridoxal-dependent decarboxylase conserved domain && PF00282:Pyridoxal-dependent decarboxylase conserved domain	-
gene-BCIN_15g00160	30237.7112297466	32225.5888746497	23652.2611427575	1477.07049135397	1709.27547739175	3231.39018652016	28705.1870823846	2139.24538508863	3.74608819610674	1.40832033295415e-27	4.4833950393427e-26	BCIN_15g00160	CP009819.1	90909	92535	-	1478	protein_coding	hypothetical protein && - && - && - && -	-
novel.904	2682.19614420732	2473.66579739876	1403.10023728222	180.809005532972	75.6515439161117	110.168853578356	2186.3207262961	122.209801009147	4.16011524456226	1.54015661121503e-27	4.89049214954448e-26	-	CP009818.1	1620185	1622386	-	2153	-	- && - && -	-
gene-BCIN_05g04920	567.041466728392	598.110237579998	435.078981140454	37.5526396106941	13.4824533711882	13.0825513624298	533.410228482948	21.3725481147707	4.63838161090526	1.7453812933507e-27	5.52793582960714e-26	BCIN_05g04920	CP009809.1	1758454	1760367	-	1687	protein_coding	hypothetical protein && sp|P40445|YIQ6_YEAST Uncharacterized transporter YIL166C OS=Saccharomyces cerevisiae (strain ATCC 204508 / S288c) OX=559292 GN=YIL166C PE=1 SV=1 && sp|P40445|YIQ6_YEAST Uncharacterized transporter YIL166C OS=Saccharomyces cerevisiae (strain ATCC 204508 / S288c) OX=559292 GN=YIL166C PE=1 SV=1 && PF07690:Major Facilitator Superfamily && PF07690:Major Facilitator Superfamily	MFS_1
novel.371	232.517003552648	481.441820866862	259.396682522764	2.08625775614967	0	2.06566600459418	324.451835647425	1.38397458691462	7.84237116137681	1.76847748153869e-27	5.58676057595035e-26	-	CP009809.1	1255922	1257996	-	1786	-	- && - && -	-
gene-BCIN_04g02120	12588.9206052504	9746.98164945182	9114.25616318621	956.896890820649	1411.16345285103	1255.92493079326	10483.3861392962	1207.99509148832	3.11744199206668	2.10412885777717e-27	6.63015297226113e-26	Bcsiw14	CP009808.1	812840	815236	-	2171	protein_coding	Bcsiw14 && sp|Q9ZVN4|DSP1_ARATH Tyrosine-protein phosphatase DSP1 OS=Arabidopsis thaliana OX=3702 GN=DSP1 PE=1 SV=1 && sp|Q9ZVN4|DSP1_ARATH Tyrosine-protein phosphatase DSP1 OS=Arabidopsis thaliana OX=3702 GN=DSP1 PE=1 SV=1 && PF03162:Tyrosine phosphatase family && PF03162:Tyrosine phosphatase family	-
gene-BCIN_08g03070	16541.7096656454	23934.7472110099	10341.6741018507	972.891533617797	1472.58351820867	1286.22136552731	16939.3769928354	1243.89880578459	3.76744334120596	2.14624187116897e-27	6.74564366225931e-26	Bcspn1	CP009812.1	1169939	1172143	+	2104	protein_coding	Bcspn1 && sp|Q4IJ11|IWS1_GIBZE Transcription factor IWS1 OS=Gibberella zeae (strain ATCC MYA-4620 / CBS 123657 / FGSC 9075 / NRRL 31084 / PH-1) OX=229533 GN=IWS1 PE=3 SV=1 && sp|Q4IJ11|IWS1_GIBZE Transcription factor IWS1 OS=Gibberella zeae (strain ATCC MYA-4620 / CBS 123657 / FGSC 9075 / NRRL 31084 / PH-1) OX=229533 GN=IWS1 PE=3 SV=1 && PF08711:TFIIS helical bundle-like domain && PF08711:TFIIS h…	-
gene-BCIN_13g05110	29979.6923612881	27866.0298096222	21279.9605735038	2548.0161395108	2547.43466196729	3717.51025293466	26375.2275814714	2937.65368480425	3.16640473895718	2.6869408347656e-27	8.42362771345804e-26	BCIN_13g05110	CP009817.1	1919379	1921773	+	2253	protein_coding	hypothetical protein && sp|Q02905|AMYA_ASPAW Alpha-amylase A OS=Aspergillus awamori OX=105351 GN=amyA PE=3 SV=1 && sp|Q02905|AMYA_ASPAW Alpha-amylase A OS=Aspergillus awamori OX=105351 GN=amyA PE=3 SV=1 && PF09260:Domain of unknown function (DUF1966)|PF00128:Alpha amylase, catalytic domain && PF09260:Domain of unknown function (DUF1966)|PF00128:Alpha amylase, catalytic domain	-
gene-BCIN_08g04160	2307.1687191224	3951.95801423228	1735.59962124322	196.803648330119	218.715354688165	170.761723046452	2664.90878486597	195.426908688245	3.7693726989918	3.00873149066509e-27	9.39014706171915e-26	BCIN_08g04160	CP009812.1	1607206	1608620	-	1140	protein_coding	hypothetical protein && - && - && - && -	-
gene-BCIN_15g00490	6490.97467336972	6372.45845717948	7090.96203950865	1038.95636256254	1062.11771557472	929.549702067382	6651.46505668595	1010.20792673488	2.71908589047057	3.01044222509778e-27	9.39014706171915e-26	Bcfcp1	CP009819.1	202028	206222	+	3484	protein_coding	Bcfcp1 && sp|Q9P376|FCP1_SCHPO RNA polymerase II subunit A C-terminal domain phosphatase OS=Schizosaccharomyces pombe (strain 972 / ATCC 24843) OX=284812 GN=fcp1 PE=1 SV=1 && sp|Q9P376|FCP1_SCHPO RNA polymerase II subunit A C-terminal domain phosphatase OS=Schizosaccharomyces pombe (strain 972 / ATCC 24843) OX=284812 GN=fcp1 PE=1 SV=1 && PF00533:BRCA1 C Terminus (BRCT) domain|PF03031:NLI interact…	NIF
gene-BCIN_07g06160	16889.7351161243	13399.1461371934	9946.68369891835	1114.75706103597	1639.61613497395	1086.54031841654	13411.8549840787	1280.30450480882	3.38899177663978	3.04483760482316e-27	9.47350984755055e-26	Bcpim1	CP009811.1	2263286	2267556	+	4204	protein_coding	Bcpim1 && sp|A2QCJ2|LONM_ASPNC Lon protease homolog, mitochondrial OS=Aspergillus niger (strain CBS 513.88 / FGSC A1513) OX=425011 GN=pim1 PE=3 SV=1 && sp|A2QCJ2|LONM_ASPNC Lon protease homolog, mitochondrial OS=Aspergillus niger (strain CBS 513.88 / FGSC A1513) OX=425011 GN=pim1 PE=3 SV=1 && PF00004:ATPase family associated with various cellular activities (AAA)|PF02190:ATP-dependent protease La…	AAA
gene-BCIN_02g04870	75554.5251673074	85466.2609116781	50967.9108882342	7262.95866840906	8544.87933658419	8358.37320992292	70662.8989890732	8055.40373830539	3.13291664859782	3.60582225297758e-27	1.11907327811003e-25	BCIN_02g04870	CP009806.1	1732732	1734798	+	1651	protein_coding	hypothetical protein && sp|Q9P8F8|H1_EMENI Histone H1 OS=Emericella nidulans (strain FGSC A4 / ATCC 38163 / CBS 112.46 / NRRL 194 / M139) OX=227321 GN=hhoA PE=3 SV=1 && sp|Q9P8F8|H1_EMENI Histone H1 OS=Emericella nidulans (strain FGSC A4 / ATCC 38163 / CBS 112.46 / NRRL 194 / M139) OX=227321 GN=hhoA PE=3 SV=1 && PF00538:linker histone H1 and H5 family && PF00538:linker histone H1 and H5 family	-
novel.316	616.545086839601	630.600176411504	361.976279702221	34.0755433504446	40.4473601135647	39.9362094221542	536.373847651109	38.1530376287212	3.8126382059006	3.98788128086149e-27	1.23454409977948e-25	-	CP009808.1	2369056	2370934	-	1760	-	- && - && -	-
gene-BCIN_08g00090	9167.17037877567	6015.06913003292	3695.22365011974	283.035635584305	470.387817617012	196.926825771312	6292.48771964278	316.78342632421	4.31234262409635	5.44118139739137e-27	1.68023681551445e-25	BCIN_08g00090	CP009812.1	45602	47301	-	1700	protein_coding	hypothetical protein && sp|O94284|HMT2_SCHPO Sulfide:quinone oxidoreductase, mitochondrial OS=Schizosaccharomyces pombe (strain 972 / ATCC 24843) OX=284812 GN=hmt2 PE=3 SV=1 && sp|O94284|HMT2_SCHPO Sulfide:quinone oxidoreductase, mitochondrial OS=Schizosaccharomyces pombe (strain 972 / ATCC 24843) OX=284812 GN=hmt2 PE=3 SV=1 && PF07992:Pyridine nucleotide-disulphide oxidoreductase && PF07992:Pyri…	Pyr_redox_2
gene-BCIN_03g02410	13382.4786367301	9240.43396676061	8732.23559437996	933.948055503003	868.120192067065	1341.99434765135	10451.7160659569	1048.02086507381	3.31788801987975	5.61920529006013e-27	1.7308833851078e-25	Bcsat4	CP009807.1	809333	811946	+	2562	protein_coding	Bcsat4 && sp|O14019|HAL4_SCHPO Serine/threonine-protein kinase hal4 OS=Schizosaccharomyces pombe (strain 972 / ATCC 24843) OX=284812 GN=hal4 PE=1 SV=1 && sp|O14019|HAL4_SCHPO Serine/threonine-protein kinase hal4 OS=Schizosaccharomyces pombe (strain 972 / ATCC 24843) OX=284812 GN=hal4 PE=1 SV=1 && PF00069:Protein kinase domain && PF00069:Protein kinase domain	Pkinase
gene-BCIN_10g01250	15200.6115935418	14697.2668750522	10036.2934619717	1496.54223041136	1811.14290286295	1481.08252529403	13311.3906435219	1596.25588618945	3.05988880101766	5.93110017913521e-27	1.82241167693229e-25	BCIN_10g01250	CP009814.1	488969	491369	+	2401	protein_coding	hypothetical protein && - && - && PF02179:BAG domain && PF02179:BAG domain	-
gene-BCIN_01g04180	1030.57536413335	784.188978160442	662.640616262697	59.8060556762906	89.1339972873	68.8555334864727	825.801652852162	72.5985288166878	3.50829085966497	5.94632007839449e-27	1.82255448159625e-25	BCIN_01g04180	CP009805.1	1520531	1522611	+	1868	protein_coding	hypothetical protein && sp|P46105|ACT22_STRCO Probable actinorhodin transporter OS=Streptomyces coelicolor (strain ATCC BAA-471 / A3(2) / M145) OX=100226 GN=actII-2 PE=3 SV=1 && sp|P46105|ACT22_STRCO Probable actinorhodin transporter OS=Streptomyces coelicolor (strain ATCC BAA-471 / A3(2) / M145) OX=100226 GN=actII-2 PE=3 SV=1 && PF07690:Major Facilitator Superfamily && PF07690:Major Facilitator …	MFS_1
gene-BCIN_09g04450	3144.22993191193	2940.3394642513	2899.34746510671	463.844641117277	402.226525573782	332.572226739663	2994.63895375665	399.547797810241	2.90594269055824	6.8154074123241e-27	2.08376020685711e-25	BCIN_09g04450	CP009813.1	1560533	1563355	+	2692	protein_coding	hypothetical protein && sp|P0CU81|CALJ_PENDC Acyltransferase calJ OS=Penicillium decumbens OX=69771 GN=calJ PE=1 SV=1 && sp|P0CU81|CALJ_PENDC Acyltransferase calJ OS=Penicillium decumbens OX=69771 GN=calJ PE=1 SV=1 && PF00144:Beta-lactamase && PF00144:Beta-lactamase	Beta-lactamase
gene-BCIN_02g05200	384.028083286953	285.025372476394	393.811327102742	18.776319805347	25.4668563678	27.5422133945891	354.288260955363	23.9284631892454	3.88908665614208	7.0314042821421e-27	2.14449149859307e-25	BCIN_02g05200	CP009806.1	1860196	1862977	-	2782	protein_coding	hypothetical protein && - && - && - && -	-
gene-BCIN_13g01670	133.50976333023	101.900262698814	109.65405215735	1339.37747944809	3491.95542313775	1556.82361212915	115.021359395465	2129.385504905	-4.21101921862084	7.50531784026609e-27	2.28339127987603e-25	BCIN_13g01670	CP009817.1	600272	602586	-	2268	protein_coding	hypothetical protein && - && - && - && -	-
gene-BCIN_04g06500	408.029838492388	490.302713275455	405.602085399231	22.9488353176464	23.2197808059353	41.3133200918836	434.644879055691	29.1606454051551	3.8953620184465	8.37640007469545e-27	2.54214480891003e-25	BCIN_04g06500	CP009808.1	2235862	2237261	-	1287	protein_coding	hypothetical protein && sp|C8V3Y7|ATND_EMENI Short chain dehydrogenase atnD OS=Emericella nidulans (strain FGSC A4 / ATCC 38163 / CBS 112.46 / NRRL 194 / M139) OX=227321 GN=atnD PE=2 SV=1 && sp|C8V3Y7|ATND_EMENI Short chain dehydrogenase atnD OS=Emericella nidulans (strain FGSC A4 / ATCC 38163 / CBS 112.46 / NRRL 194 / M139) OX=227321 GN=atnD PE=2 SV=1 && PF00106:short chain dehydrogenase && PF00…	adh_short
gene-BCIN_04g05010	151.511079734306	218.56867941195	229.919786781541	1666.91994716359	3327.16988193434	2583.45961641246	199.999848642599	2525.84981517013	-3.65727116310769	8.57169133432458e-27	2.59503753337199e-25	Bctsc13	CP009808.1	1729909	1731577	+	1556	protein_coding	Bctsc13 && sp|O94511|YN67_SCHPO Putative enoyl reductase C646.07c OS=Schizosaccharomyces pombe (strain 972 / ATCC 24843) OX=284812 GN=SPBC646.07c PE=3 SV=1 && sp|O94511|YN67_SCHPO Putative enoyl reductase C646.07c OS=Schizosaccharomyces pombe (strain 972 / ATCC 24843) OX=284812 GN=SPBC646.07c PE=3 SV=1 && PF02544:3-oxo-5-alpha-steroid 4-dehydrogenase && PF02544:3-oxo-5-alpha-steroid 4-dehydrogena…	-
novel.323	6288.45986382386	7391.46108416763	5171.4265888402	63.28315193654	128.083307026288	355.983108125064	6283.78251227723	182.449855695964	5.10567627811426	9.65395681609378e-27	2.91554216607312e-25	-	CP009809.1	471096	474872	+	3697	-	- && - && -	-
gene-BCIN_01g00100	79.5058141180021	67.9335084658763	78.9980805864782	666.211643463795	1064.36479113658	1340.61723698162	75.4791343901188	1023.73122386067	-3.76077656899884	1.00012248767619e-26	3.01305194336009e-25	Bcboa10	CP009805.1	53107	54450	-	1179	protein_coding	Bcboa10 && sp|G0LET9|BOA10_BOTFB Probable thioesterase BOA10 OS=Botryotinia fuckeliana (strain B05.10) OX=332648 GN=BOA10 PE=2 SV=1 && sp|G0LET9|BOA10_BOTFB Probable thioesterase BOA10 OS=Botryotinia fuckeliana (strain B05.10) OX=332648 GN=BOA10 PE=2 SV=1 && PF00975:Thioesterase domain && PF00975:Thioesterase domain	-
gene-BCIN_02g08130	28694.098348097	22425.4418707463	19139.937942691	2169.01264714361	1936.23010914009	3157.71476568964	23419.8260538448	2420.98584065778	3.274007061374	1.12893238928674e-26	3.39284011495615e-25	Bcaur1	CP009806.1	2906261	2909622	-	3247	protein_coding	Bcaur1 && sp|Q10142|AUR1_SCHPO Inositol phosphorylceramide synthase catalytic subunit aur1 OS=Schizosaccharomyces pombe (strain 972 / ATCC 24843) OX=284812 GN=aur1 PE=1 SV=1 && sp|Q10142|AUR1_SCHPO Inositol phosphorylceramide synthase catalytic subunit aur1 OS=Schizosaccharomyces pombe (strain 972 / ATCC 24843) OX=284812 GN=aur1 PE=1 SV=1 && PF14378:PAP2 superfamily && PF14378:PAP2 superfamily	-
gene-BCIN_12g01080	1131.08271405611	1191.7900289557	769.93651676075	116.135015092332	89.1339972873	101.90618955998	1030.93641992418	102.39173397987	3.33079963991322	1.19471014311055e-26	3.58181060381106e-25	BCIN_12g01080	CP009816.1	364152	366178	-	1954	protein_coding	hypothetical protein && - && - && PF00172:Fungal Zn(2)-Cys(6) binuclear cluster domain && PF00172:Fungal Zn(2)-Cys(6) binuclear cluster domain	Zn_clus
gene-BCIN_12g01870	26151.4124060213	14175.9510383467	12099.6761638573	1287.9164547964	580.494520148382	453.06941034099	17475.6798694084	773.826795095257	4.49711861826048	1.23251648923147e-26	3.68620912227292e-25	Bczta1	CP009816.1	649006	651017	+	1671	protein_coding	Bczta1 && sp|P38230|QOR_YEAST Probable quinone oxidoreductase OS=Saccharomyces cerevisiae (strain ATCC 204508 / S288c) OX=559292 GN=ZTA1 PE=1 SV=1 && sp|P38230|QOR_YEAST Probable quinone oxidoreductase OS=Saccharomyces cerevisiae (strain ATCC 204508 / S288c) OX=559292 GN=ZTA1 PE=1 SV=1 && PF08240:Alcohol dehydrogenase GroES-like domain|PF00107:Zinc-binding dehydrogenase && PF08240:Alcohol dehydro…	ADH_zinc_N
gene-BCIN_04g01420	6255.45745041639	5227.92652106961	4930.89511959182	828.24432919142	798.460849649259	802.166965117407	5471.42636369261	809.624047986028	2.75652365979659	1.25979523676215e-26	3.75869342137346e-25	Bcdre2	CP009808.1	537846	539553	+	1660	protein_coding	Bcdre2 && sp|A6SCX6|DRE2_BOTFB Fe-S cluster assembly protein DRE2 OS=Botryotinia fuckeliana (strain B05.10) OX=332648 GN=DRE2 PE=3 SV=1 && sp|A6SCX6|DRE2_BOTFB Fe-S cluster assembly protein DRE2 OS=Botryotinia fuckeliana (strain B05.10) OX=332648 GN=DRE2 PE=3 SV=1 && PF16803:Fe-S cluster assembly protein DRE2 N-terminus|PF05093:Cytokine-induced anti-apoptosis inhibitor 1, Fe-S biogenesis && PF168…	-
gene-BCIN_13g04780	1786.63065310454	2742.4462004594	1467.94940791291	175.245651516572	71.1573927923823	102.594744894844	1999.00875382562	116.332596401266	4.10202294553448	1.37768502251841e-26	4.10052178268613e-25	BCIN_13g04780	CP009817.1	1783453	1785178	-	1358	protein_coding	hypothetical protein && - && - && PF10601:LITAF-like zinc ribbon domain && PF10601:LITAF-like zinc ribbon domain	-
gene-BCIN_11g05060	3993.29202230418	3783.60105846902	3042.01564049423	495.138507459522	528.062757038206	417.953088262889	3606.30290708915	480.384784253539	2.90824891212301	1.51347193945763e-26	4.49384745100496e-25	Bcnar1	CP009815.1	1815329	1817309	-	1929	protein_coding	Bcnar1 && sp|A6RR15|NAR1_BOTFB Cytosolic Fe-S cluster assembly factor NAR1 OS=Botryotinia fuckeliana (strain B05.10) OX=332648 GN=NAR1 PE=3 SV=2 && sp|A6RR15|NAR1_BOTFB Cytosolic Fe-S cluster assembly factor NAR1 OS=Botryotinia fuckeliana (strain B05.10) OX=332648 GN=NAR1 PE=3 SV=2 && PF02906:Iron only hydrogenase large subunit, C-terminal domain && PF02906:Iron only hydrogenase large subunit, C-…	Fe_hyd_lg_C
gene-BCIN_16g04680	8834.14602530027	8044.21349160061	6010.92857955023	976.368629878046	1005.19180134081	725.048767612558	7629.76269881704	902.203066277139	3.08010872565965	1.89469441048705e-26	5.6122938509199e-25	BCIN_16g04680	CP009820.1	1711916	1714277	+	2240	protein_coding	hypothetical protein && sp|Q6MW04|MED19_NEUCR Mediator of RNA polymerase II transcription subunit 19 OS=Neurospora crassa (strain ATCC 24698 / 74-OR23-1A / CBS 708.71 / DSM 1257 / FGSC 987) OX=367110 GN=rox3 PE=3 SV=4 && sp|Q6MW04|MED19_NEUCR Mediator of RNA polymerase II transcription subunit 19 OS=Neurospora crassa (strain ATCC 24698 / 74-OR23-1A / CBS 708.71 / DSM 1257 / FGSC 987) OX=367110 GN…	-
gene-BCIN_06g01000	8798.14339249212	7771.00264233568	4117.33279713405	515.305665768969	182.013120511041	206.566600459418	6895.49294398728	301.295128913143	4.51610177573418	1.92803006376051e-26	5.69737496353344e-25	BCIN_06g01000	CP009810.1	377052	378662	+	1555	protein_coding	hypothetical protein && - && - && PF12138:Spherulation-specific family 4 && PF12138:Spherulation-specific family 4	-
gene-BCIN_15g00610	6337.96348393507	7041.45583402822	6578.06405361137	835.893940963968	425.446306379718	725.737322947422	6652.49445719155	662.359190097036	3.32800387650528	2.07676162857625e-26	6.12223380338277e-25	BCIN_15g00610	CP009819.1	233290	237134	-	3723	protein_coding	hypothetical protein && sp|Q9P3U2|YKX4_SCHPO Uncharacterized AAA domain-containing protein C328.04 OS=Schizosaccharomyces pombe (strain 972 / ATCC 24843) OX=284812 GN=SPAC328.04 PE=3 SV=1 && sp|Q9P3U2|YKX4_SCHPO Uncharacterized AAA domain-containing protein C328.04 OS=Schizosaccharomyces pombe (strain 972 / ATCC 24843) OX=284812 GN=SPAC328.04 PE=3 SV=1 && - && -	-
gene-BCIN_12g01960	97.507130522078	60.5494314587158	103.758673009106	1613.37266475575	2026.11313161468	846.923061883614	87.2717449966332	1495.46961941801	-4.0962716713243	2.1774121830476e-26	6.40366554404856e-25	BCIN_12g01960	CP009816.1	682796	685053	+	2083	protein_coding	hypothetical protein && sp|B2J6X9|DDGS_NOSP7 Demethyl-4-deoxygadusol synthase OS=Nostoc punctiforme (strain ATCC 29133 / PCC 73102) OX=63737 GN=Npun_R5600 PE=1 SV=1 && sp|B2J6X9|DDGS_NOSP7 Demethyl-4-deoxygadusol synthase OS=Nostoc punctiforme (strain ATCC 29133 / PCC 73102) OX=63737 GN=Npun_R5600 PE=1 SV=1 && PF01761:3-dehydroquinate synthase && PF01761:3-dehydroquinate synthase	-
gene-BCIN_15g01190	715.552327062019	971.744534142318	745.175924338122	86.2319872541864	53.1807882974647	81.9380848489025	810.824261847486	73.7836201335179	3.45656829793816	2.26318272577725e-26	6.64010285719728e-25	BCIN_15g01190	CP009819.1	455950	458105	+	2156	protein_coding	hypothetical protein && - && - && - && -	-
gene-BCIN_07g07070	58583.7841273648	21342.9361814966	25407.9050531047	2326.17739810688	2151.20033789181	2094.5853286585	35111.5417873221	2190.65435488573	4.00249539335981	2.3570304616068e-26	6.89906167340454e-25	Bcssm4	CP009811.1	2607988	2614010	+	5971	protein_coding	Bcssm4 && sp|O60103|DOA10_SCHPO ERAD-associated E3 ubiquitin-protein ligase doa10 OS=Schizosaccharomyces pombe (strain 972 / ATCC 24843) OX=284812 GN=doa10 PE=1 SV=1 && sp|O60103|DOA10_SCHPO ERAD-associated E3 ubiquitin-protein ligase doa10 OS=Schizosaccharomyces pombe (strain 972 / ATCC 24843) OX=284812 GN=doa10 PE=1 SV=1 && PF12906:RING-variant domain && PF12906:RING-variant domain	-
gene-BCIN_16g00810	207.015138646873	149.158355544641	109.65405215735	9313.05462345214	2139.2159348952	3371.85547483257	155.275848782955	4941.3753443933	-4.99383410582279	2.53845748362374e-26	7.41253589544218e-25	BCIN_16g00810	CP009820.1	354270	355491	-	1157	protein_coding	hypothetical protein && - && - && - && -	-
gene-BCIN_15g04350	3039.22225288815	2246.23622557821	2300.37694364506	19023.1936398248	32542.1482869247	21270.8514046412	2528.61180737048	24278.7311104635	-3.26335788719933	2.9003703977561e-26	8.44938093233098e-25	BCIN_15g04350	CP009819.1	1498023	1500348	+	2212	protein_coding	hypothetical protein && sp|Q2UPC4|ACLL_ASPOR Cytochrome P450 monooxygenase aclL OS=Aspergillus oryzae (strain ATCC 42149 / RIB 40) OX=510516 GN=aclL PE=3 SV=1 && sp|Q2UPC4|ACLL_ASPOR Cytochrome P450 monooxygenase aclL OS=Aspergillus oryzae (strain ATCC 42149 / RIB 40) OX=510516 GN=aclL PE=3 SV=1 && PF00067:Cytochrome P450 && PF00067:Cytochrome P450	p450
gene-BCIN_07g00100	183.013383441439	254.01224904632	314.813246516264	6.25877326844902	3.74512593644118	11.7054406927004	250.612959668007	7.23644663253018	5.10614569510469	3.28856374620461e-26	9.55772691602809e-25	BCIN_07g00100	CP009811.1	42495	44796	-	2241	protein_coding	hypothetical protein && - && - && PF06985:Heterokaryon incompatibility protein (HET) && PF06985:Heterokaryon incompatibility protein (HET)	-
gene-BCIN_05g06550	1581.115624158	1859.31059040301	1354.75812826662	209.321194867017	199.240699818671	216.894930482389	1598.39478094254	208.485608389359	2.93824509426436	3.44310652643591e-26	9.98339244472684e-25	BCIN_05g06550	CP009809.1	2255068	2257646	+	2275	protein_coding	hypothetical protein && sp|A0A1J0HSL8|IACK_PESFW C6 finger domain transcription factor iacK OS=Pestalotiopsis fici (strain W106-1 / CGMCC3.15140) OX=1229662 GN=iacK PE=1 SV=1 && sp|A0A1J0HSL8|IACK_PESFW C6 finger domain transcription factor iacK OS=Pestalotiopsis fici (strain W106-1 / CGMCC3.15140) OX=1229662 GN=iacK PE=1 SV=1 && PF04082:Fungal specific transcription factor domain|PF00172:Fungal …	Fungal_trans
gene-BCIN_08g01980	2346.17157133123	2328.93788805841	1785.12080608848	221.838741403915	221.711455437318	112.923074917815	2153.41008849271	185.491090586349	3.53746453865777	4.28208085862204e-26	1.23869467835362e-24	Bcdao10	CP009812.1	753335	756352	-	2968	protein_coding	Bcdao10 && - && - && PF01266:FAD dependent oxidoreductase && PF01266:FAD dependent oxidoreductase	DAO
gene-BCIN_15g03820	1527.11167494578	1503.39807865787	963.304952823174	78.5823754816376	144.561861146629	79.1838635094436	1331.27156880894	100.776033379237	3.72449401847922	5.12852107066515e-26	1.48008159497327e-24	BCIN_15g03820	CP009819.1	1344480	1346039	-	1560	protein_coding	hypothetical protein && sp|A5IMH8|SYA_THEP1 Alanine--tRNA ligase OS=Thermotoga petrophila (strain ATCC BAA-488 / DSM 13995 / JCM 10881 / RKU-1) OX=390874 GN=alaS PE=3 SV=1 && sp|A5IMH8|SYA_THEP1 Alanine--tRNA ligase OS=Thermotoga petrophila (strain ATCC BAA-488 / DSM 13995 / JCM 10881 / RKU-1) OX=390874 GN=alaS PE=3 SV=1 && PF01411:tRNA synthetases class II (A)|PF07973:Threonyl and Alanyl tRNA sy…	-
gene-BCIN_04g02670	7794.57000296488	7091.66755767691	4798.83862667113	836.589360216018	657.64411443907	530.18760784584	6561.69206243764	674.80702750031	3.28143194989705	5.17348859020357e-26	1.48957881273181e-24	BCIN_04g02670	CP009808.1	958595	961147	-	2286	protein_coding	hypothetical protein && sp|M2R8W9|MFS1_CERS8 MFS siderochrome iron transporter 1 OS=Ceriporiopsis subvermispora (strain B) OX=914234 GN=mfs1 PE=2 SV=1 && sp|M2R8W9|MFS1_CERS8 MFS siderochrome iron transporter 1 OS=Ceriporiopsis subvermispora (strain B) OX=914234 GN=mfs1 PE=2 SV=1 && PF00083:Sugar (and other) transporter && PF00083:Sugar (and other) transporter	Sugar_tr
gene-BCIN_13g04800	10802.2899521459	8327.76204867557	9235.70097364005	1379.71179606698	1241.88376052389	1516.19884737213	9455.25099148718	1379.264801321	2.7771634583173	5.93828187292877e-26	1.7058059928934e-24	BCIN_13g04800	CP009817.1	1789143	1791448	-	2198	protein_coding	hypothetical protein && sp|G0S920|REI1_CHATD Cytoplasmic 60S subunit biogenesis factor REI1 homolog OS=Chaetomium thermophilum (strain DSM 1495 / CBS 144.50 / IMI 039719) OX=759272 GN=CTHT_0044240 PE=3 SV=2 && sp|G0S920|REI1_CHATD Cytoplasmic 60S subunit biogenesis factor REI1 homolog OS=Chaetomium thermophilum (strain DSM 1495 / CBS 144.50 / IMI 039719) OX=759272 GN=CTHT_0044240 PE=3 SV=2 && PF1…	-
gene-BCIN_08g06680	12627.9234574593	11355.2336216114	14632.3310459432	1924.9204896741	2092.02734809604	1839.81985475855	12871.8293750046	1952.25589750956	2.7210560513248	6.27248267894119e-26	1.79762659049377e-24	Bccdc4	CP009812.1	2457684	2462408	+	4598	protein_coding	Bccdc4 && sp|P53699|CDC4_CANAX Cell division control protein 4 OS=Candida albicans OX=5476 GN=CDC4 PE=3 SV=1 && sp|P53699|CDC4_CANAX Cell division control protein 4 OS=Candida albicans OX=5476 GN=CDC4 PE=3 SV=1 && PF12937:F-box-like|PF00400:WD domain, G-beta repeat && PF12937:F-box-like|PF00400:WD domain, G-beta repeat	WD40
gene-BCIN_16g01210	14278.0441278329	11132.2344959951	6749.03004891046	876.228257582862	1142.26341061456	919.221372044411	10719.7695575795	979.237680080611	3.45246031008727	6.49690181246726e-26	1.85763266637953e-24	Bcpfs2	CP009820.1	482725	485046	-	2155	protein_coding	Bcpfs2 && sp|Q7RY68|PFS2_NEUCR Polyadenylation factor subunit 2 OS=Neurospora crassa (strain ATCC 24698 / 74-OR23-1A / CBS 708.71 / DSM 1257 / FGSC 987) OX=367110 GN=paa-1 PE=3 SV=2 && sp|Q7RY68|PFS2_NEUCR Polyadenylation factor subunit 2 OS=Neurospora crassa (strain ATCC 24698 / 74-OR23-1A / CBS 708.71 / DSM 1257 / FGSC 987) OX=367110 GN=paa-1 PE=3 SV=2 && PF00400:WD domain, G-beta repeat && PF0…	WD40
gene-BCIN_12g01610	4654.84040015397	7844.84341240728	3499.49706239802	498.615603719772	435.183633814465	432.412750295049	5333.06029165309	455.403995943095	3.54960780376615	7.68807324637883e-26	2.19314274224645e-24	BCIN_12g01610	CP009816.1	573372	575450	-	1705	protein_coding	hypothetical protein && sp|Q6VAY5|DNAJ_PSEST Chaperone protein DnaJ OS=Pseudomonas stutzeri OX=316 GN=dnaJ PE=3 SV=1 && sp|Q6VAY5|DNAJ_PSEST Chaperone protein DnaJ OS=Pseudomonas stutzeri OX=316 GN=dnaJ PE=3 SV=1 && PF00226:DnaJ domain && PF00226:DnaJ domain	DnaJ
gene-BCIN_03g00060	94.5069111213987	106.330708903111	152.100782024712	1032.00217004204	2671.02381786985	2483.61909285707	117.646134016407	2062.21502692299	-4.12841774158638	8.07460804430672e-26	2.29810042772527e-24	BCIN_03g00060	CP009807.1	33773	35618	+	1723	protein_coding	hypothetical protein && - && - && - && -	-
gene-BCIN_06g06150	16612.2148215614	9980.31848287809	8797.08476501065	868.578645810313	1334.76288374763	900.630378003063	11796.5393564834	1034.65730252034	3.51118878799736	9.06571090824289e-26	2.57424508364635e-24	BCIN_06g06150	CP009810.1	2155507	2157738	+	2036	protein_coding	hypothetical protein && - && - && PF13813:Membrane bound O-acyl transferase family && PF13813:Membrane bound O-acyl transferase family	-
novel.757	313.522927370989	336.713911526517	312.455094856966	29.2076085860954	23.2197808059353	27.5422133945891	320.897311251491	26.6565342622066	3.58806799171006	1.17277120815866e-25	3.32249311082013e-24	-	CP009815.1	1938851	1941996	-	3093	-	- && - && -	-
gene-BCIN_02g06080	10314.7542995355	5428.77341566438	3422.85713347084	360.922591813893	440.426810125482	400.050649556406	6388.79494955691	400.466683831927	3.99573880663255	1.22639592811665e-25	3.4664628155828e-24	BCIN_02g06080	CP009806.1	2144706	2145695	-	883	protein_coding	hypothetical protein && - && - && PF14615:Ribosome-assembly protein 3 && PF14615:Ribosome-assembly protein 3	-
novel.505	721.552765863377	691.14960787022	364.334431361519	47.9839283914425	30.7100326788176	28.2307687294538	592.345601698372	35.6415765999046	4.05313920954148	1.26110143856184e-25	3.55642122582553e-24	-	CP009811.1	255238	259706	-	4419	-	- && - && -	-
gene-BCIN_13g04920	20323.4862202017	21071.2021476331	15925.7772310681	2988.21652605838	1981.17162037738	2188.91740953497	19106.821866301	2386.10185199024	3.00130890271897	1.40561942618988e-25	3.94780209501094e-24	BCIN_13g04920	CP009817.1	1851265	1854471	+	2162	protein_coding	hypothetical protein && sp|A6QP15|HOT_BOVIN Hydroxyacid-oxoacid transhydrogenase, mitochondrial OS=Bos taurus OX=9913 GN=ADHFE1 PE=2 SV=1 && sp|A6QP15|HOT_BOVIN Hydroxyacid-oxoacid transhydrogenase, mitochondrial OS=Bos taurus OX=9913 GN=ADHFE1 PE=2 SV=1 && PF00465:Iron-containing alcohol dehydrogenase && PF00465:Iron-containing alcohol dehydrogenase	-
gene-BCIN_14g00150	76.5055947173228	107.807524304543	100.221445520159	991.667853423144	801.456950398412	839.348953200102	94.8448548473415	877.491252340553	-3.20832505229743	1.40627665301556e-25	3.94780209501094e-24	BCIN_14g00150	CP009818.1	70256	71310	+	1055	protein_coding	hypothetical protein && - && - && - && -	-
gene-BCIN_02g00250	793.558031479681	2323.03062645268	3743.56575913535	60.5014749283405	106.361576594929	73.6754208305258	2286.71813902257	80.1794907845986	4.83486618516597	1.7732920029255e-25	4.96682603631196e-24	BCIN_02g00250	CP009806.1	197442	198808	+	1367	protein_coding	hypothetical protein && sp|A0A1V0QSF1|ERIG_HERER Polyprenyl transferase eriG OS=Hericium erinaceus OX=91752 GN=eriG PE=1 SV=1 && sp|A0A1V0QSF1|ERIG_HERER Polyprenyl transferase eriG OS=Hericium erinaceus OX=91752 GN=eriG PE=1 SV=1 && PF01040:UbiA prenyltransferase family && PF01040:UbiA prenyltransferase family	UbiA
gene-BCIN_03g02860	21045.0389860651	17647.9440471135	12841.3148607065	2325.48197885483	2187.15354688165	1890.77294953854	17178.0992979617	2134.46949175834	3.00859044115576	1.92231356252505e-25	5.37204007337318e-24	Bcsis1	CP009807.1	948597	951292	-	2232	protein_coding	Bcsis1 && sp|Q09912|PSI1_SCHPO Protein psi1 OS=Schizosaccharomyces pombe (strain 972 / ATCC 24843) OX=284812 GN=psi1 PE=2 SV=2 && sp|Q09912|PSI1_SCHPO Protein psi1 OS=Schizosaccharomyces pombe (strain 972 / ATCC 24843) OX=284812 GN=psi1 PE=2 SV=2 && PF01556:DnaJ C terminal domain|PF00226:DnaJ domain && PF01556:DnaJ C terminal domain|PF00226:DnaJ domain	DnaJ_C
gene-BCIN_12g04620	18910.3828824818	23667.4436233507	16122.6828946194	376.917234611041	435.183633814465	1455.60597790403	19566.8364668173	755.902282109846	4.69392977057519	2.08195387369622e-25	5.80503256160174e-24	BCIN_12g04620	CP009816.1	1573423	1574332	+	910	protein_coding	hypothetical protein && - && - && - && -	-
gene-BCIN_05g04510	630.046074142658	515.408575099801	571.85177737973	53.5472824078416	40.4473601135647	67.4784228167433	572.435475540729	53.8243551127165	3.40913022312005	2.17746589291763e-25	6.05767088047715e-24	BCIN_05g04510	CP009809.1	1595947	1598028	-	1951	protein_coding	hypothetical protein && sp|Q7SEZ0|USB1_NEUCR U6 snRNA phosphodiesterase OS=Neurospora crassa (strain ATCC 24698 / 74-OR23-1A / CBS 708.71 / DSM 1257 / FGSC 987) OX=367110 GN=usb1 PE=3 SV=2 && sp|Q7SEZ0|USB1_NEUCR U6 snRNA phosphodiesterase OS=Neurospora crassa (strain ATCC 24698 / 74-OR23-1A / CBS 708.71 / DSM 1257 / FGSC 987) OX=367110 GN=usb1 PE=3 SV=2 && PF09749:Uncharacterised conserved prote…	-
gene-BCIN_12g02540	4140.30277293747	4666.73666852542	2796.76786792726	482.620960922624	393.238223326323	300.898681335886	3867.93576979671	392.252621861611	3.30159117816203	2.20663836926671e-25	6.12503306453537e-24	BCIN_12g02540	CP009816.1	898988	902087	+	3100	protein_coding	hypothetical protein && - && - && PF03108:MuDR family transposase && PF03108:MuDR family transposase	MuDR
gene-BCIN_02g00270	6673.98805681115	8072.27298422782	4270.61265498842	447.15457906808	702.585625676365	355.294552790199	6338.9578986758	501.678252511548	3.65957589638661	2.86327493231565e-25	7.92985918474505e-24	BCIN_02g00270	CP009806.1	205183	206341	+	1113	protein_coding	hypothetical protein && - && - && PF07110:EthD domain && PF07110:EthD domain	-
gene-BCIN_10g05800	53399.4050029909	22716.3745048285	30575.794414456	3481.26877576175	2256.06386411216	2342.4652492098	35563.8579740918	2693.26596302791	3.72295899038616	3.34933678519159e-25	9.25525905384485e-24	BCIN_10g05800	CP009814.1	2211810	2216683	-	4874	protein_coding	hypothetical protein && sp|Q39079|DNJ13_ARATH Chaperone protein dnaJ 13 OS=Arabidopsis thaliana OX=3702 GN=ATJ13 PE=1 SV=2 && sp|Q39079|DNJ13_ARATH Chaperone protein dnaJ 13 OS=Arabidopsis thaliana OX=3702 GN=ATJ13 PE=1 SV=2 && - && -	-
gene-BCIN_01g06600	15200.6115935418	17280.2170121569	12610.2159980953	1373.45302279853	387.995047015306	608.682916020419	15030.3482012647	790.043661944753	4.24965928402815	4.12175673703593e-25	1.13642721463991e-23	BCIN_01g06600	CP009805.1	2321614	2323354	-	1741	protein_coding	hypothetical protein && sp|Q5BD77|HOGA1_EMENI Probable 4-hydroxy-2-oxoglutarate aldolase, mitochondrial OS=Emericella nidulans (strain FGSC A4 / ATCC 38163 / CBS 112.46 / NRRL 194 / M139) OX=227321 GN=AN1503 PE=1 SV=1 && sp|Q5BD77|HOGA1_EMENI Probable 4-hydroxy-2-oxoglutarate aldolase, mitochondrial OS=Emericella nidulans (strain FGSC A4 / ATCC 38163 / CBS 112.46 / NRRL 194 / M139) OX=227321 GN=A…	-
gene-BCIN_12g01320	8597.1286926466	8143.16012349656	5126.62170731354	913.085477941506	799.209874836547	911.647263360899	7288.97017448557	874.647538712984	3.05880031179681	4.14925647432813e-25	1.14146138019824e-23	BCIN_12g01320	CP009816.1	457899	459751	-	1731	protein_coding	hypothetical protein && sp|O94460|TGT_SCHPO Queuine tRNA-ribosyltransferase catalytic subunit OS=Schizosaccharomyces pombe (strain 972 / ATCC 24843) OX=284812 GN=SPAC1687.19c PE=3 SV=1 && sp|O94460|TGT_SCHPO Queuine tRNA-ribosyltransferase catalytic subunit OS=Schizosaccharomyces pombe (strain 972 / ATCC 24843) OX=284812 GN=SPAC1687.19c PE=3 SV=1 && PF01702:Queuine tRNA-ribosyltransferase && PF01…	TGT
gene-BCIN_03g00260	199.514590145175	286.502187877826	169.786919469446	2.08625775614967	2.24707556186471	8.26266401837673	218.601232497482	4.19866577879703	5.68937414957822	5.63458376935716e-25	1.54663063820221e-23	BCIN_03g00260	CP009807.1	88231	88862	+	515	protein_coding	hypothetical protein && - && - && - && -	-
novel.154	247.518100556044	413.508312400986	179.219526106637	11.1267080327983	2.99610074915294	3.44277667432364	280.081979687889	5.85519515209161	5.57183640597238	5.8759177231963e-25	1.60929790946609e-23	-	CP009806.1	2501672	2502632	-	890	-	- && - && -	-
gene-BCIN_08g04180	6390.46732344696	6941.03238673084	5472.09092540067	935.338894007103	1053.12941332726	970.174466824401	6267.86354519282	986.214258052921	2.66797666435472	6.38353294639259e-25	1.74445572906728e-23	Bcdot1	CP009812.1	1612619	1614675	+	1989	protein_coding	Bcdot1 && sp|Q4WVH4|DOT1_ASPFU Histone-lysine N-methyltransferase, H3 lysine-79 specific OS=Neosartorya fumigata (strain ATCC MYA-4609 / Af293 / CBS 101355 / FGSC A1100) OX=330879 GN=dot1 PE=3 SV=1 && sp|Q4WVH4|DOT1_ASPFU Histone-lysine N-methyltransferase, H3 lysine-79 specific OS=Neosartorya fumigata (strain ATCC MYA-4609 / Af293 / CBS 101355 / FGSC A1100) OX=330879 GN=dot1 PE=3 SV=1 && PF08123…	DOT1
gene-BCIN_08g06900	6.00043880135865	10.3377078100247	5.89537914824464	763.57033875078	385.747971453441	218.272041152119	7.41117525320931	455.863450452113	-5.95451015667549	7.08335938922959e-25	1.93142726657316e-23	BCIN_08g06900	CP009812.1	2542657	2543556	-	847	protein_coding	hypothetical protein && - && - && - && -	-
novel.586	1422.103995922	733.977254511751	754.608530975314	79.9732139857374	80.1456950398412	82.6266401837673	970.229927136354	80.9151830697819	3.58334415592005	7.91123264420279e-25	2.15241289914522e-23	-	CP009812.1	1411251	1413734	-	2484	-	- && - && -	-
gene-BCIN_12g00670	3802.77809036104	2178.30271711234	2157.70876825754	292.771505113004	282.382495607665	209.320821798877	2712.92985857697	261.491607506515	3.37498330588769	8.33103562313231e-25	2.26164729707539e-23	Bcemw1	CP009816.1	234700	237778	+	3079	protein_coding	Bcemw1 && sp|O36033|YLM1_SCHPO TPR repeat-containing protein C19B12.01 OS=Schizosaccharomyces pombe (strain 972 / ATCC 24843) OX=284812 GN=SPAC19B12.01 PE=4 SV=2 && sp|O36033|YLM1_SCHPO TPR repeat-containing protein C19B12.01 OS=Schizosaccharomyces pombe (strain 972 / ATCC 24843) OX=284812 GN=SPAC19B12.01 PE=4 SV=2 && - && -	-
gene-BCIN_07g01970	1258.59203858498	1038.20122720676	900.813933851781	127.95714237718	141.565760397476	140.465288312404	1065.86906654784	136.662730362354	2.96304364651266	9.01026761003448e-25	2.44067599822688e-23	BCIN_07g01970	CP009811.1	736955	739480	+	2345	protein_coding	hypothetical protein && - && - && - && -	-
gene-BCIN_16g02130	384.028083286953	239.244095031999	254.680379204168	2415.88648162132	5474.62509388971	3519.89487182849	292.650852507707	3803.46881577984	-3.70081849340711	1.03361132720593e-24	2.79369083449621e-23	BCIN_16g02130	CP009820.1	840867	843240	-	2151	protein_coding	hypothetical protein && sp|A0A075TXZ3|PATB_PENEN Carboxylesterase patB OS=Penicillium expansum OX=27334 GN=patB PE=1 SV=1 && sp|A0A075TXZ3|PATB_PENEN Carboxylesterase patB OS=Penicillium expansum OX=27334 GN=patB PE=1 SV=1 && PF00135:Carboxylesterase family && PF00135:Carboxylesterase family	COesterase
gene-BCIN_07g03840	4311.31527877619	3917.99125999934	5127.80078314319	598.755976014956	648.655812191612	412.444645583972	4452.36910730624	553.28547793018	3.00871010966979	1.03741925767911e-24	2.79786084516427e-23	BCIN_07g03840	CP009811.1	1381480	1387285	+	5743	protein_coding	hypothetical protein && - && - && - && -	-
gene-BCIN_16g03270	9.00065820203797	7.38407700716047	7.07445497789357	372.049299846691	310.845452724618	204.500934454824	7.819730062364	295.798562342044	-5.24867846214956	1.16249693535778e-24	3.12835776591269e-23	BCIN_16g03270	CP009820.1	1237763	1240896	+	3003	protein_coding	hypothetical protein && - && - && - && -	-
gene-BCIN_02g03660	2821.7063463389	4392.04900385905	2276.79542705208	299.725697633503	125.087206277135	124.628515610516	3163.51692575001	183.147139840385	4.11001592312112	1.33506815321998e-24	3.58494822360286e-23	BCIN_02g03660	CP009806.1	1304028	1305362	+	1172	protein_coding	hypothetical protein && sp|Q0UVK8|NNRD_PHANO ATP-dependent (S)-NAD(P)H-hydrate dehydratase OS=Phaeosphaeria nodorum (strain SN15 / ATCC MYA-4574 / FGSC 10173) OX=321614 GN=SNOG_04206 PE=3 SV=1 && sp|Q0UVK8|NNRD_PHANO ATP-dependent (S)-NAD(P)H-hydrate dehydratase OS=Phaeosphaeria nodorum (strain SN15 / ATCC MYA-4574 / FGSC 10173) OX=321614 GN=SNOG_04206 PE=3 SV=1 && PF01256:Carbohydrate kinase && …	-
gene-BCIN_02g07640	27761.0301144858	26040.6859734521	19412.3044593399	1456.90333304452	244.182211055965	404.181981565595	24404.6735157593	701.755841888693	5.119913072603	1.45374124299404e-24	3.89514356474238e-23	Bclcc7	CP009806.1	2716773	2719282	+	2395	protein_coding	Bclcc7 && sp|Q96UM2|LAC3_BOTFU Laccase-3 (Fragment) OS=Botryotinia fuckeliana OX=40559 GN=lcc3 PE=3 SV=1 && sp|Q96UM2|LAC3_BOTFU Laccase-3 (Fragment) OS=Botryotinia fuckeliana OX=40559 GN=lcc3 PE=3 SV=1 && PF07732:Multicopper oxidase|PF07731:Multicopper oxidase|PF00394:Multicopper oxidase && PF07732:Multicopper oxidase|PF07731:Multicopper oxidase|PF00394:Multicopper oxidase	-
gene-BCIN_02g00016	507.037078714806	262.873141454913	299.485260730828	3169.7209508434	5029.7041326405	7463.93982993364	356.465160300182	5221.12163780585	-3.87326866241226	1.56280128637469e-24	4.17829469465371e-23	BCIN_02g00016	CP009806.1	57228	60555	+	3151	protein_coding	hypothetical protein && sp|A0A336U965|MELA_ASPTE Aspulvinone E synthetase melA OS=Aspergillus terreus OX=33178 GN=melA PE=1 SV=1 && sp|A0A336U965|MELA_ASPTE Aspulvinone E synthetase melA OS=Aspergillus terreus OX=33178 GN=melA PE=1 SV=1 && PF00550:Phosphopantetheine attachment site|PF00975:Thioesterase domain|PF00501:AMP-binding enzyme && PF00550:Phosphopantetheine attachment site|PF00975:Thioest…	AMP-binding
gene-BCIN_13g03060	2962.71665817083	2297.92476462834	1717.91348379849	303.898213145802	216.4682791263	241.682922537519	2326.18496886589	254.016471603207	3.19451898683813	1.62019222669224e-24	4.32237891665281e-23	BCIN_13g03060	CP009817.1	1080074	1083013	+	2889	protein_coding	hypothetical protein && sp|Q10445|RHP41_SCHPO DNA repair protein rhp41 OS=Schizosaccharomyces pombe (strain 972 / ATCC 24843) OX=284812 GN=rhp41 PE=3 SV=1 && sp|Q10445|RHP41_SCHPO DNA repair protein rhp41 OS=Schizosaccharomyces pombe (strain 972 / ATCC 24843) OX=284812 GN=rhp41 PE=3 SV=1 && PF10403:Rad4 beta-hairpin domain 1|PF03835:Rad4 transglutaminase-like domain|PF10404:Rad4 beta-hairpin doma…	-
novel.969	465.034007105295	664.566930644442	443.332511947997	57.024378668091	38.2002845517	36.4934327478305	524.311149899245	43.9060319892072	3.57678163773682	1.88123615899985e-24	5.00798039568237e-23	-	CP009820.1	992973	996166	-	3136	-	- && - && -	-
gene-BCIN_03g05230	85.5062529193607	87.1321086844935	37.7304265487657	938.120571015302	1510.03477757308	854.497170567126	70.1229293842066	1100.88417305184	-3.98089751527952	2.11517117532375e-24	5.6186224424944e-23	BCIN_03g05230	CP009807.1	1765889	1768601	-	2390	protein_coding	hypothetical protein && sp|G3Y4N5|CEX1_ASPNA Citrate exporter 1 OS=Aspergillus niger (strain ATCC 1015 / CBS 113.46 / FGSC A1144 / LSHB Ac4 / NCTC 3858a / NRRL 328 / USDA 3528.7) OX=380704 GN=cex1 PE=3 SV=2 && sp|G3Y4N5|CEX1_ASPNA Citrate exporter 1 OS=Aspergillus niger (strain ATCC 1015 / CBS 113.46 / FGSC A1144 / LSHB Ac4 / NCTC 3858a / NRRL 328 / USDA 3528.7) OX=380704 GN=cex1 PE=3 SV=2 && PF0…	MFS_1
gene-BCIN_02g06020	13353.9765524237	12721.2878679361	8518.8228692135	1424.21862819818	676.369744121276	728.491544286881	11531.3624298577	943.026638868778	3.61200537738539	2.15898421206707e-24	5.72269806597692e-23	Bcmog1	CP009806.1	2130279	2131707	+	1180	protein_coding	Bcmog1 && sp|Q54ML6|MOG1_DICDI Probable ran guanine nucleotide release factor OS=Dictyostelium discoideum OX=44689 GN=mog1 PE=3 SV=1 && sp|Q54ML6|MOG1_DICDI Probable ran guanine nucleotide release factor OS=Dictyostelium discoideum OX=44689 GN=mog1 PE=3 SV=1 && - && -	-
gene-BCIN_01g01130	198.014480444835	212.661417806221	140.310023728222	4.17251551229934	2.24707556186471	6.88555334864727	183.661973993093	4.43504814093711	5.35878658433349	2.20840342821014e-24	5.84115613388685e-23	BCIN_01g01130	CP009805.1	458698	460227	+	1406	protein_coding	hypothetical protein && - && - && - && -	-
gene-BCIN_10g05790	7373.03917716944	7112.34297329696	4166.85398197931	789.300851076626	625.436031385676	528.121941841246	6217.41204414857	647.619608101183	3.26298104758794	2.26530789812263e-24	5.97886392256638e-23	BCIN_10g05790	CP009814.1	2211238	2211797	+	560	protein_coding	hypothetical protein && - && - && - && -	-
novel.194	231.016893852308	268.780403060641	157.996161172956	6.25877326844902	5.24317631101765	11.7054406927004	219.264486028635	7.73579675738901	4.81716465008718	2.5156089058558e-24	6.62533074736266e-23	-	CP009807.1	2630162	2631942	+	1728	-	- && - && -	-
gene-BCIN_02g03270	2383.67431383972	2729.15486184651	2016.21966869967	343.537110512646	376.010644018694	325.686673391016	2376.3496147953	348.411475974119	2.76982825243603	2.62405958251195e-24	6.8962519070612e-23	BCIN_02g03270	CP009806.1	1169751	1172150	+	2208	protein_coding	hypothetical protein && sp|O14192|AATR1_SCHPO Aromatic amino acid aminotransferase C56E4.03 OS=Schizosaccharomyces pombe (strain 972 / ATCC 24843) OX=284812 GN=SPAC56E4.03 PE=3 SV=1 && sp|O14192|AATR1_SCHPO Aromatic amino acid aminotransferase C56E4.03 OS=Schizosaccharomyces pombe (strain 972 / ATCC 24843) OX=284812 GN=SPAC56E4.03 PE=3 SV=1 && PF00155:Aminotransferase class I and II && PF00155:Am…	Aminotran_1_2
gene-BCIN_11g02670	570.041686129071	503.594051888344	455.123270244486	3358.87498740097	6812.3840783865	8460.96795481777	509.5863360873	6210.74234020175	-3.60771977994259	3.04505877173822e-24	7.98568279161581e-23	BCIN_11g02670	CP009815.1	918282	919449	+	1050	protein_coding	hypothetical protein && sp|E9EHG1|ARP2_METAQ Hydroxynaphthalene reductase-like protein Arp2 OS=Metarhizium acridum (strain CQMa 102) OX=655827 GN=Arp2 PE=3 SV=1 && sp|E9EHG1|ARP2_METAQ Hydroxynaphthalene reductase-like protein Arp2 OS=Metarhizium acridum (strain CQMa 102) OX=655827 GN=Arp2 PE=3 SV=1 && PF13561:Enoyl-(Acyl carrier protein) reductase && PF13561:Enoyl-(Acyl carrier protein) reductase	-
gene-BCIN_14g01470	369.026986283557	330.806649920789	307.73879153837	13.2129657889479	16.4785541203412	30.9849900689127	335.857475914239	20.2255033260673	4.05073667906642	3.1218380122493e-24	8.16969134053037e-23	BCIN_14g01470	CP009818.1	650877	652902	-	1948	protein_coding	hypothetical protein && - && - && - && -	-
gene-BCIN_03g04800	25401.3575558515	10559.2301202395	12222.3000501408	1335.20496393579	1411.16345285103	1110.6397551368	16060.9625754106	1285.66939064121	3.64296277620383	3.17999795312933e-24	8.30429909451447e-23	BCIN_03g04800	CP009807.1	1618686	1623399	-	4565	protein_coding	hypothetical protein && sp|Q1K9C4|YFK7_SCHPO Probable E3 ubiquitin protein ligase C167.07c OS=Schizosaccharomyces pombe (strain 972 / ATCC 24843) OX=284812 GN=SPAC167.07c PE=2 SV=1 && sp|Q1K9C4|YFK7_SCHPO Probable E3 ubiquitin protein ligase C167.07c OS=Schizosaccharomyces pombe (strain 972 / ATCC 24843) OX=284812 GN=SPAC167.07c PE=2 SV=1 && PF00632:HECT-domain (ubiquitin-transferase) && PF00632:…	HECT
gene-BCIN_03g07770	886.56483290074	858.029748232046	602.507748950602	17.3854813012473	63.6671409195	42.0018754267484	782.36744336113	41.0181658824985	4.25569456731352	3.9659790515771e-24	1.03349732584558e-22	Bcalo4	CP009807.1	2658236	2659733	-	1389	protein_coding	Bcalo4 && sp|A1A653|FER8_USTMA Fe-regulated protein 8 OS=Ustilago maydis (strain 521 / FGSC 9021) OX=237631 GN=fer8 PE=2 SV=1 && sp|A1A653|FER8_USTMA Fe-regulated protein 8 OS=Ustilago maydis (strain 521 / FGSC 9021) OX=237631 GN=fer8 PE=2 SV=1 && PF07992:Pyridine nucleotide-disulphide oxidoreductase && PF07992:Pyridine nucleotide-disulphide oxidoreductase	Pyr_redox_2
gene-BCIN_08g01040	11934.8727759023	8209.61681656101	9998.56303542291	1638.40775782954	1376.70829423578	1336.48590497244	10047.6842092954	1450.53398567925	2.79218801542167	4.29417503626475e-24	1.11666631679878e-22	BCIN_08g01040	CP009812.1	412146	417680	-	5360	protein_coding	hypothetical protein && - && - && - && -	-
gene-BCIN_14g01420	208.515248347213	472.58092845827	174.503222788041	8.34503102459869	8.98830224745882	9.63977468810618	285.199799864508	8.99103598672123	4.98586538960565	4.56056341339747e-24	1.18344704374549e-22	BCIN_14g01420	CP009818.1	634352	635312	+	894	protein_coding	hypothetical protein && - && - && - && -	-
gene-BCIN_10g02900	28.5020843064536	8.86089240859256	2.35815165929786	554.249143883763	400.728475199206	738.131318974987	13.2403761247813	564.369646019319	-5.45383116877369	4.68352422975112e-24	1.21280694519677e-22	BCIN_10g02900	CP009814.1	1081717	1084086	-	2108	protein_coding	hypothetical protein && sp|Q9US37|YFZ4_SCHPO Uncharacterized transporter C1039.04 OS=Schizosaccharomyces pombe (strain 972 / ATCC 24843) OX=284812 GN=SPAC1039.04 PE=3 SV=1 && sp|Q9US37|YFZ4_SCHPO Uncharacterized transporter C1039.04 OS=Schizosaccharomyces pombe (strain 972 / ATCC 24843) OX=284812 GN=SPAC1039.04 PE=3 SV=1 && PF07690:Major Facilitator Superfamily && PF07690:Major Facilitator Superf…	MFS_1
gene-BCIN_01g06610	1459.60673843049	2704.04900002216	1521.00782024712	145.342623678427	95.1261987856059	193.484049096988	1894.88785289992	144.650957187007	3.71062905535856	5.00727685862994e-24	1.29393062254805e-22	BCIN_01g06610	CP009805.1	2326329	2327484	+	1077	protein_coding	hypothetical protein && - && - && - && -	-
gene-BCIN_08g05200	27683.0244100681	25501.6483519294	21647.8322323543	2141.89129631366	2971.38291797243	3880.6978672976	24944.1683314506	2997.99069386123	3.05661551747378	5.92205001955676e-24	1.52712237665063e-22	BCIN_08g05200	CP009812.1	1968632	1971099	+	1988	protein_coding	hypothetical protein && sp|A0A2Z5TMB8|HIMC_ASPJA Cytochrome P450 monooxygenase himC OS=Aspergillus japonicus OX=34381 GN=himC PE=3 SV=1 && sp|A0A2Z5TMB8|HIMC_ASPJA Cytochrome P450 monooxygenase himC OS=Aspergillus japonicus OX=34381 GN=himC PE=3 SV=1 && PF00067:Cytochrome P450 && PF00067:Cytochrome P450	p450
gene-BCIN_08g06880	1656.12110917499	1682.09274223115	913.783767977919	77.1915369775379	96.6242491601823	152.859284339969	1417.33253979469	108.89169015923	3.70142632269679	6.24759355175956e-24	1.60771407398613e-22	BCIN_08g06880	CP009812.1	2537323	2538553	+	1180	protein_coding	hypothetical protein && - && - && - && -	-
gene-BCIN_15g02700	6064.94351847325	5236.7874134782	4571.27699154889	554.944563135813	861.37896538147	689.932445534457	5291.00264116678	702.085324683913	2.91389410292695	6.93331958788303e-24	1.78046493865969e-22	Bcssl2	CP009819.1	949608	952420	-	2758	protein_coding	Bcssl2 && sp|O13768|ERCC3_SCHPO General transcription and DNA repair factor IIH helicase subunit XPB OS=Schizosaccharomyces pombe (strain 972 / ATCC 24843) OX=284812 GN=ptr8 PE=1 SV=1 && sp|O13768|ERCC3_SCHPO General transcription and DNA repair factor IIH helicase subunit XPB OS=Schizosaccharomyces pombe (strain 972 / ATCC 24843) OX=284812 GN=ptr8 PE=1 SV=1 && PF13625:Helicase conserved C-termin…	-
gene-BCIN_15g04190	3924.28697608856	3334.64917643367	2486.67092472959	474.275929898025	429.191432316159	417.953088262889	3248.53569241727	440.473483492358	2.88245407045696	7.90930889932215e-24	2.02688347561052e-22	BCIN_15g04190	CP009819.1	1454136	1456223	-	1849	protein_coding	hypothetical protein && sp|Q54IP0|DNJC7_DICDI DnaJ homolog subfamily C member 7 homolog OS=Dictyostelium discoideum OX=44689 GN=dnajc7 PE=1 SV=1 && sp|Q54IP0|DNJC7_DICDI DnaJ homolog subfamily C member 7 homolog OS=Dictyostelium discoideum OX=44689 GN=dnajc7 PE=1 SV=1 && PF04564:U-box domain|PF00515:Tetratricopeptide repeat|PF18391:CHIP N-terminal tetratricopeptide repeat domain && PF04564:U-box …	U-box
gene-BCIN_04g02710	1318.59642659856	1094.32021246118	951.514194526684	84.1457294980368	152.8011382068	110.168853578356	1121.47694452881	115.705240427731	3.27750881222728	7.94244398689448e-24	2.03116083076854e-22	BCIN_04g02710	CP009808.1	968098	970659	+	2277	protein_coding	hypothetical protein && - && - && - && -	-
gene-BCIN_01g07760	10500.7679023776	7952.65093671182	5650.13137567766	972.196114365747	820.182580080617	1030.7673362925	8034.51673825571	941.048676912954	3.09372870490256	8.73062734379576e-24	2.22811382129267e-22	BCIN_01g07760	CP009805.1	2724104	2725556	-	1453	protein_coding	hypothetical protein && sp|M2YMU7|PK81H_PSEFD Aldo-keto reductase MYCFIDRAFT_87468 OS=Pseudocercospora fijiensis (strain CIRAD86) OX=383855 GN=MYCFIDRAFT_87468 PE=2 SV=1 && sp|M2YMU7|PK81H_PSEFD Aldo-keto reductase MYCFIDRAFT_87468 OS=Pseudocercospora fijiensis (strain CIRAD86) OX=383855 GN=MYCFIDRAFT_87468 PE=2 SV=1 && PF00248:Aldo/keto reductase family && PF00248:Aldo/keto reductase family	Aldo_ket_red
gene-BCIN_16g02030	937.568562712289	974.698164945182	1047.01933672825	148.819719938677	88.3849721000117	105.348966234303	986.428688128573	114.184552757664	3.11030865921518	9.05151111851972e-24	2.30524258424651e-22	BCIN_16g02030	CP009820.1	811362	812641	-	1280	protein_coding	hypothetical protein && - && - && - && -	-
gene-BCIN_10g03160	52.5038395118882	95.9930010930861	84.8934597347228	678.033770748643	1246.37791164762	1584.36582552374	77.796766779899	1169.59250264	-3.90831595049164	9.18018351585413e-24	2.33044818839584e-22	BCIN_10g03160	CP009814.1	1200996	1204399	-	3297	protein_coding	hypothetical protein && - && - && - && -	-
gene-BCIN_16g03260	171.012505838721	78.271216275901	74.2817772678824	2037.57840850618	2301.00537534946	1089.98309509086	107.855166460835	1809.52229298217	-4.07224241408539	9.18821460288839e-24	2.33044818839584e-22	BCIN_16g03260	CP009820.1	1233493	1237196	-	3574	protein_coding	hypothetical protein && - && - && - && -	-
gene-BCIN_08g05780	14380.051587456	11386.2467450414	13404.9131072787	1556.34828608766	811.943303020447	1664.92679970291	13057.0704799254	1344.40612960367	3.27968584552277	1.00411370434323e-23	2.54155993361632e-22	BCIN_08g05780	CP009812.1	2160728	2163979	-	3252	protein_coding	hypothetical protein && sp|P9WK86|NLHH_MYCTO Carboxylesterase NlhH OS=Mycobacterium tuberculosis (strain CDC 1551 / Oshkosh) OX=83331 GN=nlhH PE=3 SV=1 && sp|P9WK86|NLHH_MYCTO Carboxylesterase NlhH OS=Mycobacterium tuberculosis (strain CDC 1551 / Oshkosh) OX=83331 GN=nlhH PE=3 SV=1 && - && -	-
gene-BCIN_11g00510	1113.08139765203	1494.53718624928	863.083507303015	140.474688914078	107.859626969506	130.136958289433	1156.90069706811	126.157091391006	3.196128198934	1.04533613840821e-23	2.64048915779513e-22	Bcnit2	CP009815.1	167756	169356	-	1319	protein_coding	Bcnit2 && sp|O94660|NIT2_SCHPO Probable hydrolase nit2 OS=Schizosaccharomyces pombe (strain 972 / ATCC 24843) OX=284812 GN=nit2 PE=3 SV=1 && sp|O94660|NIT2_SCHPO Probable hydrolase nit2 OS=Schizosaccharomyces pombe (strain 972 / ATCC 24843) OX=284812 GN=nit2 PE=3 SV=1 && PF00795:Carbon-nitrogen hydrolase && PF00795:Carbon-nitrogen hydrolase	CN_hydrolase
gene-BCIN_01g04920	321.023475872688	293.886264884987	479.883862667114	33.3801240983947	20.2236800567823	22.722326050536	364.931201141596	25.4420434019044	3.84206882064712	1.13816828826753e-23	2.86911320340419e-22	Bcdtc1	CP009805.1	1773782	1777490	+	3444	protein_coding	Bcdtc1 && sp|A0A1U8QHE3|PBCA_EMENI Pimaradiene synthase pbcA OS=Emericella nidulans (strain FGSC A4 / ATCC 38163 / CBS 112.46 / NRRL 194 / M139) OX=227321 GN=pbcA PE=2 SV=1 && sp|A0A1U8QHE3|PBCA_EMENI Pimaradiene synthase pbcA OS=Emericella nidulans (strain FGSC A4 / ATCC 38163 / CBS 112.46 / NRRL 194 / M139) OX=227321 GN=pbcA PE=2 SV=1 && - && -	-
gene-BCIN_05g07290	14221.03995922	9556.47246266708	7982.34336672324	1360.24005700959	1358.73168974086	1242.84237943083	10586.6185962034	1320.60470872709	3.00292408186865	1.17432170084287e-23	2.95422029507354e-22	BCIN_05g07290	CP009809.1	2570399	2573614	+	3083	protein_coding	hypothetical protein && sp|P20107|ZRC1_YEAST Zinc/cadmium resistance protein OS=Saccharomyces cerevisiae (strain ATCC 204508 / S288c) OX=559292 GN=ZRC1 PE=1 SV=2 && sp|P20107|ZRC1_YEAST Zinc/cadmium resistance protein OS=Saccharomyces cerevisiae (strain ATCC 204508 / S288c) OX=559292 GN=ZRC1 PE=1 SV=2 && PF01545:Cation efflux family && PF01545:Cation efflux family	-
gene-BCIN_10g00140	796.55825088036	1129.76378209555	670.89414707024	6102.99935598984	15137.7990350952	12501.410659804	865.738726682051	11247.403016963	-3.69987455358528	1.30588040136625e-23	3.27850299139754e-22	BCIN_10g00140	CP009814.1	51187	52794	-	1500	protein_coding	hypothetical protein && sp|F9XMW6|T4HR_ZYMTI Probable tetrahydroxynaphthalene reductase MYCGRDRAFT_87994 OS=Zymoseptoria tritici (strain CBS 115943 / IPO323) OX=336722 GN=MYCGRDRAFT_87994 PE=3 SV=1 && sp|F9XMW6|T4HR_ZYMTI Probable tetrahydroxynaphthalene reductase MYCGRDRAFT_87994 OS=Zymoseptoria tritici (strain CBS 115943 / IPO323) OX=336722 GN=MYCGRDRAFT_87994 PE=3 SV=1 && PF13561:Enoyl-(Acyl c…	-
gene-BCIN_01g09840	24216.2708925832	17432.3289985044	10268.5714004125	1790.70457402847	1686.80472177311	1353.01123300919	17305.7237638334	1610.17350960359	3.42592983930823	1.34108021070648e-23	3.36004518512099e-22	BCIN_01g09840	CP009805.1	3421172	3422651	+	1232	protein_coding	hypothetical protein && sp|Q9USR1|TXL1_SCHPO Thioredoxin-like protein 1 OS=Schizosaccharomyces pombe (strain 972 / ATCC 24843) OX=284812 GN=txl1 PE=4 SV=1 && sp|Q9USR1|TXL1_SCHPO Thioredoxin-like protein 1 OS=Schizosaccharomyces pombe (strain 972 / ATCC 24843) OX=284812 GN=txl1 PE=4 SV=1 && PF00085:Thioredoxin|PF06201:PITH domain && PF00085:Thioredoxin|PF06201:PITH domain	-
gene-BCIN_12g01140	5047.86914164296	3383.38408468093	3852.04073546305	337.278337244197	516.827379228882	559.795487245023	4094.43132059565	471.300401239367	3.11896055567085	1.34793669903115e-23	3.3703874709378e-22	BCIN_12g01140	CP009816.1	384068	391998	-	7865	protein_coding	hypothetical protein && - && - && - && -	-
gene-BCIN_16g00450	1992.14568205107	2630.20822995056	1300.52064010277	184.981521045271	210.476077627994	221.026262491577	1974.29151736813	205.494620388281	3.26385527573025	1.46097919605926e-23	3.64565960196445e-22	Bcswf1	CP009820.1	232828	234486	+	1385	protein_coding	Bcswf1 && sp|Q7RWM9|SWF1_NEUCR Palmitoyltransferase SWF1 OS=Neurospora crassa (strain ATCC 24698 / 74-OR23-1A / CBS 708.71 / DSM 1257 / FGSC 987) OX=367110 GN=swf-1 PE=3 SV=1 && sp|Q7RWM9|SWF1_NEUCR Palmitoyltransferase SWF1 OS=Neurospora crassa (strain ATCC 24698 / 74-OR23-1A / CBS 708.71 / DSM 1257 / FGSC 987) OX=367110 GN=swf-1 PE=3 SV=1 && PF01529:DHHC palmitoyltransferase && PF01529:DHHC pal…	-
gene-BCIN_03g05200	51.0037298115485	11.8145232114567	29.4768957412232	1889.45410781955	665.883391499241	650.684791447167	30.7650495880761	1068.67409692199	-5.12047485778516	1.48933216492596e-23	3.70891752039626e-22	BCIN_03g05200	CP009807.1	1754791	1758224	-	3154	protein_coding	hypothetical protein && sp|D4AZ24|ENG1_ARTBC Probable endo-1,3(4)-beta-glucanase ARB_01444 OS=Arthroderma benhamiae (strain ATCC MYA-4681 / CBS 112371) OX=663331 GN=ARB_01444 PE=1 SV=1 && sp|D4AZ24|ENG1_ARTBC Probable endo-1,3(4)-beta-glucanase ARB_01444 OS=Arthroderma benhamiae (strain ATCC MYA-4681 / CBS 112371) OX=663331 GN=ARB_01444 PE=1 SV=1 && PF17652:Glycosyl hydrolase family 81 C-terminal…	-
gene-BCIN_03g00450	7880.07625588424	5422.86615405865	6376.4420867414	1051.47390909943	937.030509297582	1000.47090155845	6559.7948322281	996.325106651822	2.71891458419654	1.58900566209022e-23	3.94917463544032e-22	BCIN_03g00450	CP009807.1	147493	151247	-	3696	protein_coding	hypothetical protein && sp|Q6FJJ1|OAF3_CANGA Oleate activated transcription factor 3 OS=Candida glabrata (strain ATCC 2001 / CBS 138 / JCM 3761 / NBRC 0622 / NRRL Y-65) OX=284593 GN=OAF3 PE=3 SV=1 && sp|Q6FJJ1|OAF3_CANGA Oleate activated transcription factor 3 OS=Candida glabrata (strain ATCC 2001 / CBS 138 / JCM 3761 / NBRC 0622 / NRRL Y-65) OX=284593 GN=OAF3 PE=3 SV=1 && PF00172:Fungal Zn(2)-Cy…	Fungal_trans
gene-BCIN_10g05100	49871.1469877921	25215.1461640516	29347.1973999618	4300.47265467652	2862.77426581563	2833.40520296835	34811.1635172685	3332.21737448684	3.38497350184457	1.70611845505824e-23	4.23172191905208e-22	BCIN_10g05100	CP009814.1	1928582	1934193	+	5612	protein_coding	hypothetical protein && - && - && PF10446:Protein of unknown function (DUF2457) && PF10446:Protein of unknown function (DUF2457)	-
gene-BCIN_04g04270	1429.6045444237	1159.30009012419	748.713151827069	117.525853596432	119.095004778829	86.0694168580909	1112.53926212499	107.563425077784	3.3704037946635	1.73379283073655e-23	4.29174529965089e-22	BCIN_04g04270	CP009808.1	1511150	1512074	+	925	protein_coding	hypothetical protein && - && - && PF09811:Essential protein Yae1, N terminal && PF09811:Essential protein Yae1, N terminal	-
gene-BCIN_16g04720	9488.19385464836	7790.20124255429	8161.56289282988	892.22290038001	1457.60301446291	1093.42587176519	8479.98599667751	1147.75059553603	2.88534095268812	2.1946469155734e-23	5.42165574023254e-22	Bcerg3	CP009820.1	1727943	1730415	+	2398	protein_coding	Bcerg3 && sp|Q7SBB6|ERG3_NEUCR Probable Delta(7)-sterol 5(6)-desaturase OS=Neurospora crassa (strain ATCC 24698 / 74-OR23-1A / CBS 708.71 / DSM 1257 / FGSC 987) OX=367110 GN=NCU06207 PE=3 SV=1 && sp|Q7SBB6|ERG3_NEUCR Probable Delta(7)-sterol 5(6)-desaturase OS=Neurospora crassa (strain ATCC 24698 / 74-OR23-1A / CBS 708.71 / DSM 1257 / FGSC 987) OX=367110 GN=NCU06207 PE=3 SV=1 && - && -	-
gene-BCIN_10g05010	1.50010970033966	7.38407700716047	1.17907582964893	281.644797080206	319.833754972076	275.422133945891	3.35442084571635	292.300228666058	-6.50201507833891	2.45239385830817e-23	6.04630118519411e-22	BCIN_10g05010	CP009814.1	1885660	1887757	-	1511	protein_coding	hypothetical protein && sp|B0Y0Q3|RHGB_ASPFC Probable rhamnogalacturonase B OS=Neosartorya fumigata (strain CEA10 / CBS 144.89 / FGSC A1163) OX=451804 GN=rhgB PE=3 SV=1 && sp|B0Y0Q3|RHGB_ASPFC Probable rhamnogalacturonase B OS=Neosartorya fumigata (strain CEA10 / CBS 144.89 / FGSC A1163) OX=451804 GN=rhgB PE=3 SV=1 && PF00295:Glycosyl hydrolases family 28 && PF00295:Glycosyl hydrolases family 28	-
gene-BCIN_03g02900	14512.0612410859	12806.9431612191	6579.24312944102	996.535788187493	1283.08014582475	1019.0618955998	11299.4158439153	1099.55927653735	3.36123181223256	2.47238130904492e-23	6.08343703771373e-22	BCIN_03g02900	CP009807.1	958721	960204	-	1308	protein_coding	hypothetical protein && sp|P9WEU6|NIT_TRAVS Arylacetonitrilase OS=Trametes versicolor (strain FP-101664) OX=717944 GN=nit PE=1 SV=1 && sp|P9WEU6|NIT_TRAVS Arylacetonitrilase OS=Trametes versicolor (strain FP-101664) OX=717944 GN=nit PE=1 SV=1 && PF00795:Carbon-nitrogen hydrolase && PF00795:Carbon-nitrogen hydrolase	CN_hydrolase
gene-BCIN_15g05620	256.518758758082	385.448819773776	117.907582964893	4.86793476434923	1.49805037457647	6.88555334864727	253.291720498917	4.41717949585766	5.8268901358491	2.62714473495937e-23	6.45139001316465e-22	BCIN_15g05620	CP009819.1	1956039	1958690	-	2361	protein_coding	hypothetical protein && sp|P96712|BMR3_BACSU Multidrug resistance protein 3 OS=Bacillus subtilis (strain 168) OX=224308 GN=bmr3 PE=1 SV=1 && sp|P96712|BMR3_BACSU Multidrug resistance protein 3 OS=Bacillus subtilis (strain 168) OX=224308 GN=bmr3 PE=1 SV=1 && PF07690:Major Facilitator Superfamily && PF07690:Major Facilitator Superfamily	MFS_1
gene-BCIN_06g03820	1665.12176737702	1436.94138559343	1674.28767810148	114.744176588232	227.703656935623	176.958721060235	1592.11694369064	173.135518194697	3.20163939814322	2.72191935743489e-23	6.67086267917377e-22	BCIN_06g03820	CP009810.1	1324778	1326946	+	1898	protein_coding	hypothetical protein && - && - && PF00172:Fungal Zn(2)-Cys(6) binuclear cluster domain && PF00172:Fungal Zn(2)-Cys(6) binuclear cluster domain	Zn_clus
gene-BCIN_09g01780	2589.18934278626	2181.2563479152	2056.30824690773	374.830976854891	247.927336992406	236.863035193466	2275.58464586973	286.540449680254	2.98916794384566	2.82566639993232e-23	6.91141215286415e-22	BCIN_09g01780	CP009813.1	669196	670571	-	1260	protein_coding	hypothetical protein && - && - && PF01753:MYND finger && PF01753:MYND finger	zf-MYND
novel.932	181.513273741099	174.264217368987	142.66817538752	0.695419252049891	2.24707556186471	4.81988734405309	166.148555499202	2.58746071932256	5.99771007471641	2.960191145164e-23	7.22614249507228e-22	-	CP009819.1	242198	243788	-	1460	-	- && - && -	-
gene-BCIN_04g00640	6160.95053929499	2953.63080286419	3437.00604342662	444.37290205988	232.946833246641	337.392114083716	4183.86246186193	338.237283130079	3.62840530064116	3.06369565272473e-23	7.46405694328517e-22	Bcpks20	CP009808.1	237643	246603	+	8374	protein_coding	Bcpks20 && sp|A0A0R8YWJ7|MPAS_CLAUC Methylphloroacetophenone synthase OS=Cladonia uncialis OX=174080 GN=mpas PE=1 SV=2 && sp|A0A0R8YWJ7|MPAS_CLAUC Methylphloroacetophenone synthase OS=Cladonia uncialis OX=174080 GN=mpas PE=1 SV=2 && PF00550:Phosphopantetheine attachment site|PF08659:KR domain|PF00109:Beta-ketoacyl synthase, N-terminal domain|PF00975:Thioesterase domain|PF14765:Polyketide synthase…	ketoacyl-synt
gene-BCIN_10g05500	7193.02601312868	13241.1268892402	6846.89334277132	851.193164509066	1095.82384900269	906.827376016846	9093.68208171338	951.2814631762	3.25692723222103	3.89203013803624e-23	9.46345595768181e-22	BCIN_10g05500	CP009814.1	2070564	2071702	+	1008	protein_coding	hypothetical protein && sp|A4DA06|XAND_ASPFU Xanthocillin biosynthesis cluster protein D OS=Neosartorya fumigata (strain ATCC MYA-4609 / Af293 / CBS 101355 / FGSC A1100) OX=330879 GN=xanD PE=3 SV=1 && sp|A4DA06|XAND_ASPFU Xanthocillin biosynthesis cluster protein D OS=Neosartorya fumigata (strain ATCC MYA-4609 / Af293 / CBS 101355 / FGSC A1100) OX=330879 GN=xanD PE=3 SV=1 && PF13664:Domain of unk…	-
gene-BCIN_12g06350	40435.4569726556	33752.6159997305	36758.868065135	2797.67165099671	2657.54136449866	727.114433617152	36982.3136791737	2060.77581637084	4.16560998723057	4.1709324327316e-23	1.01216812198626e-21	Bchex6	CP009816.1	2202537	2204840	+	2192	protein_coding	Bchex6 && sp|P53387|KHT2_KLULC Hexose transporter 2 OS=Kluyveromyces lactis OX=28985 GN=KHT2 PE=3 SV=1 && sp|P53387|KHT2_KLULC Hexose transporter 2 OS=Kluyveromyces lactis OX=28985 GN=KHT2 PE=3 SV=1 && PF00083:Sugar (and other) transporter && PF00083:Sugar (and other) transporter	Sugar_tr
gene-BCIN_02g04340	1195.58743117071	1537.36483289081	1650.7061615085	162.728104979674	204.483876129688	222.403373161307	1461.21947519001	196.538451423556	2.89457083453373	4.80241763741497e-23	1.16312671877156e-21	BCIN_02g04340	CP009806.1	1542482	1544489	+	2008	protein_coding	hypothetical protein && - && - && - && -	-
gene-BCIN_04g03610	1665.12176737702	2234.42170236676	1899.49116156442	319.89285594295	272.645168172918	236.174479858601	1933.0115437694	276.237501324823	2.80686892555607	5.0183605810947e-23	1.21304872598203e-21	BCIN_04g03610	CP009808.1	1307533	1309626	+	2094	protein_coding	hypothetical protein && sp|Q4WER3|HAPX_ASPFU bZIP transcription factor hapX OS=Neosartorya fumigata (strain ATCC MYA-4609 / Af293 / CBS 101355 / FGSC A1100) OX=330879 GN=hapX PE=2 SV=1 && sp|Q4WER3|HAPX_ASPFU bZIP transcription factor hapX OS=Neosartorya fumigata (strain ATCC MYA-4609 / Af293 / CBS 101355 / FGSC A1100) OX=330879 GN=hapX PE=2 SV=1 && PF10297:Minimal binding motif of Hap4 for bindi…	-
gene-BCIN_01g00030	1174.58589536596	407.601050795258	864.262583132664	7809.55820052027	16171.453793553	15184.022244437	815.483176431292	13055.0114128367	-4.00076363025074	5.05642305048093e-23	1.21986206092852e-21	Bcboa3	CP009805.1	9772	11969	-	1910	protein_coding	Bcboa3 && sp|B1GVX3|BOA3_BOTFB Cytochrome P450 monooxygenase BOA3 OS=Botryotinia fuckeliana (strain B05.10) OX=332648 GN=BOA3 PE=2 SV=1 && sp|B1GVX3|BOA3_BOTFB Cytochrome P450 monooxygenase BOA3 OS=Botryotinia fuckeliana (strain B05.10) OX=332648 GN=BOA3 PE=2 SV=1 && PF00067:Cytochrome P450 && PF00067:Cytochrome P450	p450
gene-BCIN_13g02110	987.072182823497	1044.10848881249	596.612369802357	100.835791547234	93.6281484110294	88.1350828626851	875.931013812782	94.1996742736495	3.21629683135801	5.35325265622357e-23	1.28895471363886e-21	BCIN_13g02110	CP009817.1	744309	745584	-	1169	protein_coding	hypothetical protein && sp|A0A443HJZ3|VDTF1_BYSSP Short-chain dehydrogenase/reductase VdtF OS=Byssochlamys spectabilis OX=264951 GN=VdtF PE=1 SV=1 && sp|A0A443HJZ3|VDTF1_BYSSP Short-chain dehydrogenase/reductase VdtF OS=Byssochlamys spectabilis OX=264951 GN=VdtF PE=1 SV=1 && PF13561:Enoyl-(Acyl carrier protein) reductase && PF13561:Enoyl-(Acyl carrier protein) reductase	-
gene-BCIN_05g05140	3205.73442962586	4248.79790992013	1759.1811378362	315.72034043065	240.437085119523	276.79924461562	3071.23782579406	277.652223388598	3.46710192743639	5.65246921582233e-23	1.35835213528867e-21	BCIN_05g05140	CP009809.1	1823589	1825270	+	1569	protein_coding	hypothetical protein && sp|D7PI10|GSFR2_PENAE Transcription factor gsfR2 OS=Penicillium aethiopicum OX=36650 GN=gsfR2 PE=1 SV=1 && sp|D7PI10|GSFR2_PENAE Transcription factor gsfR2 OS=Penicillium aethiopicum OX=36650 GN=gsfR2 PE=1 SV=1 && PF00172:Fungal Zn(2)-Cys(6) binuclear cluster domain && PF00172:Fungal Zn(2)-Cys(6) binuclear cluster domain	Zn_clus
novel.784	306.022378869291	259.919510652048	278.261895797147	23.6442545696963	15.7295289330529	26.8536580597244	281.401261772829	22.0758138541579	3.6687720234253	6.44316453441467e-23	1.54535860833184e-21	-	CP009816.1	2190391	2191722	+	1332	-	- && - && -	-
novel.136	1002.07327982689	1280.39895304163	1727.34609043568	101.531210799284	159.542364892394	154.924950344564	1336.60610776807	138.666175345414	3.26962678043411	6.68081841407233e-23	1.59925327617483e-21	-	CP009806.1	1147601	1151729	-	4129	-	- && - && -	-
gene-BCIN_01g00040	603.044099536544	252.535433644888	482.242014326411	3785.8624081596	7804.09342635612	6320.24941872333	445.940515835948	5970.06841774635	-3.74264757907614	8.00347517095696e-23	1.91216489964527e-21	Bcboa4	CP009805.1	12154	14130	+	1694	protein_coding	Bcboa4 && sp|B1GVX2|BOA4_BOTFB Cytochrome P450 monooxygenase BOA4 OS=Botryotinia fuckeliana (strain B05.10) OX=332648 GN=BOA4 PE=2 SV=1 && sp|B1GVX2|BOA4_BOTFB Cytochrome P450 monooxygenase BOA4 OS=Botryotinia fuckeliana (strain B05.10) OX=332648 GN=BOA4 PE=2 SV=1 && PF00067:Cytochrome P450 && PF00067:Cytochrome P450	p450
gene-BCIN_07g06220	59041.3175859684	42920.6860118209	37277.6614301805	5265.71457652177	7156.93566453909	4355.80104835426	46413.2216759899	5592.81709647171	3.05289847192242	8.16477999484592e-23	1.94693749992928e-21	BCIN_07g06220	CP009811.1	2284977	2287739	+	2571	protein_coding	hypothetical protein && sp|Q5B0C0|HSP7M_EMENI Iron-sulfur cluster biogenesis chaperone, mitochondrial OS=Emericella nidulans (strain FGSC A4 / ATCC 38163 / CBS 112.46 / NRRL 194 / M139) OX=227321 GN=AN6010 PE=1 SV=1 && sp|Q5B0C0|HSP7M_EMENI Iron-sulfur cluster biogenesis chaperone, mitochondrial OS=Emericella nidulans (strain FGSC A4 / ATCC 38163 / CBS 112.46 / NRRL 194 / M139) OX=227321 GN=AN601…	HSP70
gene-BCIN_13g03350	757.555398671529	1086.93613545402	905.530237170376	85.5365680021365	111.604752905947	130.136958289433	916.673923765309	109.092759732506	3.07084962642357	1.13080441606372e-22	2.69127093395357e-21	BCIN_13g03350	CP009817.1	1180436	1181875	+	1300	protein_coding	hypothetical protein && - && - && PF01670:Glycosyl hydrolase family 12 && PF01670:Glycosyl hydrolase family 12	-
gene-BCIN_08g02880	85398.2450209363	43636.9414815155	47382.3412902718	7047.37870027359	4016.27305423952	3590.81607131955	58805.8425975745	4884.82260861089	3.58956625463509	1.17240502455148e-22	2.7849128583192e-21	BCIN_08g02880	CP009812.1	1072200	1075378	-	3179	protein_coding	hypothetical protein && sp|P28003|FUN19_YEAST SWIRM domain-containing protein FUN19 OS=Saccharomyces cerevisiae (strain ATCC 204508 / S288c) OX=559292 GN=FUN19 PE=1 SV=3 && sp|P28003|FUN19_YEAST SWIRM domain-containing protein FUN19 OS=Saccharomyces cerevisiae (strain ATCC 204508 / S288c) OX=559292 GN=FUN19 PE=1 SV=3 && PF04433:SWIRM domain && PF04433:SWIRM domain	SWIRM
novel.508	252.018429657063	443.044620429628	291.231729923285	26.4259315778958	26.2158815550882	23.4108813854007	328.764926669992	25.3508981727949	3.69687210803025	1.18070211804517e-22	2.79923849560345e-21	-	CP009811.1	499336	502026	-	2618	-	- && - && -	-
gene-BCIN_13g02220	279.020404263177	674.904638454467	199.263815210669	9.04045027664858	17.2275793076294	12.3939960275651	384.396285976104	12.8873418706144	4.90075102847936	1.18875462505103e-22	2.81293048441194e-21	BCIN_13g02220	CP009817.1	775277	776425	+	1043	protein_coding	hypothetical protein && sp|Q00278|AFLD_ASPPU Norsolorinic acid ketoreductase OS=Aspergillus parasiticus (strain ATCC 56775 / NRRL 5862 / SRRC 143 / SU-1) OX=1403190 GN=aflD PE=1 SV=1 && sp|Q00278|AFLD_ASPPU Norsolorinic acid ketoreductase OS=Aspergillus parasiticus (strain ATCC 56775 / NRRL 5862 / SRRC 143 / SU-1) OX=1403190 GN=aflD PE=1 SV=1 && - && -	-
gene-BCIN_12g01160	151.511079734306	293.886264884987	332.499383960998	6.25877326844902	8.98830224745882	15.148217367024	259.298909526763	10.1317642943106	4.67670190183024	1.2507413804333e-22	2.95394981474419e-21	BCIN_12g01160	CP009816.1	397213	399373	-	2114	protein_coding	hypothetical protein && sp|A0QRG8|MGTA_MYCS2 GDP-mannose-dependent alpha-mannosyltransferase OS=Mycolicibacterium smegmatis (strain ATCC 700084 / mc(2)155) OX=246196 GN=mgtA PE=3 SV=1 && sp|A0QRG8|MGTA_MYCS2 GDP-mannose-dependent alpha-mannosyltransferase OS=Mycolicibacterium smegmatis (strain ATCC 700084 / mc(2)155) OX=246196 GN=mgtA PE=3 SV=1 && PF13439:Glycosyltransferase Family 4|PF00534:Glyc…	Glycos_transf_1
gene-BCIN_07g00550	369.026986283557	335.237096125085	311.276019027317	36.1618011065943	30.7100326788176	38.5590987524247	338.51336714532	35.1436441792789	3.26622229523609	1.44869721677067e-22	3.414944278922e-21	BCIN_07g00550	CP009811.1	209475	211784	+	1904	protein_coding	hypothetical protein && - && - && - && -	-
gene-BCIN_02g00540	2628.19219499509	2780.84340089663	2457.19402898837	325.456209959349	418.705079694123	468.217627708014	2622.07654162669	404.126305787162	2.69778559979198	1.54719199505905e-22	3.6401743853275e-21	BCIN_02g00540	CP009806.1	286880	288436	-	1557	protein_coding	hypothetical protein && sp|A0A3G1DJF0|MFM8_PHOSM Probable carboxylesterase M8 OS=Phoma sp. (strain ATCC 20986 / MF5453) OX=1828523 GN=M8 PE=3 SV=1 && sp|A0A3G1DJF0|MFM8_PHOSM Probable carboxylesterase M8 OS=Phoma sp. (strain ATCC 20986 / MF5453) OX=1828523 GN=M8 PE=3 SV=1 && PF07859:alpha/beta hydrolase fold && PF07859:alpha/beta hydrolase fold	Abhydrolase_3
gene-BCIN_04g04800	639.046732344696	528.69991371269	649.670782136559	3780.29905414321	10353.7751638853	12731.3881416488	605.805809397982	8955.15411989243	-3.88564842757486	1.56094322293933e-22	3.66554575850696e-21	Bcbrn1	CP009808.1	1658829	1660077	+	1140	protein_coding	Bcbrn1 && sp|W3XC32|PFMAI_PESFW Trihydroxynaphthalene reductase PfmaI OS=Pestalotiopsis fici (strain W106-1 / CGMCC3.15140) OX=1229662 GN=Pfmaj PE=2 SV=1 && sp|W3XC32|PFMAI_PESFW Trihydroxynaphthalene reductase PfmaI OS=Pestalotiopsis fici (strain W106-1 / CGMCC3.15140) OX=1229662 GN=Pfmaj PE=2 SV=1 && PF13561:Enoyl-(Acyl carrier protein) reductase && PF13561:Enoyl-(Acyl carrier protein) reductase	-
gene-BCIN_05g00840	66108.3343842686	26074.652727685	43963.0213842899	4813.69206268934	3584.08552117421	2706.02246601838	45382.0028320812	3701.26668329397	3.61602578709264	1.78007932168564e-22	4.17220868718426e-21	Bcvps13	CP009809.1	341385	352015	+	10581	protein_coding	Bcvps13 && sp|Q07878|VPS13_YEAST Vacuolar protein sorting-associated protein 13 OS=Saccharomyces cerevisiae (strain ATCC 204508 / S288c) OX=559292 GN=VPS13 PE=1 SV=1 && sp|Q07878|VPS13_YEAST Vacuolar protein sorting-associated protein 13 OS=Saccharomyces cerevisiae (strain ATCC 204508 / S288c) OX=559292 GN=VPS13 PE=1 SV=1 && PF12624:N-terminal region of Chorein or VPS13|PF16910:Repeating coiled r…	-
gene-BCIN_16g03570	4828.85312539337	2160.58093229515	3050.26917130178	335.887498740097	343.8025609653	362.868661473711	3346.56774299677	347.519573726369	3.26743444405225	1.86444435535584e-22	4.3616698252567e-21	Bcnrps3	CP009820.1	1330116	1344559	+	14398	protein_coding	Bcnrps3 && sp|Q4WR82|SIDC_ASPFU Nonribosomal peptide synthetase sidC OS=Neosartorya fumigata (strain ATCC MYA-4609 / Af293 / CBS 101355 / FGSC A1100) OX=330879 GN=NRPS2 PE=2 SV=1 && sp|Q4WR82|SIDC_ASPFU Nonribosomal peptide synthetase sidC OS=Neosartorya fumigata (strain ATCC MYA-4609 / Af293 / CBS 101355 / FGSC A1100) OX=330879 GN=NRPS2 PE=2 SV=1 && PF00668:Condensation domain|PF00550:Phosphopan…	AMP-binding
gene-BCIN_01g00080	318.023256472008	230.383202623407	260.575758352413	1754.54277292187	3510.68105281996	2385.15567997141	269.660739149276	2550.12650190442	-3.24160932880324	2.17833767534207e-22	5.08635670431478e-21	Bcboa8	CP009805.1	41506	44494	-	2807	protein_coding	Bcboa8 && sp|G0LET6|BOA8_BOTFB FAD-dependent monooxygenase BOA8 OS=Botryotinia fuckeliana (strain B05.10) OX=332648 GN=BOA8 PE=2 SV=1 && sp|G0LET6|BOA8_BOTFB FAD-dependent monooxygenase BOA8 OS=Botryotinia fuckeliana (strain B05.10) OX=332648 GN=BOA8 PE=2 SV=1 && PF01494:FAD binding domain && PF01494:FAD binding domain	FAD_binding_3
novel.67	228.016674451629	363.296588752295	279.440971626796	27.1213508299457	19.4746548694941	19.9681047110771	290.25141161024	22.1880368035056	3.70827548119861	2.4351465717174e-22	5.67526989695345e-21	-	CP009805.1	1538927	1540962	-	1979	-	- && - && -	-
gene-BCIN_06g05170	253.518539357403	246.62817203916	222.845331803647	17.3854813012473	19.4746548694941	22.722326050536	240.997347733403	19.8608207404258	3.60002039527564	2.45725894291756e-22	5.71601929621803e-21	BCIN_06g05170	CP009810.1	1754037	1756457	-	1952	protein_coding	hypothetical protein && sp|Q12559|AMDS_ASPOR Acetamidase OS=Aspergillus oryzae (strain ATCC 42149 / RIB 40) OX=510516 GN=amdS PE=3 SV=2 && sp|Q12559|AMDS_ASPOR Acetamidase OS=Aspergillus oryzae (strain ATCC 42149 / RIB 40) OX=510516 GN=amdS PE=3 SV=2 && PF01425:Amidase && PF01425:Amidase	Amidase
gene-BCIN_07g06060	2115.15467747892	3418.8276543153	2246.13945548121	289.294408852754	387.246021828018	300.898681335886	2593.37392909181	325.813037338886	2.99284208979371	2.56575734091996e-22	5.9571869689931e-21	BCIN_07g06060	CP009811.1	2232338	2234105	-	1768	protein_coding	hypothetical protein && - && - && PF00106:short chain dehydrogenase && PF00106:short chain dehydrogenase	adh_short
novel.542	738.053972567114	1147.48556691274	582.46345984657	47.9839283914425	56.1768890466176	90.889304202144	822.66766644214	65.0167072134014	3.66023029025038	2.95098239334516e-22	6.83874944138826e-21	-	CP009812.1	191957	195184	+	3127	-	- && - && -	-
gene-BCIN_12g02090	21.0015358047553	29.5363080286419	31.835047400521	327.542467715498	325.825956470382	341.523446092905	27.4576304113061	331.630623426262	-3.58664590704376	3.3098748371825e-22	7.65609999791728e-21	BCIN_12g02090	CP009816.1	725986	728977	-	2711	protein_coding	hypothetical protein && sp|P40900|ISP4_SCHPO Sexual differentiation process protein isp4 OS=Schizosaccharomyces pombe (strain 972 / ATCC 24843) OX=284812 GN=isp4 PE=2 SV=2 && sp|P40900|ISP4_SCHPO Sexual differentiation process protein isp4 OS=Schizosaccharomyces pombe (strain 972 / ATCC 24843) OX=284812 GN=isp4 PE=2 SV=2 && PF03169:OPT oligopeptide transporter protein && PF03169:OPT oligopeptide …	OPT
gene-BCIN_05g05060	3897.28500148244	4841.0008858944	4123.2281762823	778.174143043828	627.683106947541	756.722313016335	4287.17135455305	720.859854335901	2.5721196339371	3.81219197582252e-22	8.8015318290392e-21	BCIN_05g05060	CP009809.1	1796034	1799189	-	3156	protein_coding	hypothetical protein && - && - && - && -	-
gene-BCIN_05g08340	1162.58501776324	1128.28696669412	1256.89483440576	157.164750963275	186.507271634771	207.255155794283	1182.58893962104	183.642392797443	2.68711786192226	4.19383645484218e-22	9.66460221832286e-21	BCIN_05g08340	CP009809.1	2910139	2913249	+	2981	protein_coding	hypothetical protein && sp|Q9FJD1|OPT8_ARATH Oligopeptide transporter 8 OS=Arabidopsis thaliana OX=3702 GN=OPT8 PE=2 SV=1 && sp|Q9FJD1|OPT8_ARATH Oligopeptide transporter 8 OS=Arabidopsis thaliana OX=3702 GN=OPT8 PE=2 SV=1 && PF03169:OPT oligopeptide transporter protein && PF03169:OPT oligopeptide transporter protein	OPT
gene-BCIN_07g00780	1393.60191161555	1413.31233917051	1312.31139839926	173.159393760423	248.676362179694	171.450278381317	1373.07521639511	197.762011440478	2.79607157944	4.66958133308095e-22	1.07409066343046e-20	BCIN_07g00780	CP009811.1	288700	289874	-	1175	protein_coding	hypothetical protein && - && - && - && -	-
gene-BCIN_07g00750	2142.15665208504	2079.35608521639	1655.42246482709	294.857762869154	340.057435028859	319.489675377233	1958.97840070951	318.134957758415	2.62226615820153	4.85367378657903e-22	1.1143601972458e-20	Bcsec59	CP009811.1	272904	276652	-	3703	protein_coding	Bcsec59 && sp|Q9Y7T6|SEC59_SCHPO Dolichol kinase sec59 OS=Schizosaccharomyces pombe (strain 972 / ATCC 24843) OX=284812 GN=sec59 PE=3 SV=3 && sp|Q9Y7T6|SEC59_SCHPO Dolichol kinase sec59 OS=Schizosaccharomyces pombe (strain 972 / ATCC 24843) OX=284812 GN=sec59 PE=3 SV=3 && - && -	-
gene-BCIN_15g05630	259.518978158761	143.251093938913	181.577677765935	10.4312887807484	9.73732743474706	6.88555334864727	194.78258328787	9.0180565213809	4.43397841112321	4.94179676331203e-22	1.13248745121392e-20	BCIN_15g05630	CP009819.1	1964915	1966581	-	1610	protein_coding	hypothetical protein && sp|Q9UT59|YKJ7_SCHPO Putative uncharacterized oxidoreductase C513.07 OS=Schizosaccharomyces pombe (strain 972 / ATCC 24843) OX=284812 GN=SPAC513.07 PE=3 SV=1 && sp|Q9UT59|YKJ7_SCHPO Putative uncharacterized oxidoreductase C513.07 OS=Schizosaccharomyces pombe (strain 972 / ATCC 24843) OX=284812 GN=SPAC513.07 PE=3 SV=1 && PF01073:3-beta hydroxysteroid dehydrogenase/isomerase…	-
gene-BCIN_02g01120	4338.3172533823	2600.67192192192	1708.4808771613	127.26172312513	209.727052440706	274.733578611026	2882.4900174885	203.907451392287	3.82111123610335	5.32972351161191e-22	1.21912490398945e-20	BCIN_02g01120	CP009806.1	473573	474335	+	704	protein_coding	hypothetical protein && - && - && PF04828:Glutathione-dependent formaldehyde-activating enzyme && PF04828:Glutathione-dependent formaldehyde-activating enzyme	-
gene-BCIN_10g03700	738.053972567114	890.519687063552	873.695189769855	102.922049303384	131.828432962729	126.005626280245	834.08961646684	120.252036182119	2.79461342112963	5.63665159068476e-22	1.28694862196189e-20	BCIN_10g03700	CP009814.1	1403729	1406277	-	2333	protein_coding	hypothetical protein && - && - && - && -	-
gene-BCIN_01g01120	1309.59576839652	1754.45669690133	1320.5649292068	244.787576721561	204.483876129688	194.861159766718	1461.53913150155	214.710870872656	2.76680122509944	5.75045289429751e-22	1.31050911716537e-20	BCIN_01g01120	CP009805.1	455206	457625	+	2249	protein_coding	hypothetical protein && sp|Q9UUA5|MTXL_SCHPO Metaxin-like protein C409.19c OS=Schizosaccharomyces pombe (strain 972 / ATCC 24843) OX=284812 GN=SPBC409.19c PE=3 SV=1 && sp|Q9UUA5|MTXL_SCHPO Metaxin-like protein C409.19c OS=Schizosaccharomyces pombe (strain 972 / ATCC 24843) OX=284812 GN=SPBC409.19c PE=3 SV=1 && PF17171:Glutathione S-transferase, C-terminal domain|PF10568:Outer mitochondrial membra…	-
gene-BCIN_06g01430	220.51612594993	290.932634082122	319.529549834859	2767.07320390651	2631.32548294357	1629.12192228994	276.992769955637	2342.50686971334	-3.07895419496023	6.48540158059857e-22	1.47527956396968e-20	BCIN_06g01430	CP009810.1	510532	511884	-	1287	protein_coding	hypothetical protein && - && - && - && -	-
gene-BCIN_10g01710	330.024134074726	481.441820866862	241.71054507803	29.9030278381453	18.7256296822059	25.4765473899949	351.058833339873	24.7017349701154	3.82577918227584	6.7893581676108e-22	1.54158367805751e-20	BCIN_10g01710	CP009814.1	664233	667647	-	3276	protein_coding	hypothetical protein && - && - && - && -	-
novel.965	138.010092431249	254.01224904632	135.593720409627	6.95419252049891	2.99610074915294	2.75422133945891	175.872020629065	4.23483820303692	5.37007449666257	6.92661793809654e-22	1.56986394075905e-20	-	CP009820.1	519797	520509	-	631	-	- && - && -	-
novel.254	453.033129502578	905.287841077873	373.76703799871	16.6900620491974	38.2002845517	37.87054341756	577.362669526387	30.9202966728191	4.22334887379999	7.05488040647117e-22	1.59600517913428e-20	-	CP009808.1	150413	151992	+	1487	-	- && - && -	-
novel.405	657.048048748772	697.056869475948	327.783080642402	3.47709626024945	8.98830224745882	30.296434734048	560.629332955707	14.2539444139188	5.293246475593	8.11152142357987e-22	1.83169127283471e-20	-	CP009810.1	369460	370789	+	1278	-	- && - && -	-
gene-BCIN_03g08100	310.52270797031	379.541558168048	304.201564049423	1904.0579121126	3649.25071246828	4306.225064244	331.421943395927	3286.5112296083	-3.31019064378767	9.17846391885258e-22	2.06883916652677e-20	Bcbrn2	CP009807.1	2787239	2788499	-	1160	protein_coding	Bcbrn2 && sp|E9ET40|ARP2_METRA Hydroxynaphthalene reductase-like protein Arp2 OS=Metarhizium robertsii (strain ARSEF 23 / ATCC MYA-3075) OX=655844 GN=Arp2 PE=3 SV=1 && sp|E9ET40|ARP2_METRA Hydroxynaphthalene reductase-like protein Arp2 OS=Metarhizium robertsii (strain ARSEF 23 / ATCC MYA-3075) OX=655844 GN=Arp2 PE=3 SV=1 && PF13561:Enoyl-(Acyl carrier protein) reductase && PF13561:Enoyl-(Acyl car…	-
novel.382	142.510421532268	301.270341892147	110.833127986999	4.17251551229934	2.24707556186471	3.44277667432364	184.871297137138	3.28745591616256	5.80487685962817	1.12309512399649e-21	2.52686174346168e-20	-	CP009809.1	1770575	1772377	-	1743	-	- && - && -	-
gene-BCIN_03g02960	75.0054850169831	63.50306226158	69.5654739492867	939.511409519402	942.2736856086	470.971849047473	69.3580070759499	784.252314725158	-3.49914943246158	1.12531100053502e-21	2.52724390520157e-20	BCIN_03g02960	CP009807.1	977824	980752	+	2548	protein_coding	hypothetical protein && sp|P53389|HOL1_YEAST Protein HOL1 OS=Saccharomyces cerevisiae (strain ATCC 204508 / S288c) OX=559292 GN=HOL1 PE=1 SV=1 && sp|P53389|HOL1_YEAST Protein HOL1 OS=Saccharomyces cerevisiae (strain ATCC 204508 / S288c) OX=559292 GN=HOL1 PE=1 SV=1 && PF07690:Major Facilitator Superfamily && PF07690:Major Facilitator Superfamily	MFS_1
gene-BCIN_15g03990	801.058579981379	558.236221741331	436.258056970103	7420.81883862438	3838.7540848522	7485.28504531445	598.517619564271	6248.28598959701	-3.38479247470524	1.31684217494384e-21	2.95202078854923e-20	BCIN_15g03990	CP009819.1	1397095	1398380	+	1134	protein_coding	hypothetical protein && sp|A0A0U1LSP0|CCTP_TALIS Phenylalanine aminomutase (L-beta-phenylalanine forming) OS=Talaromyces islandicus OX=28573 GN=cctP PE=3 SV=1 && sp|A0A0U1LSP0|CCTP_TALIS Phenylalanine aminomutase (L-beta-phenylalanine forming) OS=Talaromyces islandicus OX=28573 GN=cctP PE=3 SV=1 && PF11807:Domain of unknown function (DUF3328) && PF11807:Domain of unknown function (DUF3328)	-
gene-BCIN_10g00050	511.537407815825	472.58092845827	270.008364989604	27.1213508299457	38.2002845517	37.87054341756	418.042233754566	34.3973929330686	3.60256892689468	1.34066989051192e-21	2.99999175500058e-20	BCIN_10g00050	CP009814.1	21867	22670	-	702	protein_coding	hypothetical protein && - && - && - && -	-
gene-BCIN_16g04910	17053.2470734613	9111.95102683602	11421.7075618092	1797.65876654897	1569.95679255614	1282.77858885299	12528.9685540355	1550.1313826527	3.01479376266745	1.5698266726847e-21	3.50641936003643e-20	BcSep1	CP009820.1	1784923	1791941	-	6896	protein_coding	BcSep1 && sp|P78621|SEPA_EMENI Cytokinesis protein sepA OS=Emericella nidulans (strain FGSC A4 / ATCC 38163 / CBS 112.46 / NRRL 194 / M139) OX=227321 GN=sepA PE=3 SV=2 && sp|P78621|SEPA_EMENI Cytokinesis protein sepA OS=Emericella nidulans (strain FGSC A4 / ATCC 38163 / CBS 112.46 / NRRL 194 / M139) OX=227321 GN=sepA PE=3 SV=2 && PF02181:Formin Homology 2 Domain|PF06371:Diaphanous GTPase-binding …	FH2
novel.17	172.512615539061	178.694663573283	116.728507135244	4.17251551229934	7.49025187288235	4.81988734405309	155.978595415863	5.49421824307826	4.83253978892374	1.58357560835449e-21	3.53074474989072e-20	-	CP009805.1	1095576	1096570	+	907	-	- && - && -	-
gene-BCIN_01g01540	181.513273741099	180.171478974715	146.205402876467	8.34503102459869	4.49415112372941	10.3283300229709	169.296718530761	7.72250405709967	4.44570299157439	1.8210363921223e-21	4.05287234513418e-20	BCIN_01g01540	CP009805.1	594654	595744	-	872	protein_coding	hypothetical protein && - && - && - && -	-
gene-BCIN_01g04940	4593.33590244004	3674.31671876305	2356.97258346821	370.658461342592	405.222626322935	497.825507107198	3541.54173489043	424.568864924242	3.06005606846565	1.94789200488806e-21	4.3274032453916e-20	Bcmsh4	CP009805.1	1779854	1783554	-	3261	protein_coding	Bcmsh4 && sp|O15457|MSH4_HUMAN MutS protein homolog 4 OS=Homo sapiens OX=9606 GN=MSH4 PE=1 SV=2 && sp|O15457|MSH4_HUMAN MutS protein homolog 4 OS=Homo sapiens OX=9606 GN=MSH4 PE=1 SV=2 && PF00488:MutS domain V|PF05188:MutS domain II|PF05192:MutS domain III && PF00488:MutS domain V|PF05188:MutS domain II|PF05192:MutS domain III	-
gene-BCIN_02g00550	171.012505838721	332.283465322221	129.698341261382	9.04045027664858	5.99220149830588	6.88555334864727	210.998104140775	7.30606837453391	4.84764948160532	2.18796974571811e-21	4.8520291380808e-20	BCIN_02g00550	CP009806.1	288441	290452	-	1737	protein_coding	hypothetical protein && - && - && - && -	-
gene-BCIN_05g01320	249.018210256384	181.648294376148	124.982037942786	8.34503102459869	8.98830224745882	4.81988734405309	185.216180858439	7.38440687203687	4.65063607278985	2.3716072023058e-21	5.24983730517586e-20	BCIN_05g01320	CP009809.1	530513	531333	-	821	protein_coding	hypothetical protein && - && - && PF14479:Prion-inhibition and propagation && PF14479:Prion-inhibition and propagation	-
novel.666	127.509324528871	175.741032770419	116.728507135244	4.17251551229934	2.99610074915294	4.13133200918836	139.992954811511	3.76664942354688	5.20991553946424	2.61149826441163e-21	5.77052353524372e-20	-	CP009814.1	636363	638381	+	1953	-	- && - && -	-
gene-BCIN_02g06000	39817.4117761156	31930.2257943633	29639.6082057147	4931.91333553782	5130.82253292441	6581.21189063706	33795.7485920646	5547.98258636643	2.60678677945579	2.73967481430779e-21	6.04293987613032e-20	BCIN_02g06000	CP009806.1	2124593	2127368	+	2572	protein_coding	hypothetical protein && sp|O59714|YBH6_SCHPO Uncharacterized membrane protein C3B8.06 OS=Schizosaccharomyces pombe (strain 972 / ATCC 24843) OX=284812 GN=SPBC3B8.06 PE=1 SV=1 && sp|O59714|YBH6_SCHPO Uncharacterized membrane protein C3B8.06 OS=Schizosaccharomyces pombe (strain 972 / ATCC 24843) OX=284812 GN=SPBC3B8.06 PE=1 SV=1 && PF10348:Domain of unknown function (DUF2427)|PF10355:Protein of unk…	-
gene-BCIN_05g01240	47479.9721254506	38608.3850396392	39677.0807435161	2526.45814269725	1448.61471221545	5083.60403730628	41921.812636202	3019.55896407299	3.79524283926776	2.81307630747002e-21	6.19378227270404e-20	BCIN_05g01240	CP009809.1	506185	508025	-	1703	protein_coding	hypothetical protein && sp|Q5UP73|YR614_MIMIV Putative band 7 family protein R614 OS=Acanthamoeba polyphaga mimivirus OX=212035 GN=MIMI_R614 PE=3 SV=1 && sp|Q5UP73|YR614_MIMIV Putative band 7 family protein R614 OS=Acanthamoeba polyphaga mimivirus OX=212035 GN=MIMI_R614 PE=3 SV=1 && PF01145:SPFH domain / Band 7 family && PF01145:SPFH domain / Band 7 family	-
gene-BCIN_16g03900	3663.26788822945	4991.63605684048	3171.71398175562	616.836876568253	635.922384007712	523.990609832057	3942.20597560852	592.249956802674	2.73467255369955	3.46746422444356e-21	7.62101745557418e-20	BCIN_16g03900	CP009820.1	1427872	1429097	-	1226	protein_coding	hypothetical protein && sp|Q05871|ECI1_YEAST 3,2-trans-enoyl-CoA isomerase OS=Saccharomyces cerevisiae (strain ATCC 204508 / S288c) OX=559292 GN=ECI1 PE=1 SV=1 && sp|Q05871|ECI1_YEAST 3,2-trans-enoyl-CoA isomerase OS=Saccharomyces cerevisiae (strain ATCC 204508 / S288c) OX=559292 GN=ECI1 PE=1 SV=1 && PF00378:Enoyl-CoA hydratase/isomerase && PF00378:Enoyl-CoA hydratase/isomerase	ECH
novel.515	381.027863886274	407.601050795258	806.487867479866	19.4717390573969	14.9805037457647	44.7560967662073	531.705594053799	26.4027798564563	4.3298161347249	4.00905406761204e-21	8.79570796503445e-20	-	CP009811.1	822648	825130	-	2483	-	- && - && -	-
gene-BCIN_02g05800	1062.07766784048	479.96500546543	569.493625720432	67.4556674488394	53.9298134847529	64.0356461424196	703.845433008781	61.8070423586706	3.50839414514638	4.02268490842334e-21	8.80996524624913e-20	BCIN_02g05800	CP009806.1	2073001	2074459	-	1459	protein_coding	hypothetical protein && - && - && PF05368:NmrA-like family && PF05368:NmrA-like family	NmrA
gene-BCIN_14g04250	1230.08995427852	2107.4155778436	1473.84478706116	233.660868688763	155.048213768665	132.202624294028	1603.78343972776	173.637235583818	3.20712831677212	4.21543590500016e-21	9.21576359266585e-20	BCIN_14g04250	CP009818.1	1667331	1668851	-	1521	protein_coding	hypothetical protein && - && - && - && -	-
novel.720	660.048268149451	457.812774443949	258.217606693115	0	0	0	458.692883095505	0	11.7760084430268	4.46981798551158e-21	9.75462751891149e-20	-	CP009815.1	848729	854917	+	6135	-	- && - && -	-
gene-BCIN_12g02050	6848.00078205056	4130.65267780557	3848.5035079741	536.168243330466	470.387817617012	729.180099621746	4942.38565594341	578.578720189741	3.09440172479475	4.51131843444371e-21	9.82783162297156e-20	BCIN_12g02050	CP009816.1	708560	710377	-	1741	protein_coding	hypothetical protein && sp|O94564|YGD6_SCHPO Zinc-type alcohol dehydrogenase-like protein C1773.06c OS=Schizosaccharomyces pombe (strain 972 / ATCC 24843) OX=284812 GN=SPBC1773.06c PE=3 SV=1 && sp|O94564|YGD6_SCHPO Zinc-type alcohol dehydrogenase-like protein C1773.06c OS=Schizosaccharomyces pombe (strain 972 / ATCC 24843) OX=284812 GN=SPBC1773.06c PE=3 SV=1 && PF00107:Zinc-binding dehydrogenase|…	ADH_zinc_N
gene-BCIN_11g01070	160.511737936344	132.913386128888	127.340189602084	5.56335401639913	1.49805037457647	2.75422133945891	140.255104555772	3.27187524347817	5.40935155421851	4.87811215820277e-21	1.06081762989649e-19	BCIN_11g01070	CP009815.1	381714	383070	-	883	protein_coding	hypothetical protein && - && - && PF07883:Cupin domain && PF07883:Cupin domain	Cupin_2
gene-BCIN_05g02100	360.026328081519	375.111111963752	270.008364989604	13.2129657889479	34.4551586152588	24.0994367202655	335.048601678292	23.9225203748241	3.81070756114006	5.67598326902018e-21	1.23215721158062e-19	BCIN_05g02100	CP009809.1	766894	768379	-	1486	protein_coding	hypothetical protein && - && - && PF00561:alpha/beta hydrolase fold && PF00561:alpha/beta hydrolase fold	Abhydrolase_1
gene-BCIN_02g08920	75.0054850169831	100.423447297382	76.6399289271803	680.815447756843	620.192855074659	592.157587983665	84.0229537471819	631.055296938389	-2.91072269108197	5.78425925403387e-21	1.25345912817239e-19	BCIN_02g08920	CP009806.1	3170839	3172732	+	1786	protein_coding	hypothetical protein && sp|D4AY62|A1131_ARTBC Cytochrome P450 ARB_01131 OS=Arthroderma benhamiae (strain ATCC MYA-4681 / CBS 112371) OX=663331 GN=ARB_01131 PE=3 SV=1 && sp|D4AY62|A1131_ARTBC Cytochrome P450 ARB_01131 OS=Arthroderma benhamiae (strain ATCC MYA-4681 / CBS 112371) OX=663331 GN=ARB_01131 PE=3 SV=1 && PF00067:Cytochrome P450 && PF00067:Cytochrome P450	p450
gene-BCIN_03g07140	3096.22642150106	3215.02712891767	2807.3795503941	621.009392080552	525.815681476341	548.778601887188	3039.54436693761	565.201225148027	2.42687933951074	6.18917734446582e-21	1.33885671731772e-19	BCIN_03g07140	CP009807.1	2422181	2423468	+	1216	protein_coding	hypothetical protein && sp|D4AN26|CDO_ARTBC Cysteine dioxygenase OS=Arthroderma benhamiae (strain ATCC MYA-4681 / CBS 112371) OX=663331 GN=CDO1 PE=1 SV=2 && sp|D4AN26|CDO_ARTBC Cysteine dioxygenase OS=Arthroderma benhamiae (strain ATCC MYA-4681 / CBS 112371) OX=663331 GN=CDO1 PE=1 SV=2 && PF05995:Cysteine dioxygenase type I && PF05995:Cysteine dioxygenase type I	-
gene-BCIN_01g00050	205.515028946534	121.098862917432	128.519265431733	1065.38229414043	2298.00927460031	1587.80860219806	151.711052431899	1650.4000569796	-3.4450404185129	6.3879620072278e-21	1.3794424250573e-19	Bcboa5	CP009805.1	14259	15636	-	1378	protein_coding	Bcboa5 && sp|B1GVX6|BOA5_BOTFB Trans-enoyl reductase BOA5 OS=Botryotinia fuckeliana (strain B05.10) OX=332648 GN=BOA5 PE=2 SV=1 && sp|B1GVX6|BOA5_BOTFB Trans-enoyl reductase BOA5 OS=Botryotinia fuckeliana (strain B05.10) OX=332648 GN=BOA5 PE=2 SV=1 && PF08240:Alcohol dehydrogenase GroES-like domain && PF08240:Alcohol dehydrogenase GroES-like domain	ADH_N
gene-BCIN_15g04280	1470.10750633287	2011.42257675051	1515.11244109887	239.224222705162	113.851828467812	103.283300229709	1665.54750806075	152.119783800894	3.45228520486362	6.51640585415824e-21	1.40472330035886e-19	BCIN_15g04280	CP009819.1	1480672	1482071	+	1338	protein_coding	hypothetical protein && - && - && PF13434:L-lysine 6-monooxygenase (NADPH-requiring) && PF13434:L-lysine 6-monooxygenase (NADPH-requiring)	-
gene-BCIN_12g05770	3040.72236258849	3414.397208111	2497.28260719643	518.782762029218	430.689482690735	538.450271864217	2984.13405929864	495.974172194723	2.58869572833688	6.5490265433089e-21	1.40929574674132e-19	BCIN_12g05770	CP009816.1	1992820	1995035	-	1865	protein_coding	hypothetical protein && sp|Q03219|YM44_YEAST Uncharacterized protein YMR178W OS=Saccharomyces cerevisiae (strain ATCC 204508 / S288c) OX=559292 GN=YMR178W PE=1 SV=1 && sp|Q03219|YM44_YEAST Uncharacterized protein YMR178W OS=Saccharomyces cerevisiae (strain ATCC 204508 / S288c) OX=559292 GN=YMR178W PE=1 SV=1 && PF00994:Probable molybdopterin binding domain && PF00994:Probable molybdopterin binding…	-
gene-BCIN_15g05520	6132.44845498854	7896.5319514574	5187.93365045528	1148.13718513437	807.449151896717	876.530941282798	6405.63801896707	944.039092771295	2.76229697550674	6.63824618451895e-21	1.4260107281944e-19	BCIN_15g05520	CP009819.1	1921205	1923611	-	2349	protein_coding	hypothetical protein && - && - && PF12937:F-box-like && PF12937:F-box-like	-
gene-BCIN_15g03060	2260.66531841187	731.023623708886	676.789526218484	18066.9921682562	17379.6314206489	23633.9733138969	1222.82615611308	19693.532300934	-4.00988651998948	6.79194698232475e-21	1.45649529732075e-19	BCIN_15g03060	CP009819.1	1067789	1069551	-	1763	protein_coding	hypothetical protein && - && - && PF06101:Vacuolar protein sorting-associated protein 62 && PF06101:Vacuolar protein sorting-associated protein 62	-
gene-BCIN_01g05600	2524.68462567165	3161.86177446611	2015.04059287002	417.251551229934	390.242122577171	401.427760226136	2567.19566433593	402.973811344414	2.67119524011751	7.47714024684407e-21	1.60065227606617e-19	BCIN_01g05600	CP009805.1	1955419	1957053	+	1579	protein_coding	hypothetical protein && - && - && - && -	-
gene-BCIN_01g01430	78.0057044176624	166.880140361827	103.758673009106	877.619096086962	1561.71751549597	1989.92491775906	116.214839262865	1476.42050978066	-3.66811251482672	7.77667545078383e-21	1.66189438007062e-19	BCIN_01g01430	CP009805.1	555579	558150	-	2341	protein_coding	hypothetical protein && sp|Q6C8F0|CEX1_YARLI Citrate exporter 1 OS=Yarrowia lipolytica (strain CLIB 122 / E 150) OX=284591 GN=CEX1 PE=3 SV=1 && sp|Q6C8F0|CEX1_YARLI Citrate exporter 1 OS=Yarrowia lipolytica (strain CLIB 122 / E 150) OX=284591 GN=CEX1 PE=3 SV=1 && PF07690:Major Facilitator Superfamily && PF07690:Major Facilitator Superfamily	MFS_1
gene-BCIN_16g05195	966.070647018742	798.957132174763	453.944194414837	61.1968941803904	86.137896538147	65.4127568121491	739.657324536114	70.9158491768955	3.38262256065793	1.06128474070943e-20	2.26407411351345e-19	BCIN_16g05195	CP009820.1	1934894	1935843	-	892	protein_coding	hypothetical protein && - && - && PF01161:Phosphatidylethanolamine-binding protein && PF01161:Phosphatidylethanolamine-binding protein	-
gene-BCIN_12g00710	3789.27710305799	2492.86439761737	4316.59661234472	409.601939457386	139.318684835612	146.662286326187	3532.91270434003	231.860970206395	3.92929113800152	1.06896466691502e-20	2.27652613202316e-19	BCIN_12g00710	CP009816.1	263826	266833	+	2907	protein_coding	hypothetical protein && sp|N4WYI1|SIDA2_COCH4 L-ornithine N(5)-monooxygenase OS=Cochliobolus heterostrophus (strain C4 / ATCC 48331 / race T) OX=665024 GN=SIDA2 PE=2 SV=1 && sp|N4WYI1|SIDA2_COCH4 L-ornithine N(5)-monooxygenase OS=Cochliobolus heterostrophus (strain C4 / ATCC 48331 / race T) OX=665024 GN=SIDA2 PE=2 SV=1 && PF13434:L-lysine 6-monooxygenase (NADPH-requiring) && PF13434:L-lysine 6-mo…	-
gene-BCIN_06g03600	919.567246308213	1172.59142873708	672.073222899889	57.7197979201409	121.342080340694	59.2157587983665	921.410632648395	79.4258790197338	3.53742743690445	1.3541861523929e-20	2.87898577527661e-19	BCIN_06g03600	CP009810.1	1263289	1264376	+	1088	protein_coding	hypothetical protein && - && - && PF13302:Acetyltransferase (GNAT) domain && PF13302:Acetyltransferase (GNAT) domain	-
gene-BCIN_14g05510	576.04212493043	651.275592031553	537.658578319911	4329.68026326262	7018.36600489076	3370.47836416284	588.325431760631	4906.17487743874	-3.06014112349743	1.36088093675263e-20	2.88824765133479e-19	BCIN_14g05510	CP009818.1	2092866	2094611	-	1746	protein_coding	hypothetical protein && sp|Q5B9Z8|AXHA1_EMENI Probable alpha-L-arabinofuranosidase axhA-1 OS=Emericella nidulans (strain FGSC A4 / ATCC 38163 / CBS 112.46 / NRRL 194 / M139) OX=227321 GN=axhA-1 PE=3 SV=2 && sp|Q5B9Z8|AXHA1_EMENI Probable alpha-L-arabinofuranosidase axhA-1 OS=Emericella nidulans (strain FGSC A4 / ATCC 38163 / CBS 112.46 / NRRL 194 / M139) OX=227321 GN=axhA-1 PE=3 SV=2 && PF03664:G…	-
gene-BCIN_13g00530	888.06494260108	1560.99387931372	887.844099725642	146.733462182527	80.1456950398412	98.463412885656	1112.30097388015	108.447523369341	3.35760287826889	1.39679782451572e-20	2.95939051945423e-19	BCIN_13g00530	CP009817.1	210604	211745	-	1142	protein_coding	hypothetical protein && - && - && PF05368:NmrA-like family && PF05368:NmrA-like family	NmrA
gene-BCIN_12g03210	12177.8905473574	10802.9046614758	8843.06872236696	1762.88780394647	2041.84266054773	1934.84049096988	10607.9546437334	1913.19031848803	2.47106363069298	1.43359403594862e-20	3.03214957740366e-19	BCIN_12g03210	CP009816.1	1104928	1109358	+	3790	protein_coding	hypothetical protein && sp|Q7SA85|LONP2_NEUCR Lon protease homolog 2, peroxisomal OS=Neurospora crassa (strain ATCC 24698 / 74-OR23-1A / CBS 708.71 / DSM 1257 / FGSC 987) OX=367110 GN=NCU08303 PE=3 SV=1 && sp|Q7SA85|LONP2_NEUCR Lon protease homolog 2, peroxisomal OS=Neurospora crassa (strain ATCC 24698 / 74-OR23-1A / CBS 708.71 / DSM 1257 / FGSC 987) OX=367110 GN=NCU08303 PE=3 SV=1 && PF00004:ATP…	AAA
gene-BCIN_02g02690	2659.69449870222	3344.98688424369	2443.04511903258	511.13315025667	436.681684189041	344.277667432364	2815.90883399283	430.697500626025	2.70878389353709	1.44448976018331e-20	3.04997222526227e-19	BCIN_02g02690	CP009806.1	967822	970073	-	2192	protein_coding	hypothetical protein && - && - && PF04818:RNA polymerase II-binding domain. && PF04818:RNA polymerase II-binding domain.	-
gene-BCIN_10g00480	95172.9598283495	74528.966048672	58555.263852025	5945.13918577451	12072.0389435245	8285.38634442726	76085.7299096822	8767.52149124209	3.11739178402847	1.45979866952536e-20	3.07703637644663e-19	BCIN_10g00480	CP009814.1	177448	180319	+	2811	protein_coding	hypothetical protein && - && - && - && -	-
gene-BCIN_03g03200	12.0008776027173	1.47681540143209	16.507061615085	207.234937110867	453.160238309382	324.998118056151	9.99491820641146	328.4644311588	-5.0049992797111	1.8138244074853e-20	3.81675623190092e-19	BCIN_03g03200	CP009807.1	1068864	1070942	+	1930	protein_coding	hypothetical protein && - && - && - && -	-
gene-BCIN_01g02900	4413.32273839929	6561.49082856279	3942.82957434601	778.174143043828	663.636315937376	773.247641053089	4972.54771376936	738.352700011431	2.75145323408739	1.82435813569248e-20	3.83239314491046e-19	BCIN_01g02900	CP009805.1	1072669	1074442	-	1426	protein_coding	hypothetical protein && sp|O00097|ADH1_PICST Alcohol dehydrogenase 1 OS=Scheffersomyces stipitis (strain ATCC 58785 / CBS 6054 / NBRC 10063 / NRRL Y-11545) OX=322104 GN=ADH1 PE=3 SV=1 && sp|O00097|ADH1_PICST Alcohol dehydrogenase 1 OS=Scheffersomyces stipitis (strain ATCC 58785 / CBS 6054 / NBRC 10063 / NRRL Y-11545) OX=322104 GN=ADH1 PE=3 SV=1 && PF00107:Zinc-binding dehydrogenase|PF08240:Alcoho…	ADH_zinc_N
novel.528	457.533458603597	658.659669038714	516.43521338623	64.6739904406398	74.9025187288235	76.4296421699847	544.209447009514	72.0020504464827	2.91805420255467	1.88962488723049e-20	3.9627583373635e-19	-	CP009811.1	1599076	1604003	-	4838	-	- && - && -	-
gene-BCIN_03g08180	687.050242755565	571.52756035422	700.371042811463	107.789984067733	66.6632416686529	75.0525315002553	652.982948640416	83.1685857455471	2.97240489720501	1.94090188784299e-20	4.06339324044688e-19	BCIN_03g08180	CP009807.1	2813498	2815724	+	2174	protein_coding	hypothetical protein && sp|Q99385|VCX1_YEAST Vacuolar calcium ion transporter OS=Saccharomyces cerevisiae (strain ATCC 204508 / S288c) OX=559292 GN=VCX1 PE=1 SV=1 && sp|Q99385|VCX1_YEAST Vacuolar calcium ion transporter OS=Saccharomyces cerevisiae (strain ATCC 204508 / S288c) OX=559292 GN=VCX1 PE=1 SV=1 && PF01699:Sodium/calcium exchanger protein && PF01699:Sodium/calcium exchanger protein	Na_Ca_ex
gene-BCIN_01g01910	10458.7648307681	9699.72355660599	7958.76185013026	1829.64805214326	1807.39777692651	1596.7598215513	9372.41674583479	1744.60188354036	2.42548707881038	2.11713101567362e-20	4.4248396456177e-19	BCIN_01g01910	CP009805.1	723227	726203	+	2562	protein_coding	hypothetical protein && sp|Q40153|LE14B_LITER LEC14B protein OS=Lithospermum erythrorhizon OX=34254 PE=2 SV=1 && sp|Q40153|LE14B_LITER LEC14B protein OS=Lithospermum erythrorhizon OX=34254 PE=2 SV=1 && - && -	-
gene-BCIN_09g02290	2134.65610358334	3009.74978811861	1758.00206200655	372.049299846691	252.421488116135	257.519695239408	2300.80265123617	293.996827734078	2.96792182148624	2.24540570037226e-20	4.68500865050644e-19	BCIN_09g02290	CP009813.1	837706	839483	+	1628	protein_coding	hypothetical protein && - && - && PF04199:Putative cyclase && PF04199:Putative cyclase	-
gene-BCIN_09g00150	23602.7260251442	19920.7629499175	23448.2810242282	865.796968802114	450.913162747518	2262.59283036549	22323.9233330967	1193.10098730504	4.22569647822795	2.26649344579289e-20	4.72103322806641e-19	Bchex1	CP009813.1	46625	50051	-	3259	protein_coding	Bchex1 && sp|O74849|GHT6_SCHPO High-affinity fructose transporter ght6 OS=Schizosaccharomyces pombe (strain 972 / ATCC 24843) OX=284812 GN=ght6 PE=1 SV=1 && sp|O74849|GHT6_SCHPO High-affinity fructose transporter ght6 OS=Schizosaccharomyces pombe (strain 972 / ATCC 24843) OX=284812 GN=ght6 PE=1 SV=1 && PF00083:Sugar (and other) transporter && PF00083:Sugar (and other) transporter	Sugar_tr
gene-BCIN_03g06400	855.062529193607	679.335084658763	1026.97504762422	93.8815990267352	56.9259142339059	118.431517596733	853.790887158862	89.7463436191247	3.24909075989601	2.46504207226009e-20	5.12595954150785e-19	BCIN_03g06400	CP009807.1	2142231	2144774	+	2544	protein_coding	hypothetical protein && - && - && PF06985:Heterokaryon incompatibility protein (HET) && PF06985:Heterokaryon incompatibility protein (HET)	-
gene-BCIN_07g01460	979.571634321799	1212.46544457575	995.140000223695	188.45861730552	133.326483337306	114.300185587545	1062.39235970708	145.36176207679	2.86934516399598	2.5788168044698e-20	5.35353700316152e-19	BCIN_07g01460	CP009811.1	531022	534671	-	3599	protein_coding	hypothetical protein && sp|D4ATR3|A7629_ARTBC Uncharacterized secreted glycosidase ARB_07629 OS=Arthroderma benhamiae (strain ATCC MYA-4681 / CBS 112371) OX=663331 GN=ARB_07629 PE=1 SV=1 && sp|D4ATR3|A7629_ARTBC Uncharacterized secreted glycosidase ARB_07629 OS=Arthroderma benhamiae (strain ATCC MYA-4681 / CBS 112371) OX=663331 GN=ARB_07629 PE=1 SV=1 && PF17678:Glycosyl hydrolase family 92 N-term…	-
gene-BCIN_15g04830	21.0015358047553	1.47681540143209	24.7605924226275	496.529345963622	474.881968740741	304.341458010209	15.7463145429383	425.250924238191	-4.73348345540019	2.61845446299927e-20	5.42670294076628e-19	BCIN_15g04830	CP009819.1	1635362	1637731	+	2243	protein_coding	hypothetical protein && sp|V5XZS6|AKT7_ALTAL Cytochrome P450 monooxygenase AKT7 OS=Alternaria alternata OX=5599 GN=AKT7 PE=3 SV=1 && sp|V5XZS6|AKT7_ALTAL Cytochrome P450 monooxygenase AKT7 OS=Alternaria alternata OX=5599 GN=AKT7 PE=3 SV=1 && PF00067:Cytochrome P450 && PF00067:Cytochrome P450	p450
gene-BCIN_09g05310	158438.586330474	77196.0946636584	83688.4442368216	13676.1150108131	12734.9262342746	12548.9209779097	106441.041743651	12986.6540743325	3.03494688462183	2.64121945511152e-20	5.46471402169808e-19	BCIN_09g05310	CP009813.1	1848984	1853102	+	3840	protein_coding	hypothetical protein && sp|Q9SB64|NBR1_ARATH Protein NBR1 homolog OS=Arabidopsis thaliana OX=3702 GN=NBR1 PE=1 SV=1 && sp|Q9SB64|NBR1_ARATH Protein NBR1 homolog OS=Arabidopsis thaliana OX=3702 GN=NBR1 PE=1 SV=1 && PF16158:Ig-like domain from next to BRCA1 gene|PF00569:Zinc finger, ZZ type && PF16158:Ig-like domain from next to BRCA1 gene|PF00569:Zinc finger, ZZ type	ZZ
gene-BCIN_10g03710	490.535872011069	330.806649920789	244.068696737328	2.08625775614967	2.99610074915294	19.2795493762124	355.137072889729	8.12063596050499	5.44132338582607	2.84590260745006e-20	5.87835936575637e-19	BCIN_10g03710	CP009814.1	1407820	1408769	+	950	protein_coding	hypothetical protein && - && - && - && -	-
gene-BCIN_11g06120	64.5047171146055	57.5958006558516	61.3119431417442	407.515681701236	620.941880261947	535.696050524758	61.1374869707338	521.38453749598	-3.09211872663034	2.86920334122323e-20	5.91659426891308e-19	BCIN_11g06120	CP009815.1	2166563	2168749	-	2024	protein_coding	hypothetical protein && sp|B3FWS5|HPM9_HYPSB FAD-linked oxidoreductase hmp9 OS=Hypomyces subiculosus OX=193393 GN=hpm9 PE=1 SV=1 && sp|B3FWS5|HPM9_HYPSB FAD-linked oxidoreductase hmp9 OS=Hypomyces subiculosus OX=193393 GN=hpm9 PE=1 SV=1 && PF01565:FAD binding domain && PF01565:FAD binding domain	FAD_binding_4
gene-BCIN_07g02790	9099.66544226039	6471.40508907543	17041.1829659159	305.984470901952	449.415112372941	1033.52155763196	10870.7511657506	596.307046968949	4.18820339333542	3.41366350552386e-20	7.02759527003845e-19	BCIN_07g02790	CP009811.1	1019083	1023029	+	3826	protein_coding	hypothetical protein && sp|A0A0D2YG01|FUB8_FUSO4 Non-canonical non-ribosomal peptide synthetase FUB8 OS=Fusarium oxysporum f. sp. lycopersici (strain 4287 / CBS 123668 / FGSC 9935 / NRRL 34936) OX=426428 GN=FUB8 PE=1 SV=1 && sp|A0A0D2YG01|FUB8_FUSO4 Non-canonical non-ribosomal peptide synthetase FUB8 OS=Fusarium oxysporum f. sp. lycopersici (strain 4287 / CBS 123668 / FGSC 9935 / NRRL 34936) OX=4…	NAD_binding_4
gene-BCIN_16g03950	24.0017552054346	48.7349082472591	40.0885782080635	411.688197213535	397.732374450053	786.330192415518	37.6084138869191	531.916921359702	-3.81968504028071	3.51182092128637e-20	7.21763927116959e-19	BCIN_16g03950	CP009820.1	1446491	1448278	+	1643	protein_coding	hypothetical protein && sp|B0Y8K2|CBHB_ASPFC Probable 1,4-beta-D-glucan cellobiohydrolase B OS=Neosartorya fumigata (strain CEA10 / CBS 144.89 / FGSC A1163) OX=451804 GN=cbhB PE=3 SV=1 && sp|B0Y8K2|CBHB_ASPFC Probable 1,4-beta-D-glucan cellobiohydrolase B OS=Neosartorya fumigata (strain CEA10 / CBS 144.89 / FGSC A1163) OX=451804 GN=cbhB PE=3 SV=1 && PF00840:Glycosyl hydrolase family 7 && PF00840:…	-
gene-BCIN_08g05570	9134.1679653682	6242.49870185346	5193.82902960353	748.966534457732	191.750447945788	344.966222767228	6856.83189894173	428.56106839025	3.99969456962057	3.60425004919719e-20	7.39529843981456e-19	BcnirA	CP009812.1	2104844	2108666	-	3521	protein_coding	BcnirA && sp|O74541|YCV2_SCHPO Uncharacterized transcriptional regulatory protein C777.02 OS=Schizosaccharomyces pombe (strain 972 / ATCC 24843) OX=284812 GN=SPCC777.02 PE=3 SV=4 && sp|O74541|YCV2_SCHPO Uncharacterized transcriptional regulatory protein C777.02 OS=Schizosaccharomyces pombe (strain 972 / ATCC 24843) OX=284812 GN=SPCC777.02 PE=3 SV=4 && PF00172:Fungal Zn(2)-Cys(6) binuclear cluster…	Fungal_trans
gene-BCIN_15g02550	721.552765863377	1101.70428946834	1088.28699076596	59.1106364242407	42.6944356754294	122.562849605921	970.51468203256	74.7893072351972	3.69657400709899	3.84455691829027e-20	7.87528475202676e-19	BCIN_15g02550	CP009819.1	903922	905822	+	1901	protein_coding	hypothetical protein && sp|O14368|HSP16_SCHPO Heat shock protein 16 OS=Schizosaccharomyces pombe (strain 972 / ATCC 24843) OX=284812 GN=hsp16 PE=1 SV=1 && sp|O14368|HSP16_SCHPO Heat shock protein 16 OS=Schizosaccharomyces pombe (strain 972 / ATCC 24843) OX=284812 GN=hsp16 PE=1 SV=1 && PF00011:Hsp20/alpha crystallin family && PF00011:Hsp20/alpha crystallin family	-
gene-BCIN_03g04920	2808.20535903585	3020.08749592863	2161.24599574648	373.440138350791	480.874170239047	466.15196170342	2663.17961690365	440.155423431086	2.59696772127353	3.89705505091138e-20	7.96960662067174e-19	BCIN_03g04920	CP009807.1	1663617	1665525	+	1787	protein_coding	hypothetical protein && sp|A0A411PQP0|AGN12_PAEDI Agnestins efflux protein AgnL12 OS=Paecilomyces divaricatus OX=644132 GN=AgnL12 PE=3 SV=1 && sp|A0A411PQP0|AGN12_PAEDI Agnestins efflux protein AgnL12 OS=Paecilomyces divaricatus OX=644132 GN=AgnL12 PE=3 SV=1 && PF07690:Major Facilitator Superfamily && PF07690:Major Facilitator Superfamily	MFS_1
gene-BCIN_08g07050	121.508885727513	112.237970508839	140.310023728222	6205.22598604117	1027.66255695946	1985.79358574987	124.685626654858	3072.89404291684	-4.62247848020948	3.91744183991651e-20	7.99805646390889e-19	BCIN_08g07050	CP009812.1	2584955	2588687	-	3515	protein_coding	hypothetical protein && sp|Q1E3R8|CHI1_COCIM Endochitinase 1 OS=Coccidioides immitis (strain RS) OX=246410 GN=CTS1 PE=3 SV=1 && sp|Q1E3R8|CHI1_COCIM Endochitinase 1 OS=Coccidioides immitis (strain RS) OX=246410 GN=CTS1 PE=3 SV=1 && - && -	-
gene-BCIN_06g00970	393.028741488991	705.917761884541	532.942275001315	57.7197979201409	32.2080830533941	60.592869468096	543.962926124949	50.1735834805437	3.43666778662412	4.04081521478873e-20	8.23632830578719e-19	BCIN_06g00970	CP009810.1	364009	365340	+	1332	protein_coding	hypothetical protein && - && - && - && -	-
gene-BCIN_01g04170	1659.12132857567	1364.57743092325	791.15988169443	155.773912459176	143.063810772053	150.793618335375	1271.61954706445	149.877113855535	3.08414866778865	4.2043105554424e-20	8.5554602933813e-19	BCIN_01g04170	CP009805.1	1518200	1520293	-	1895	protein_coding	hypothetical protein && sp|O13492|FOLE_NEUCR Folylpolyglutamate synthase OS=Neurospora crassa (strain ATCC 24698 / 74-OR23-1A / CBS 708.71 / DSM 1257 / FGSC 987) OX=367110 GN=met-6 PE=1 SV=2 && sp|O13492|FOLE_NEUCR Folylpolyglutamate synthase OS=Neurospora crassa (strain ATCC 24698 / 74-OR23-1A / CBS 708.71 / DSM 1257 / FGSC 987) OX=367110 GN=met-6 PE=1 SV=2 && - && -	-
gene-BCIN_01g04230	4569.33414723461	4653.44532991253	5145.48692058792	390.825619652039	775.241068843323	309.849900689127	4789.42213257835	491.97219639483	3.2835790781008	4.31175721801169e-20	8.75967519027639e-19	Bcmet16	CP009805.1	1541543	1543226	+	1684	protein_coding	Bcmet16 && sp|P56859|MET16_EMENI Phosphoadenosine phosphosulfate reductase OS=Emericella nidulans (strain FGSC A4 / ATCC 38163 / CBS 112.46 / NRRL 194 / M139) OX=227321 GN=sA PE=3 SV=3 && sp|P56859|MET16_EMENI Phosphoadenosine phosphosulfate reductase OS=Emericella nidulans (strain FGSC A4 / ATCC 38163 / CBS 112.46 / NRRL 194 / M139) OX=227321 GN=sA PE=3 SV=3 && PF01507:Phosphoadenosine phosphosu…	-
novel.544	558.040808526354	629.123361010072	436.258056970103	62.5877326844902	36.7022341771235	70.9211994910669	541.140742168843	56.7370554508935	3.25120805115357	4.59014685759071e-20	9.30993333086379e-19	-	CP009812.1	418069	422168	+	4100	-	- && - && -	-
gene-BCIN_06g04130	132.00965362989	156.542432551802	147.384478706116	844.238971988567	1269.59769245356	938.500921420623	145.312188295936	1017.44586195425	-2.80732775675279	4.78990891027039e-20	9.6991729278131e-19	BCIN_06g04130	CP009810.1	1427618	1429758	-	1857	protein_coding	hypothetical protein && - && - && - && -	-
novel.692	286.520952764875	228.906387221975	145.026327046818	17.3854813012473	11.2353778093235	9.63977468810618	220.151222344556	12.753544599559	4.10651584705547	5.37354917857501e-20	1.08631881266381e-18	-	CP009814.1	390052	391359	-	1308	-	- && - && -	-
gene-BCIN_04g06240	4614.3374382448	3336.1259918351	2914.67545089215	367.876784334392	623.9379810111	435.855526969372	3621.71296032402	475.890097438288	2.92808837507982	5.70089839302682e-20	1.15061269527234e-18	BCIN_04g06240	CP009808.1	2151197	2152580	+	1384	protein_coding	hypothetical protein && sp|Q01284|2NPD_NEUCR Nitronate monooxygenase OS=Neurospora crassa (strain ATCC 24698 / 74-OR23-1A / CBS 708.71 / DSM 1257 / FGSC 987) OX=367110 GN=ncd-2 PE=1 SV=1 && sp|Q01284|2NPD_NEUCR Nitronate monooxygenase OS=Neurospora crassa (strain ATCC 24698 / 74-OR23-1A / CBS 708.71 / DSM 1257 / FGSC 987) OX=367110 GN=ncd-2 PE=1 SV=1 && PF03060:Nitronate monooxygenase && PF03060:…	NPD
gene-BCIN_01g03790	14006.5242720714	12036.0455216716	11912.2031069431	2490.99176084271	2716.71435429443	2519.42397027004	12651.5909668954	2575.71002846906	2.29627212490218	5.7383226378988e-20	1.15627669206078e-18	BcCHSIV	CP009805.1	1361371	1366756	+	5269	protein_coding	BcCHSIV && sp|Q01285|CHS4_NEUCR Chitin synthase 4 OS=Neurospora crassa (strain ATCC 24698 / 74-OR23-1A / CBS 708.71 / DSM 1257 / FGSC 987) OX=367110 GN=chs-4 PE=3 SV=3 && sp|Q01285|CHS4_NEUCR Chitin synthase 4 OS=Neurospora crassa (strain ATCC 24698 / 74-OR23-1A / CBS 708.71 / DSM 1257 / FGSC 987) OX=367110 GN=chs-4 PE=3 SV=3 && PF03142:Chitin synthase && PF03142:Chitin synthase	-
gene-BCIN_15g03320	214.515687148572	211.184602404789	145.026327046818	3752.48228406121	1623.88660604089	1489.3451893124	190.242205533393	2288.57135980484	-3.5902015336975	5.91021304637076e-20	1.18897315226012e-18	BCIN_15g03320	CP009819.1	1160921	1163258	-	2177	protein_coding	hypothetical protein && sp|P37274|PHOA_PENCH Phosphate-repressible acid phosphatase OS=Penicillium chrysogenum OX=5076 GN=PHOA PE=1 SV=1 && sp|P37274|PHOA_PENCH Phosphate-repressible acid phosphatase OS=Penicillium chrysogenum OX=5076 GN=PHOA PE=1 SV=1 && PF04185:Phosphoesterase family && PF04185:Phosphoesterase family	Phosphoesterase
gene-BCIN_16g01820	882.064503799721	821.109363196244	521.151516704826	68.8465059529392	107.859626969506	76.4296421699847	741.44179456693	84.3785916974766	3.13564815290127	6.33461470207314e-20	1.27227903739849e-18	BCIN_16g01820	CP009820.1	742253	743552	+	1241	protein_coding	hypothetical protein && - && - && - && -	-
gene-BCIN_05g07630	1537.61244284815	1305.50481486597	806.487867479866	174.550232264523	103.365475845776	121.185738936192	1216.53504173133	133.033815682164	3.19196884952774	7.06201174911498e-20	1.416070927355e-18	BCIN_05g07630	CP009809.1	2701562	2702757	+	1131	protein_coding	hypothetical protein && - && - && - && -	-
gene-BCIN_13g00120	28014.5486538432	13645.7743092325	13103.0696948885	917.257993453806	886.84582174927	2152.42397678714	18254.4642193214	1318.84259733007	3.79081873759269	7.63901479957889e-20	1.52928866781845e-18	BCIN_13g00120	CP009817.1	48251	50026	-	1715	protein_coding	hypothetical protein && - && - && - && -	-
gene-BCIN_07g06910	3238.73684303333	2658.26772257777	2178.93213319122	493.052249703372	345.300611339876	306.407124014804	2691.97889960077	381.586661686017	2.8183548212614	7.82446021152152e-20	1.56387916719602e-18	Bcmet30	CP009811.1	2548275	2551944	-	3590	protein_coding	Bcmet30 && sp|Q00659|SCONB_EMENI Probable E3 ubiquitin ligase complex SCF subunit sconB OS=Emericella nidulans (strain FGSC A4 / ATCC 38163 / CBS 112.46 / NRRL 194 / M139) OX=227321 GN=sconB PE=3 SV=2 && sp|Q00659|SCONB_EMENI Probable E3 ubiquitin ligase complex SCF subunit sconB OS=Emericella nidulans (strain FGSC A4 / ATCC 38163 / CBS 112.46 / NRRL 194 / M139) OX=227321 GN=sconB PE=3 SV=2 && PF…	WD40
gene-BCIN_03g05130	214.515687148572	468.150482253974	786.443578375835	10.4312887807484	7.49025187288235	30.296434734048	489.70324925946	16.0726584625596	4.9257690577528	7.91077374679691e-20	1.57857637028167e-18	Bcalo3	CP009807.1	1739907	1741758	+	1642	protein_coding	Bcalo3 && sp|B2KWH9|OXR1_AJECA Oxidoreductase OXR1 OS=Ajellomyces capsulatus OX=5037 GN=OXR1 PE=2 SV=1 && sp|B2KWH9|OXR1_AJECA Oxidoreductase OXR1 OS=Ajellomyces capsulatus OX=5037 GN=OXR1 PE=2 SV=1 && PF07992:Pyridine nucleotide-disulphide oxidoreductase && PF07992:Pyridine nucleotide-disulphide oxidoreductase	Pyr_redox_2
gene-BCIN_12g04540	2676.19570540596	3302.15923760216	1749.74853119901	384.56684638359	313.092528286482	229.977481844819	2576.03449140238	309.212285504964	3.05830361076329	8.8629109695136e-20	1.76572058541019e-18	BCIN_12g04540	CP009816.1	1545600	1546733	+	1081	protein_coding	hypothetical protein && - && - && PF12766:Pyridoxamine 5'-phosphate oxidase && PF12766:Pyridoxamine 5'-phosphate oxidase	-
gene-BCIN_08g03760	61.5044977139261	73.8407700716047	68.3863981196378	591.106364242407	762.507640659423	437.921192973966	67.9105553017229	597.178399291932	-3.13596163204784	9.08144984317332e-20	1.80634570793682e-18	Bcap10	CP009812.1	1453282	1455211	-	1676	protein_coding	Bcap10 && sp|P11838|CARP_CRYPA Endothiapepsin OS=Cryphonectria parasitica OX=5116 GN=EAPA PE=1 SV=2 && sp|P11838|CARP_CRYPA Endothiapepsin OS=Cryphonectria parasitica OX=5116 GN=EAPA PE=1 SV=2 && PF00026:Eukaryotic aspartyl protease && PF00026:Eukaryotic aspartyl protease	Asp
gene-BCIN_02g01490	11355.8304315712	7958.55819831755	5127.80078314319	1089.72196796218	597.722099456012	873.088164608474	8147.39647101066	853.510744008888	3.25468114969744	9.1898649948585e-20	1.82497126071531e-18	BCIN_02g01490	CP009806.1	595908	597275	+	1368	protein_coding	hypothetical protein && - && - && - && -	-
gene-BCIN_13g03390	1053.07700963844	1661.41732661111	1087.10791493631	72.3236022131886	145.310886333918	160.433393023481	1267.20075039529	126.022627190196	3.32997822186044	9.51616519816522e-20	1.88673631665709e-18	BCIN_13g03390	CP009817.1	1187084	1187956	-	820	protein_coding	hypothetical protein && - && - && - && -	-
gene-BCIN_06g00460	1354.59905940671	1844.54243638868	1105.97312821069	88.3182450103361	128.083307026288	206.566600459418	1435.03820800203	140.989384165347	3.34691799899083	1.00933023144662e-19	1.99795625301741e-18	BCIN_06g00460	CP009810.1	210875	214453	-	2900	protein_coding	hypothetical protein && sp|Q9XIG1|U80B1_ARATH Sterol 3-beta-glucosyltransferase UGT80B1 OS=Arabidopsis thaliana OX=3702 GN=UGT80B1 PE=2 SV=1 && sp|Q9XIG1|U80B1_ARATH Sterol 3-beta-glucosyltransferase UGT80B1 OS=Arabidopsis thaliana OX=3702 GN=UGT80B1 PE=2 SV=1 && PF03033:Glycosyltransferase family 28 N-terminal domain|PF00201:UDP-glucoronosyl and UDP-glucosyl transferase && PF03033:Glycosyltransf…	UDPGT
gene-BCIN_08g00740	637.546622644356	435.660543422468	353.722748894678	3330.36279806693	3115.19575393177	3172.1744277218	475.643304987167	3205.91099324016	-2.75405148632896	1.03434925483833e-19	2.04202841730963e-18	BCIN_08g00740	CP009812.1	324700	327592	+	2779	protein_coding	hypothetical protein && sp|B8MYS7|MF127_ASPFN MFS glucose transporter mfs1 OS=Aspergillus flavus (strain ATCC 200026 / FGSC A1120 / NRRL 3357 / JCM 12722 / SRRC 167) OX=332952 GN=mfs1 PE=2 SV=1 && sp|B8MYS7|MF127_ASPFN MFS glucose transporter mfs1 OS=Aspergillus flavus (strain ATCC 200026 / FGSC A1120 / NRRL 3357 / JCM 12722 / SRRC 167) OX=332952 GN=mfs1 PE=2 SV=1 && PF00083:Sugar (and other) tra…	Sugar_tr
gene-BCIN_05g03600	693.050681556924	593.679791375702	357.259976383625	50.765605399642	50.1846875483118	68.8555334864727	547.99681643875	56.6019421448088	3.27350129758933	1.03490105993833e-19	2.04202841730963e-18	BCIN_05g03600	CP009809.1	1300687	1302343	+	1330	protein_coding	hypothetical protein && sp|B5BP48|YP54_SCHPO Putative alpha-ketoglutarate-dependent sulfonate dioxygenase OS=Schizosaccharomyces pombe (strain 972 / ATCC 24843) OX=284812 GN=SPBC460.04c PE=3 SV=1 && sp|B5BP48|YP54_SCHPO Putative alpha-ketoglutarate-dependent sulfonate dioxygenase OS=Schizosaccharomyces pombe (strain 972 / ATCC 24843) OX=284812 GN=SPBC460.04c PE=3 SV=1 && PF02668:Taurine catabolis…	-
gene-BCIN_11g00080	516.037736916844	206.754156200493	485.779241815358	33.3801240983947	11.2353778093235	15.8367727018887	402.857044977565	20.1507582032023	4.3188767275348	1.27224991645255e-19	2.50635262647878e-18	BCIN_11g00080	CP009815.1	37759	39089	+	1331	protein_coding	hypothetical protein && sp|P0CT50|SDC_CUTMO Salicylate decarboxylase OS=Cutaneotrichosporon moniliiforme OX=1895941 GN=sdc PE=1 SV=1 && sp|P0CT50|SDC_CUTMO Salicylate decarboxylase OS=Cutaneotrichosporon moniliiforme OX=1895941 GN=sdc PE=1 SV=1 && PF04909:Amidohydrolase && PF04909:Amidohydrolase	Amidohydro_2
gene-BCIN_08g00670	4503.32932041966	3092.4514505988	2764.93282052674	585.543010226008	548.286437094988	479.23451306585	3453.57119718173	537.687986795615	2.68312509552088	1.41187726224162e-19	2.77699171070198e-18	BCIN_08g00670	CP009812.1	285829	288315	+	2354	protein_coding	hypothetical protein && - && - && - && -	-
gene-BCIN_03g07230	6709.99068961931	6651.57656805015	5949.61663640849	1309.47445160994	764.005691034	771.870530383359	6437.06129802598	948.450224342434	2.76266254981781	1.55447643457801e-19	3.05260618758467e-18	BCIN_03g07230	CP009807.1	2448357	2451535	+	2916	protein_coding	hypothetical protein && sp|P9WHR4|CAEB_MYCTO Carboxylesterase B OS=Mycobacterium tuberculosis (strain CDC 1551 / Oshkosh) OX=83331 GN=caeB PE=3 SV=1 && sp|P9WHR4|CAEB_MYCTO Carboxylesterase B OS=Mycobacterium tuberculosis (strain CDC 1551 / Oshkosh) OX=83331 GN=caeB PE=3 SV=1 && PF08386:TAP-like protein|PF00561:alpha/beta hydrolase fold && PF08386:TAP-like protein|PF00561:alpha/beta hydrolase fold	Abhydrolase_1
gene-BCIN_08g03750	379.527754185934	366.250219555159	288.873578263987	42.4205743750433	38.9493097389882	46.8217627708014	344.88385066836	42.730548961611	3.01110595803029	1.62703195940323e-19	3.19001567659502e-18	BCIN_08g03750	CP009812.1	1448756	1451693	-	2876	protein_coding	hypothetical protein && - && - && - && -	-
gene-BCIN_01g07570	616.545086839601	429.753281816739	458.660497733433	36.1618011065943	44.9415112372941	72.2983101607963	501.652955463258	51.1338741682283	3.29314631479198	1.78072873876945e-19	3.48582589243744e-18	BCIN_01g07570	CP009805.1	2631506	2633309	+	1676	protein_coding	hypothetical protein && - && - && - && -	-
novel.792	520.538066017863	493.256344078319	310.096943197668	57.024378668091	32.2080830533941	30.9849900689127	441.297117764617	40.0724839301326	3.45909485501391	1.81548181012104e-19	3.54265880116755e-18	-	CP009816.1	434424	435774	-	1351	-	- && - && -	-
gene-BCIN_02g07960	2473.6808958601	2238.85214857105	1727.34609043568	242.005899713362	377.508694393271	344.966222767228	2146.62637828895	321.49360562462	2.73919415204972	1.8154979121916e-19	3.54265880116755e-18	Bcrad54	CP009806.1	2862881	2865947	+	3067	protein_coding	Bcrad54 && sp|P41410|RAD54_SCHPO DNA repair protein rhp54 OS=Schizosaccharomyces pombe (strain 972 / ATCC 24843) OX=284812 GN=rhp54 PE=1 SV=2 && sp|P41410|RAD54_SCHPO DNA repair protein rhp54 OS=Schizosaccharomyces pombe (strain 972 / ATCC 24843) OX=284812 GN=rhp54 PE=1 SV=2 && PF00271:Helicase conserved C-terminal domain|PF00176:SNF2 family N-terminal domain|PF08658:Rad54 N terminal && PF00271:H…	SNF2_N
gene-BCIN_08g02920	1615.61814726582	1856.35695960014	1407.81654060082	238.528803453112	254.668563678	323.621007386422	1626.59721582226	272.272791505845	2.57838742765733	1.86676803209015e-19	3.63695879059582e-18	Bcrsr1	CP009812.1	1099403	1103078	-	2731	protein_coding	Bcrsr1 && sp|P52498|RSR1_CANAX Ras-related protein RSR1 OS=Candida albicans OX=5476 GN=RSR1 PE=3 SV=1 && sp|P52498|RSR1_CANAX Ras-related protein RSR1 OS=Candida albicans OX=5476 GN=RSR1 PE=3 SV=1 && PF00071:Ras family && PF00071:Ras family	Ras
gene-BCIN_12g01330	9522.69637775617	9717.44534142318	7338.56796373492	1486.80636088267	1406.66930172731	1871.49340016233	8859.56989430476	1588.3230209241	2.47963867145379	2.49715743215392e-19	4.85746277196303e-18	BCIN_12g01330	CP009816.1	460220	461940	+	1721	protein_coding	hypothetical protein && - && - && - && -	-
novel.398	1188.08688266901	750.222223927503	660.282464603399	127.26172312513	90.6320476618764	85.3808615232262	866.197190399972	101.091544103411	3.09825975186432	2.57111684775097e-19	4.99346467034905e-18	-	CP009810.1	183261	186413	+	3028	-	- && - && -	-
gene-BCIN_12g00550	313.522927370989	203.800525397629	198.08473938102	1590.4238294381	1468.08936708494	1574.72605083563	238.469397383213	1544.41308245289	-2.69692965604132	2.6337040624343e-19	5.10698784602644e-18	BCIN_12g00550	CP009816.1	197427	199518	-	2001	protein_coding	hypothetical protein && sp|O43272|PROD_HUMAN Proline dehydrogenase 1, mitochondrial OS=Homo sapiens OX=9606 GN=PRODH PE=1 SV=3 && sp|O43272|PROD_HUMAN Proline dehydrogenase 1, mitochondrial OS=Homo sapiens OX=9606 GN=PRODH PE=1 SV=3 && PF01619:Proline dehydrogenase && PF01619:Proline dehydrogenase	-
gene-BCIN_14g03150	3060.22378869291	3726.00525781317	2783.79803380112	123.784626864881	56.9259142339059	320.866786046963	3190.00902676907	167.192442381916	4.25321007927236	2.69864481597454e-19	5.22471171895259e-18	BCIN_14g03150	CP009818.1	1190038	1191408	+	1312	protein_coding	hypothetical protein && - && - && PF12311:Protein of unknown function (DUF3632) && PF12311:Protein of unknown function (DUF3632)	-
gene-BCIN_09g06120	73037.3410901374	63226.8977815122	70416.7666982933	9527.2437530835	11439.1126602659	5011.30572714548	68893.6685233143	8659.2207134983	2.99207545670942	2.85502726563271e-19	5.51882578796483e-18	Bczrt1	CP009813.1	2127728	2130659	+	2771	protein_coding	Bczrt1 && sp|P32804|ZRT1_YEAST Zinc-regulated transporter 1 OS=Saccharomyces cerevisiae (strain ATCC 204508 / S288c) OX=559292 GN=ZRT1 PE=1 SV=1 && sp|P32804|ZRT1_YEAST Zinc-regulated transporter 1 OS=Saccharomyces cerevisiae (strain ATCC 204508 / S288c) OX=559292 GN=ZRT1 PE=1 SV=1 && PF02535:ZIP Zinc transporter && PF02535:ZIP Zinc transporter	-
gene-BCIN_15g00590	13954.0204325595	10144.2449924371	8904.3806655087	1764.97406170262	1351.24143786798	1998.8761371123	11000.8820301684	1705.03054556097	2.68965277800727	2.90032302428399e-19	5.5976234368681e-18	Bcvid27	CP009819.1	228064	231287	-	3097	protein_coding	Bcvid27 && sp|Q1MTR3|VID27_SCHPO Vacuolar import and degradation protein 27 OS=Schizosaccharomyces pombe (strain 972 / ATCC 24843) OX=284812 GN=vid27 PE=1 SV=1 && sp|Q1MTR3|VID27_SCHPO Vacuolar import and degradation protein 27 OS=Schizosaccharomyces pombe (strain 972 / ATCC 24843) OX=284812 GN=vid27 PE=1 SV=1 && PF17748:VID27 N-terminal region|PF17747:VID27 PH-like domain|PF08553:VID27 C-termina…	-
gene-BCIN_06g04160	112.508227525475	186.078740580444	121.44481045384	893.613738884109	1811.89192805024	1229.07127273354	140.010592853253	1311.52564655596	-3.2287901185937	2.96504515543269e-19	5.71360963493051e-18	BCIN_06g04160	CP009810.1	1436892	1438617	+	1667	protein_coding	hypothetical protein && sp|G0RNA2|LXR4_HYPJQ L-xylo-3-hexulose reductase OS=Hypocrea jecorina (strain QM6a) OX=431241 GN=lxr4 PE=1 SV=1 && sp|G0RNA2|LXR4_HYPJQ L-xylo-3-hexulose reductase OS=Hypocrea jecorina (strain QM6a) OX=431241 GN=lxr4 PE=1 SV=1 && PF13561:Enoyl-(Acyl carrier protein) reductase && PF13561:Enoyl-(Acyl carrier protein) reductase	-
gene-BCIN_01g04370	4819.85246719133	3711.23710379885	3531.33210979854	803.904655369673	687.6051219306	738.819874309852	4020.80722692957	743.443217203375	2.43504932001186	3.01680538857694e-19	5.80429597503152e-18	BCIN_01g04370	CP009805.1	1586424	1588921	-	2438	protein_coding	hypothetical protein && sp|A0A179HKZ8|LCSO_PURLI ABC1 family protein lscO OS=Purpureocillium lilacinum OX=33203 GN=lcsO PE=2 SV=1 && sp|A0A179HKZ8|LCSO_PURLI ABC1 family protein lscO OS=Purpureocillium lilacinum OX=33203 GN=lcsO PE=2 SV=1 && PF03109:ABC1 family && PF03109:ABC1 family	ABC1
gene-BCIN_06g01180	3547.7594413033	3238.65617534058	2348.71905266066	452.717933084479	164.036516016123	229.977481844819	3045.04488976818	282.243976981807	3.43100034283389	3.03699849753079e-19	5.83405994424577e-18	BccatA	CP009810.1	430726	432971	-	1890	protein_coding	BccatA && sp|P55304|CATA_BOTFU Catalase A OS=Botryotinia fuckeliana OX=40559 GN=catA PE=2 SV=1 && sp|P55304|CATA_BOTFU Catalase A OS=Botryotinia fuckeliana OX=40559 GN=catA PE=2 SV=1 && PF06628:Catalase-related immune-responsive|PF00199:Catalase && PF06628:Catalase-related immune-responsive|PF00199:Catalase	Catalase
gene-BCIN_16g04920	4378.82021529147	8239.15312458965	3014.89689641231	509.04689250052	543.792285971259	551.532823226646	5210.95674543114	534.790667232808	3.28439027547379	3.05105461621045e-19	5.85196065519122e-18	BCIN_16g04920	CP009820.1	1792252	1793668	+	1345	protein_coding	hypothetical protein && - && - && - && -	-
gene-BCIN_01g05120	86523.327296191	57371.324714834	53566.5940167804	8492.45990603326	11565.6979169176	10748.3487772384	65820.4153426018	10268.8355333964	2.68025914985303	3.13115616471468e-19	5.99628541807065e-18	BCIN_01g05120	CP009805.1	1828089	1830666	-	2517	protein_coding	hypothetical protein && sp|B4YQU1|FAH12_CLAPU Oleate hydroxylase FAH12 OS=Claviceps purpurea OX=5111 GN=FAH12 PE=1 SV=1 && sp|B4YQU1|FAH12_CLAPU Oleate hydroxylase FAH12 OS=Claviceps purpurea OX=5111 GN=FAH12 PE=1 SV=1 && PF00487:Fatty acid desaturase && PF00487:Fatty acid desaturase	-
gene-BCIN_09g01320	21708.0874736152	13571.9335391609	17338.3100749875	2662.76031609903	2707.72605204697	3380.11813885095	17539.4436959212	2916.86816899898	2.58809249978825	3.22043526676405e-19	6.15771151936062e-18	BCIN_09g01320	CP009813.1	500257	502576	+	2150	protein_coding	hypothetical protein && sp|P0CT06|ACEA_MAGO7 Isocitrate lyase OS=Magnaporthe oryzae (strain 70-15 / ATCC MYA-4617 / FGSC 8958) OX=242507 GN=ICL1 PE=1 SV=1 && sp|P0CT06|ACEA_MAGO7 Isocitrate lyase OS=Magnaporthe oryzae (strain 70-15 / ATCC MYA-4617 / FGSC 8958) OX=242507 GN=ICL1 PE=1 SV=1 && PF00463:Isocitrate lyase family && PF00463:Isocitrate lyase family	-
gene-BCIN_16g04020	4252.81100046294	4502.81015896645	2227.27424220682	534.777404826366	407.4697018848	464.086295698826	3660.96513387874	468.777800803331	2.96495612501869	3.56637934155303e-19	6.80864260075162e-18	BCIN_16g04020	CP009820.1	1473545	1476186	+	1535	protein_coding	hypothetical protein && - && - && - && -	-
gene-BCIN_07g00960	34.5025231078122	79.748031677333	49.521184845255	2415.19106236927	575.251343837365	767.050643039306	54.5905798768001	1252.49768308198	-4.52094806361497	3.5861651408819e-19	6.83585058953291e-18	BCIN_07g00960	CP009811.1	349272	351169	-	1691	protein_coding	hypothetical protein && - && - && - && -	-
gene-BCIN_03g08030	144055.534523618	114370.491948507	71821.0460114051	1629.36730755289	2611.10180288679	9504.81784247269	110082.35749451	4581.76231763746	4.58651401972066	3.60862405203685e-19	6.8680622944159e-18	BCIN_03g08030	CP009807.1	2755780	2757211	+	1432	protein_coding	hypothetical protein && - && - && - && -	-
gene-BCIN_13g00050	26991.4738382115	28727.0131886571	32160.4723295041	575.111721445259	856.135789070453	3022.75792005615	29292.9864521243	1484.66847685729	4.30228515192507	3.92889762792164e-19	7.46611438462893e-18	BCIN_13g00050	CP009817.1	23285	24778	-	1494	protein_coding	hypothetical protein && - && - && - && -	-
gene-BCIN_15g03330	51.0037298115485	44.3044620429628	51.8793365045528	630.745261609251	501.846875483118	328.440894730475	49.0625094530214	487.011010607614	-3.30977245263225	4.0211203874043e-19	7.6296281144728e-18	Bclcc6	CP009819.1	1163985	1167472	+	3488	protein_coding	Bclcc6 && sp|Q55P57|LAC1_CRYNB Laccase-1 OS=Cryptococcus neoformans var. neoformans serotype D (strain B-3501A) OX=283643 GN=LAC1 PE=1 SV=1 && sp|Q55P57|LAC1_CRYNB Laccase-1 OS=Cryptococcus neoformans var. neoformans serotype D (strain B-3501A) OX=283643 GN=LAC1 PE=1 SV=1 && PF00394:Multicopper oxidase|PF07732:Multicopper oxidase|PF07731:Multicopper oxidase && PF00394:Multicopper oxidase|PF07732:…	-
gene-BCIN_01g00020	274.520075162158	193.462817587604	252.32222754487	1269.8355542431	2734.69095878935	2105.60221401634	240.101706764878	2036.70957568293	-3.08420246565589	4.50213986338482e-19	8.52920729946769e-18	Bcboa2	CP009805.1	7209	9468	+	1880	protein_coding	Bcboa2 && sp|B1GVX4|BOA2_BOTFB FAD-binding monooxygenase BOA2 OS=Botryotinia fuckeliana (strain B05.10) OX=332648 GN=BOA2 PE=2 SV=1 && sp|B1GVX4|BOA2_BOTFB FAD-binding monooxygenase BOA2 OS=Botryotinia fuckeliana (strain B05.10) OX=332648 GN=BOA2 PE=2 SV=1 && PF00743:Flavin-binding monooxygenase-like && PF00743:Flavin-binding monooxygenase-like	FMO-like
gene-BCIN_08g06820	286.520952764875	149.158355544641	121.44481045384	5.56335401639913	5.24317631101765	11.0168853578356	185.708039587785	7.27447189508413	4.66708595620943	4.80902963761978e-19	9.09665146766915e-18	BCIN_08g06820	CP009812.1	2506006	2507987	+	1982	protein_coding	hypothetical protein && - && - && - && -	-
novel.794	318.023256472008	519.839021304097	137.951872068925	11.1267080327983	18.7256296822059	16.5253280367535	325.271383281677	15.4592219172525	4.39516921362261	5.30061004791152e-19	1.00111827693889e-17	-	CP009816.1	677861	680090	-	2126	-	- && - && -	-
gene-BCIN_15g00570	10992.803884089	13591.1321393796	9969.08613968168	814.335944150422	924.297081113682	1953.43148501123	11517.6740543834	1230.68817009178	3.22622225212338	5.76226172054034e-19	1.08664819499411e-17	BCIN_15g00570	CP009819.1	222642	224828	+	2095	protein_coding	hypothetical protein && - && - && - && -	-
gene-BCIN_13g00780	4918.85970741375	3374.52319227233	4117.33279713405	673.165835984294	835.91210901367	610.748582025013	4136.90523227338	706.608842340993	2.54967876178614	5.81247163060249e-19	1.09444587776223e-17	BCIN_13g00780	CP009817.1	298092	300968	+	2613	protein_coding	hypothetical protein && sp|Q9SGH2|MBD9_ARATH Methyl-CpG-binding domain-containing protein 9 OS=Arabidopsis thaliana OX=3702 GN=MBD9 PE=2 SV=1 && sp|Q9SGH2|MBD9_ARATH Methyl-CpG-binding domain-containing protein 9 OS=Arabidopsis thaliana OX=3702 GN=MBD9 PE=2 SV=1 && - && -	-
gene-BCIN_03g05600	322.523585573027	144.727909340345	259.396682522764	1872.06862651831	1758.71113975278	2256.39583235171	242.216059145379	1962.3918662076	-3.01795207546906	5.8756384327404e-19	1.10465579788751e-17	BCIN_03g05600	CP009807.1	1879877	1881918	+	1926	protein_coding	hypothetical protein && sp|Q8H965|NPC6_ARATH Non-specific phospholipase C6 OS=Arabidopsis thaliana OX=3702 GN=NPC6 PE=2 SV=1 && sp|Q8H965|NPC6_ARATH Non-specific phospholipase C6 OS=Arabidopsis thaliana OX=3702 GN=NPC6 PE=2 SV=1 && PF04185:Phosphoesterase family && PF04185:Phosphoesterase family	Phosphoesterase
gene-BCIN_11g01690	2892.21150225487	2867.97550958113	2526.75950293765	602.233072275205	558.023764529735	482.677289740174	2762.31550492455	547.644708848371	2.33450409777392	6.93285563132503e-19	1.30143818781348e-17	BCIN_11g01690	CP009815.1	542980	544802	-	1675	protein_coding	hypothetical protein && sp|Q7SH17|ACKA_NEUCR Probable acetate kinase OS=Neurospora crassa (strain ATCC 24698 / 74-OR23-1A / CBS 708.71 / DSM 1257 / FGSC 987) OX=367110 GN=B12J7.040 PE=3 SV=3 && sp|Q7SH17|ACKA_NEUCR Probable acetate kinase OS=Neurospora crassa (strain ATCC 24698 / 74-OR23-1A / CBS 708.71 / DSM 1257 / FGSC 987) OX=367110 GN=B12J7.040 PE=3 SV=3 && PF00871:Acetokinase family && PF008…	-
gene-BCIN_16g02190	288.021062465215	199.370079193333	423.288222843965	1805.30837832152	6077.59036965674	5007.86295047116	303.559788167504	4296.92056614981	-3.82184781708069	7.06298283632748e-19	1.32385377836596e-17	BCIN_16g02190	CP009820.1	860074	863254	+	3181	protein_coding	hypothetical protein && sp|P37254|ADCS_YEAST Aminodeoxychorismate synthase OS=Saccharomyces cerevisiae (strain ATCC 204508 / S288c) OX=559292 GN=ABZ1 PE=1 SV=4 && sp|P37254|ADCS_YEAST Aminodeoxychorismate synthase OS=Saccharomyces cerevisiae (strain ATCC 204508 / S288c) OX=559292 GN=ABZ1 PE=1 SV=4 && - && -	-
gene-BCIN_01g04790	6040.94176326782	5984.05600660284	3586.74867379204	826.85349068732	813.441353395023	866.891166594692	5203.9154812209	835.728670225678	2.63833504693957	7.70412444959846e-19	1.44183856365818e-17	Bcubc6	CP009805.1	1743007	1744304	-	1230	protein_coding	Bcubc6 && sp|O42646|UBC6_SCHPO Ubiquitin-conjugating enzyme E2 6 OS=Schizosaccharomyces pombe (strain 972 / ATCC 24843) OX=284812 GN=ubc6 PE=2 SV=1 && sp|O42646|UBC6_SCHPO Ubiquitin-conjugating enzyme E2 6 OS=Schizosaccharomyces pombe (strain 972 / ATCC 24843) OX=284812 GN=ubc6 PE=2 SV=1 && PF00179:Ubiquitin-conjugating enzyme && PF00179:Ubiquitin-conjugating enzyme	UQ_con
gene-BCIN_14g00580	40.5029619091709	33.9667542329382	35.3722748894678	963.155664089098	250.923437741559	685.112558190404	36.6139970105256	633.063886673687	-4.11302545566693	8.02351654604399e-19	1.49934154881597e-17	BCIN_14g00580	CP009818.1	231281	233792	-	2150	protein_coding	hypothetical protein && sp|P96712|BMR3_BACSU Multidrug resistance protein 3 OS=Bacillus subtilis (strain 168) OX=224308 GN=bmr3 PE=1 SV=1 && sp|P96712|BMR3_BACSU Multidrug resistance protein 3 OS=Bacillus subtilis (strain 168) OX=224308 GN=bmr3 PE=1 SV=1 && PF07690:Major Facilitator Superfamily && PF07690:Major Facilitator Superfamily	MFS_1
gene-BCIN_10g05910	59609.8591623971	47636.1575885936	37561.8187051259	7506.35540662652	3924.89198139035	7313.14621159827	48269.2784853722	6248.13119987171	2.94957818295514	8.13027925017036e-19	1.51699711930671e-17	BCIN_10g05910	CP009814.1	2272327	2276378	-	2954	protein_coding	hypothetical protein && - && - && - && -	-
gene-BCIN_02g08760	1395.10202131589	1185.88276734997	1161.38969220419	185.676940297321	61.4200653576353	88.1350828626851	1247.45816029002	111.74402950588	3.47978267874758	8.22893595478859e-19	1.53308924454824e-17	Bcsmr1	CP009806.1	3107132	3111218	+	3799	protein_coding	Bcsmr1 && sp|F9XMW5|TF29_ZYMTI Transcription factor MYCGRDRAFT_87993 OS=Zymoseptoria tritici (strain CBS 115943 / IPO323) OX=336722 GN=MYCGRDRAFT_87993 PE=3 SV=1 && sp|F9XMW5|TF29_ZYMTI Transcription factor MYCGRDRAFT_87993 OS=Zymoseptoria tritici (strain CBS 115943 / IPO323) OX=336722 GN=MYCGRDRAFT_87993 PE=3 SV=1 && - && -	-
gene-BCIN_13g02880	14608.0682619076	11279.9160361383	12561.8738890797	2357.47126444913	2783.37759596308	2634.41271119245	12816.6193957085	2591.75385720155	2.30602206944419	8.76435150261892e-19	1.62864332854593e-17	BCIN_13g02880	CP009817.1	989902	993133	-	3085	protein_coding	hypothetical protein && sp|O42626|NRC2_NEUCR Serine/threonine-protein kinase nrc-2 OS=Neurospora crassa (strain ATCC 24698 / 74-OR23-1A / CBS 708.71 / DSM 1257 / FGSC 987) OX=367110 GN=nrc-2 PE=3 SV=1 && sp|O42626|NRC2_NEUCR Serine/threonine-protein kinase nrc-2 OS=Neurospora crassa (strain ATCC 24698 / 74-OR23-1A / CBS 708.71 / DSM 1257 / FGSC 987) OX=367110 GN=nrc-2 PE=3 SV=1 && PF00069:Protein…	Pkinase
gene-BCIN_01g00350	22422.1396909769	24148.8854442176	18990.1953123256	2196.8294172256	4345.84413664634	2673.66036527974	21853.7401491734	3072.11130638389	2.8306139726153	8.76819797185107e-19	1.62864332854593e-17	BCIN_01g00350	CP009805.1	156046	158168	-	1961	protein_coding	hypothetical protein && sp|P53045|MSMO_YEAST Methylsterol monooxygenase OS=Saccharomyces cerevisiae (strain ATCC 204508 / S288c) OX=559292 GN=ERG25 PE=1 SV=1 && sp|P53045|MSMO_YEAST Methylsterol monooxygenase OS=Saccharomyces cerevisiae (strain ATCC 204508 / S288c) OX=559292 GN=ERG25 PE=1 SV=1 && PF04116:Fatty acid hydroxylase superfamily && PF04116:Fatty acid hydroxylase superfamily	-
gene-BCIN_01g00110	187.513712542458	63.50306226158	88.4306872236696	938.120571015302	2065.06244135366	1600.20259822563	113.149154009236	1534.4618701982	-3.7639086486116	9.06869925871885e-19	1.68193052918461e-17	Bcboa11	CP009805.1	54595	56431	+	1837	protein_coding	Bcboa11 && sp|A6SSW1|BOA11_BOTFB Acyltransferase BOA11 OS=Botryotinia fuckeliana (strain B05.10) OX=332648 GN=BOA11 PE=2 SV=1 && sp|A6SSW1|BOA11_BOTFB Acyltransferase BOA11 OS=Botryotinia fuckeliana (strain B05.10) OX=332648 GN=BOA11 PE=2 SV=1 && - && -	-
gene-BCIN_03g07530	70704.6705061093	49383.2302084878	51246.1727840313	11030.0447567633	11102.8003511735	8838.29627832364	57111.3578328761	10323.7137954202	2.46781358744812	9.75871989911638e-19	1.80719202689484e-17	Bcksp1	CP009807.1	2539660	2544161	-	4502	protein_coding	Bcksp1 && sp|O14328|KSP1_SCHPO Serine/threonine-protein kinase ksp1 OS=Schizosaccharomyces pombe (strain 972 / ATCC 24843) OX=284812 GN=ksp1 PE=1 SV=1 && sp|O14328|KSP1_SCHPO Serine/threonine-protein kinase ksp1 OS=Schizosaccharomyces pombe (strain 972 / ATCC 24843) OX=284812 GN=ksp1 PE=1 SV=1 && PF00069:Protein kinase domain && PF00069:Protein kinase domain	Pkinase
gene-BCIN_06g01760	213.015577448232	143.251093938913	128.519265431733	9.73586952869847	2.24707556186471	2.06566600459418	161.595312272959	4.68287036505245	5.09993893403453	9.89196325316672e-19	1.82912470214244e-17	BCIN_06g01760	CP009810.1	619138	620567	-	1292	protein_coding	hypothetical protein && - && - && - && -	-
gene-BCIN_13g02620	17005.2435630504	13601.4698471896	15527.2496006467	3463.88329446051	2686.00432161561	2414.7635593706	15377.9876702956	2854.8837251489	2.42935584830536	1.00433223420588e-18	1.85433658548746e-17	BCIN_13g02620	CP009817.1	899965	902697	+	2566	protein_coding	hypothetical protein && sp|A1CTF4|CRED_ASPCL Probable HECT-type ubiquitin ligase-interacting protein creD OS=Aspergillus clavatus (strain ATCC 1007 / CBS 513.65 / DSM 816 / NCTC 3887 / NRRL 1) OX=344612 GN=creD PE=3 SV=2 && sp|A1CTF4|CRED_ASPCL Probable HECT-type ubiquitin ligase-interacting protein creD OS=Aspergillus clavatus (strain ATCC 1007 / CBS 513.65 / DSM 816 / NCTC 3887 / NRRL 1) OX=344…	-
gene-BCIN_07g04000	292.521391566234	221.522310214814	307.73879153837	2226.73244506375	1455.35593890104	1644.95869499183	273.927497773139	1775.68235965221	-2.69565146893362	1.00737470684654e-18	1.85717796701021e-17	BCIN_07g04000	CP009811.1	1442993	1446332	+	2924	protein_coding	hypothetical protein && sp|D4ATR3|A7629_ARTBC Uncharacterized secreted glycosidase ARB_07629 OS=Arthroderma benhamiae (strain ATCC MYA-4681 / CBS 112371) OX=663331 GN=ARB_07629 PE=1 SV=1 && sp|D4ATR3|A7629_ARTBC Uncharacterized secreted glycosidase ARB_07629 OS=Arthroderma benhamiae (strain ATCC MYA-4681 / CBS 112371) OX=663331 GN=ARB_07629 PE=1 SV=1 && PF07971:Glycosyl hydrolase family 92|PF1767…	-
gene-BCIN_07g00400	36119.6413647784	19827.7235796273	13487.4484153541	980.541145390346	2687.50237199019	1394.32455310107	23144.9377865866	1687.45602349387	3.77782235341158	1.01250677074595e-18	1.8638574712748e-17	BCIN_07g00400	CP009811.1	147098	148227	-	1080	protein_coding	hypothetical protein && sp|A6TBU6|RHMA_KLEP7 2-keto-3-deoxy-L-rhamnonate aldolase OS=Klebsiella pneumoniae subsp. pneumoniae (strain ATCC 700721 / MGH 78578) OX=272620 GN=rhmA PE=3 SV=1 && sp|A6TBU6|RHMA_KLEP7 2-keto-3-deoxy-L-rhamnonate aldolase OS=Klebsiella pneumoniae subsp. pneumoniae (strain ATCC 700721 / MGH 78578) OX=272620 GN=rhmA PE=3 SV=1 && PF03328:HpcH/HpaI aldolase/citrate lyase fami…	-
gene-BCIN_03g07410	2416.6767272472	2802.99563191811	2952.40587744091	574.41630219321	354.288913587335	373.885546831547	2724.02607886874	434.196920870697	2.64924345321201	1.03355227752295e-18	1.89976751963743e-17	BCIN_03g07410	CP009807.1	2498829	2503616	+	3505	protein_coding	hypothetical protein && - && - && PF06087:Tyrosyl-DNA phosphodiesterase && PF06087:Tyrosyl-DNA phosphodiesterase	Tyr-DNA_phospho
gene-BCIN_09g01770	3978.29092530078	6251.35959426205	2735.45592478551	537.559081834565	299.610074915294	522.613499162328	4321.70214811612	453.260885304062	3.25285472016214	1.05162287633093e-18	1.93011081254675e-17	BCIN_09g01770	CP009813.1	667555	669012	+	1345	protein_coding	hypothetical protein && - && - && - && -	-
gene-BCIN_08g04520	1864.6363575222	3359.75503825801	1704.94364967235	285.817312592505	296.613974166141	331.883671404799	2309.77834848419	304.771652721148	2.92171643537382	1.089871818823e-18	1.9973437249409e-17	BCIN_08g04520	CP009812.1	1749075	1750274	+	1012	protein_coding	hypothetical protein && - && - && PF09747:Coiled-coil domain containing protein (DUF2052) && PF09747:Coiled-coil domain containing protein (DUF2052)	-
gene-BCIN_15g01810	11393.3331740797	10191.5030852829	7148.73675516145	1747.58858040138	1731.7462330104	1653.22135901021	9577.85767150802	1710.85205747399	2.48492128572031	1.15579883360637e-18	2.11502625077124e-17	Bcmpo1	CP009819.1	634765	636491	-	1607	protein_coding	Bcmpo1 && sp|O13737|MPO1_SCHPO 2-hydroxy-palmitic acid dioxygenase mpo1 OS=Schizosaccharomyces pombe (strain 972 / ATCC 24843) OX=284812 GN=mpo1 PE=3 SV=2 && sp|O13737|MPO1_SCHPO 2-hydroxy-palmitic acid dioxygenase mpo1 OS=Schizosaccharomyces pombe (strain 972 / ATCC 24843) OX=284812 GN=mpo1 PE=3 SV=2 && PF06127:Protein of unknown function (DUF962) && PF06127:Protein of unknown function (DUF962)	-
gene-BCIN_13g05720	892.565271702099	832.923886407701	745.175924338122	3743.44183378456	8578.58547001216	8573.89102973558	823.555027482641	6965.30611117743	-3.08044095785152	1.18770687887465e-18	2.1702004982041e-17	Bcprd1	CP009817.1	2164260	2166607	+	1996	protein_coding	Bcprd1 && sp|B0BK71|MSP1_MYCSO Dye-decolorizing peroxidase msp1 OS=Mycetinis scorodonius OX=182058 GN=msp1 PE=1 SV=1 && sp|B0BK71|MSP1_MYCSO Dye-decolorizing peroxidase msp1 OS=Mycetinis scorodonius OX=182058 GN=msp1 PE=1 SV=1 && PF04261:Dyp-type peroxidase family && PF04261:Dyp-type peroxidase family	-
gene-BCIN_02g04470	28.5020843064536	29.5363080286419	21.2233649336807	528.518631557917	322.080830533941	235.485924523737	26.4205857562587	362.028462205198	-3.78359167041452	1.20886524896853e-18	2.20559875262324e-17	BCIN_02g04470	CP009806.1	1576918	1578775	+	1705	protein_coding	hypothetical protein && - && - && PF11927:Protein of unknown function (DUF3445) && PF11927:Protein of unknown function (DUF3445)	-
novel.550	280.520513963517	404.647419992394	152.100782024712	13.2129657889479	17.9766044949176	22.0337707156713	279.089571993541	17.7411136665123	3.9735804196337	1.31723756224916e-18	2.39978147033948e-17	-	CP009812.1	765883	769497	+	3541	-	- && - && -	-
gene-BCIN_08g03290	2731.69976431852	1800.23797434572	1176.71767798963	168.986878248123	265.154916300035	198.992491775906	1902.88513888463	211.044762108022	3.17256632306329	1.38361344237555e-18	2.51699458618893e-17	BCIN_08g03290	CP009812.1	1259069	1260435	+	1367	protein_coding	hypothetical protein && - && - && PF00707:Translation initiation factor IF-3, C-terminal domain && PF00707:Translation initiation factor IF-3, C-terminal domain	-
novel.862	3565.76075770738	3780.64742766616	1915.99822317951	434.637032531182	352.790863212759	459.954963689638	3087.46880285101	415.794286477859	2.89211646015176	1.42614862971947e-18	2.59055704033748e-17	-	CP009818.1	263472	266314	+	2787	-	- && P0CT42.1 RecName: Full=Transposon Tf2-7 polyprotein; AltName: Full=Retrotransposable element Tf2 155 kDa protein >P0CT43.1 RecName: Full=Transposon Tf2-8 polyprotein; AltName: Full=Retrotransposable element Tf2 155 kDa protein && -	-
gene-BCIN_14g00920	2815.70590753755	3798.36921248334	2654.09969253974	595.278879754706	359.532089898353	470.971849047473	3089.39160418688	475.260939566844	2.70024697046198	1.5947414170875e-18	2.89254713419454e-17	BCIN_14g00920	CP009818.1	404238	405871	+	1490	protein_coding	hypothetical protein && sp|A7EXU7|YPI1_SCLS1 Type 1 phosphatases regulator ypi1 OS=Sclerotinia sclerotiorum (strain ATCC 18683 / 1980 / Ss-1) OX=665079 GN=ypi1 PE=3 SV=1 && sp|A7EXU7|YPI1_SCLS1 Type 1 phosphatases regulator ypi1 OS=Sclerotinia sclerotiorum (strain ATCC 18683 / 1980 / Ss-1) OX=665079 GN=ypi1 PE=3 SV=1 && PF07491:Protein phosphatase inhibitor && PF07491:Protein phosphatase inhibitor	-
gene-BCIN_04g00710	2497.68265106554	2125.13736266078	1378.3396448596	305.984470901952	314.590578661059	304.341458010209	2000.38655286197	308.305502524407	2.69751990081729	1.60895212520107e-18	2.91404349713836e-17	BCIN_04g00710	CP009808.1	265910	267122	-	1213	protein_coding	hypothetical protein && - && - && - && -	-
gene-BCIN_04g05650	1167.08534686426	736.930885314615	830.069384072845	4680.86698554781	11343.9864614803	8456.83662280858	911.361872083905	8160.56335661224	-3.16274537223778	1.64790063535407e-18	2.98021502897416e-17	BCIN_04g05650	CP009808.1	1971826	1973751	-	1731	protein_coding	hypothetical protein && sp|O34767|OXDD_BACSU Oxalate decarboxylase OxdD OS=Bacillus subtilis (strain 168) OX=224308 GN=oxdD PE=1 SV=1 && sp|O34767|OXDD_BACSU Oxalate decarboxylase OxdD OS=Bacillus subtilis (strain 168) OX=224308 GN=oxdD PE=1 SV=1 && PF00190:Cupin && PF00190:Cupin	-
gene-BCIN_08g04220	3264.2387079391	3454.27122394967	2977.16646986354	687.074221025292	587.984772021265	715.408992924451	3231.89213391744	663.489328657003	2.28406280353153	1.7280056327614e-18	3.12051543506855e-17	BCIN_08g04220	CP009812.1	1619666	1621559	-	1830	protein_coding	hypothetical protein && sp|Q1H450|APAH_METFK Bis(5'-nucleosyl)-tetraphosphatase, symmetrical OS=Methylobacillus flagellatus (strain KT / ATCC 51484 / DSM 6875) OX=265072 GN=apaH PE=3 SV=1 && sp|Q1H450|APAH_METFK Bis(5'-nucleosyl)-tetraphosphatase, symmetrical OS=Methylobacillus flagellatus (strain KT / ATCC 51484 / DSM 6875) OX=265072 GN=apaH PE=3 SV=1 && PF00149:Calcineurin-like phosphoesterase …	Metallophos
gene-BCIN_11g06520	463.533897404955	394.309712182369	410.318388717827	4619.67009136742	1999.1482248723	5697.10684067075	422.720666101717	4105.30838563682	-3.27987200779772	1.80714777934761e-18	3.25866998109513e-17	BCIN_11g06520	CP009815.1	2306184	2308590	+	2018	protein_coding	hypothetical protein && sp|L0N063|FC5_PHOAM Fusicoccadiene C-8 hydroxylase OS=Phomopsis amygdali OX=1214568 GN=PaP450-2 PE=1 SV=1 && sp|L0N063|FC5_PHOAM Fusicoccadiene C-8 hydroxylase OS=Phomopsis amygdali OX=1214568 GN=PaP450-2 PE=1 SV=1 && PF00067:Cytochrome P450 && PF00067:Cytochrome P450	p450
gene-BCIN_04g01920	17690.7936961056	18098.3727445503	12184.569623592	2746.90604559707	3260.50664026569	2574.50839705921	15991.2453547493	2860.64036097399	2.48285705154923	1.86168764729035e-18	3.35002285493011e-17	BCIN_04g01920	CP009808.1	754777	756204	-	1374	protein_coding	hypothetical protein && - && - && PF10937:Ribosomal protein S36, mitochondrial && PF10937:Ribosomal protein S36, mitochondrial	-
gene-BCIN_13g02700	168.012286438042	324.899388315061	153.279857854361	9.73586952869847	5.24317631101765	15.8367727018887	215.397177535821	10.2719395138683	4.38245441769345	1.86323324266272e-18	3.35002285493011e-17	BCIN_13g02700	CP009817.1	928430	929246	-	757	protein_coding	hypothetical protein && - && - && - && -	-
gene-BCIN_10g01080	240.017552054346	134.390201530321	241.71054507803	1248.27755742955	1990.90894781213	1555.44650145942	205.372766220899	1598.2110022337	-2.95874420614897	1.94958646841272e-18	3.50018779910376e-17	BCIN_10g01080	CP009814.1	435207	438384	-	2862	protein_coding	hypothetical protein && sp|M5EAX2|GMCH_MALS4 GMC oxidoreductase family protein Mala s 12 OS=Malassezia sympodialis (strain ATCC 42132) OX=1230383 GN=MSY001_2108 PE=1 SV=1 && sp|M5EAX2|GMCH_MALS4 GMC oxidoreductase family protein Mala s 12 OS=Malassezia sympodialis (strain ATCC 42132) OX=1230383 GN=MSY001_2108 PE=1 SV=1 && PF05199:GMC oxidoreductase|PF00732:GMC oxidoreductase && PF05199:GMC oxidor…	-
gene-BCIN_12g00890	681.049803954206	496.209974881183	573.030853209379	59.1106364242407	38.2002845517	89.5121935324145	583.43021068159	62.2743715027851	3.22598519345613	2.05114089776245e-18	3.67716870379707e-17	BCIN_12g00890	CP009816.1	320637	323511	+	2656	protein_coding	hypothetical protein && - && - && PF10334:Aromatic acid exporter family member 2|PF13515:Fusaric acid resistance protein-like && PF10334:Aromatic acid exporter family member 2|PF13515:Fusaric acid resistance protein-like	-
gene-BCIN_01g08910	141.010311831928	95.9930010930861	109.65405215735	645.349065902298	1004.44277615352	1319.27202160082	115.552455027455	989.687954552213	-3.09931881116964	2.12350031860668e-18	3.80137332397533e-17	BCIN_01g08910	CP009805.1	3094869	3096352	-	1326	protein_coding	hypothetical protein && sp|G2QJ27|AES1_MYCTT Acetylesterase OS=Myceliophthora thermophila (strain ATCC 42464 / BCRC 31852 / DSM 1799) OX=573729 GN=aes1 PE=3 SV=1 && sp|G2QJ27|AES1_MYCTT Acetylesterase OS=Myceliophthora thermophila (strain ATCC 42464 / BCRC 31852 / DSM 1799) OX=573729 GN=aes1 PE=3 SV=1 && - && -	-
gene-BCIN_04g02640	1359.09938850773	940.731410712244	988.065545245801	107.094564815683	43.4434608627176	138.39962230781	1095.96544815526	96.312549328737	3.50683931453707	2.1703145350982e-18	3.87955501266758e-17	BCIN_04g02640	CP009808.1	950988	952653	+	1605	protein_coding	hypothetical protein && - && - && - && -	-
gene-BCIN_14g05020	1701.12440018518	948.115487719404	629.626493032527	68.1510867008893	34.4551586152588	109.480298243492	1092.95546031237	70.6955145198799	3.94863936029169	2.21197360924856e-18	3.94830896263558e-17	BCIN_14g05020	CP009818.1	1933752	1935074	+	1182	protein_coding	hypothetical protein && - && - && PF07883:Cupin domain && PF07883:Cupin domain	Cupin_2
gene-BCIN_07g03720	49.5036201112088	107.807524304543	41.2676540377125	580.675075461659	755.766413973829	799.412743777948	66.1929328178214	711.951411071145	-3.43353516669418	2.24547025346204e-18	4.00231581107692e-17	BCIN_07g03720	CP009811.1	1335689	1336862	+	1051	protein_coding	hypothetical protein && - && - && - && -	-
gene-BCIN_15g05470	34.5025231078122	32.4899388315061	5.89537914824464	291.380666608904	623.9379810111	780.133194401736	24.2959470291876	565.150614007247	-4.56145080139485	2.26389789102201e-18	4.02934679393428e-17	BCIN_15g05470	CP009819.1	1910095	1911588	-	1394	protein_coding	hypothetical protein && - && - && - && -	-
gene-BCIN_10g03350	1612.61792786514	1891.80052923451	1371.2651898817	242.005899713362	77.1495942906882	129.448402954569	1625.22788232712	149.53463231954	3.44125760579722	2.32875003415287e-18	4.13880869379227e-17	BCIN_10g03350	CP009814.1	1272959	1274239	-	1109	protein_coding	hypothetical protein && - && - && - && -	-
gene-BCIN_14g05360	772.556495674926	897.903764070713	1275.76004768014	6865.17885623652	5333.80835867952	5662.67907392752	982.073435808593	5953.88876294785	-2.59922163536898	2.4363482389932e-18	4.32381802414426e-17	Bchex5	CP009818.1	2045956	2048540	-	2220	protein_coding	Bchex5 && sp|Q8GXR2|PLT6_ARATH Probable polyol transporter 6 OS=Arabidopsis thaliana OX=3702 GN=PLT6 PE=2 SV=2 && sp|Q8GXR2|PLT6_ARATH Probable polyol transporter 6 OS=Arabidopsis thaliana OX=3702 GN=PLT6 PE=2 SV=2 && PF00083:Sugar (and other) transporter && PF00083:Sugar (and other) transporter	Sugar_tr
novel.580	1072.57843574286	742.838146920343	955.051422015631	66.0648289447396	38.9493097389882	128.071292284839	923.489334892944	77.695143656189	3.56967746250725	2.48102299144065e-18	4.39678565140243e-17	-	CP009812.1	831624	833294	-	1671	-	- && - && -	-
gene-BCIN_15g03970	61.5044977139261	73.8407700716047	30.6559715708721	991.667853423144	402.226525573782	816.626627149566	55.3337464521343	736.840335382164	-3.74357217706726	2.57165636441002e-18	4.5508738414316e-17	BCIN_15g03970	CP009819.1	1392240	1393816	+	1342	protein_coding	hypothetical protein && - && - && PF11807:Domain of unknown function (DUF3328) && PF11807:Domain of unknown function (DUF3328)	-
novel.847	231.016893852308	360.342957949431	193.368436062424	19.4717390573969	9.73732743474706	2.75422133945891	261.576095954721	10.654429277201	4.6170116893364	2.76436358035716e-18	4.88489541410181e-17	-	CP009817.1	917555	919036	-	1419	-	- && - && -	-
gene-BCIN_05g04020	150.010970033966	214.138233207654	203.980118529264	18.776319805347	14.9805037457647	15.8367727018887	189.376440590295	16.5311987510002	3.51769649952546	2.91255655721088e-18	5.13941408495268e-17	BCIN_05g04020	CP009809.1	1445945	1446949	+	955	protein_coding	hypothetical protein && sp|G4N290|RED2_MAGO7 Short-chain dehydrogenase RED2 OS=Magnaporthe oryzae (strain 70-15 / ATCC MYA-4617 / FGSC 8958) OX=242507 GN=RED2 PE=2 SV=1 && sp|G4N290|RED2_MAGO7 Short-chain dehydrogenase RED2 OS=Magnaporthe oryzae (strain 70-15 / ATCC MYA-4617 / FGSC 8958) OX=242507 GN=RED2 PE=2 SV=1 && PF13561:Enoyl-(Acyl carrier protein) reductase && PF13561:Enoyl-(Acyl carrier p…	-
gene-BCIN_14g01360	18728.8696087407	15252.5494659907	10882.8699076596	1911.0121046331	1285.32722138661	2582.08250574273	14954.7629941303	1926.14061058748	2.9567246200887	2.91845215428807e-18	5.14247090010931e-17	BCIN_14g01360	CP009818.1	613631	615726	-	1833	protein_coding	hypothetical protein && sp|Q6ZQW0|I23O2_HUMAN Indoleamine 2,3-dioxygenase 2 OS=Homo sapiens OX=9606 GN=IDO2 PE=1 SV=4 && sp|Q6ZQW0|I23O2_HUMAN Indoleamine 2,3-dioxygenase 2 OS=Homo sapiens OX=9606 GN=IDO2 PE=1 SV=4 && PF01231:Indoleamine 2,3-dioxygenase && PF01231:Indoleamine 2,3-dioxygenase	-
novel.947	318.023256472008	329.329834519357	229.919786781541	36.1618011065943	26.9649067423765	36.4934327478305	292.424292590969	33.2067135322671	3.13571722946349	2.97414703214065e-18	5.23314304002868e-17	-	CP009819.1	1689310	1691832	-	2473	-	- && - && -	-
gene-BCIN_15g05640	216.015796848911	305.700788096443	192.189360232775	0	0	0	237.96864839271	0	10.82945005406	3.00535660215049e-18	5.28053552628206e-17	BCIN_15g05640	CP009819.1	1967811	1968470	-	605	protein_coding	hypothetical protein && - && - && PF00378:Enoyl-CoA hydratase/isomerase && PF00378:Enoyl-CoA hydratase/isomerase	ECH
novel.780	192.014041643477	218.56867941195	96.6842180312121	0.695419252049891	0	2.06566600459418	169.088979695546	0.920361752214691	7.48496551875374	3.02162285156619e-18	5.30157463956613e-17	-	CP009816.1	1671462	1672309	+	782	-	- && - && -	-
gene-BCIN_10g05880	1158.08468866222	1230.18722939293	857.18812815477	123.089207612831	143.812835959341	203.123823785095	1081.82001540331	156.675289119089	2.78695733610976	3.15954151460889e-18	5.53569599836156e-17	Bcrcm1	CP009814.1	2259929	2262546	-	2565	protein_coding	Bcrcm1 && sp|O14039|RCM1_SCHPO 25S rRNA (cytosine-C(5))-methyltransferase rcm1 OS=Schizosaccharomyces pombe (strain 972 / ATCC 24843) OX=284812 GN=rcm1 PE=3 SV=3 && sp|O14039|RCM1_SCHPO 25S rRNA (cytosine-C(5))-methyltransferase rcm1 OS=Schizosaccharomyces pombe (strain 972 / ATCC 24843) OX=284812 GN=rcm1 PE=3 SV=3 && PF01189:16S rRNA methyltransferase RsmB/F && PF01189:16S rRNA methyltransferase…	-
gene-BCIN_01g01620	82.5060335186814	81.2248470787652	87.2516113940206	721.845183627786	507.839076981423	515.727945813681	83.6608306638224	581.80406880763	-2.79705443548685	3.42133890910968e-18	5.98588926421002e-17	BCIN_01g01620	CP009805.1	629357	631884	-	2159	protein_coding	hypothetical protein && - && - && - && -	-
gene-BCIN_01g10720	2625.19197559441	1646.64917259678	1986.74277295844	404.038585440986	289.872747480547	286.439019303727	2086.19464038321	326.783450741753	2.67428668212497	3.97752954837485e-18	6.94914356174345e-17	BCIN_01g10720	CP009805.1	3732176	3735508	+	3138	protein_coding	hypothetical protein && - && - && - && -	-
gene-BCIN_09g04550	13960.0208713609	6673.72879907163	8890.23175555291	1334.50954468374	1561.71751549597	1297.92680622001	9841.32714199515	1398.05128879991	2.81544033090131	4.01154948431303e-18	6.99642393227485e-17	Bcswe1	CP009813.1	1595158	1601307	+	6100	protein_coding	Bcswe1 && sp|P07527|WEE1_SCHPO Mitosis inhibitor protein kinase wee1 OS=Schizosaccharomyces pombe (strain 972 / ATCC 24843) OX=284812 GN=wee1 PE=1 SV=1 && sp|P07527|WEE1_SCHPO Mitosis inhibitor protein kinase wee1 OS=Schizosaccharomyces pombe (strain 972 / ATCC 24843) OX=284812 GN=wee1 PE=1 SV=1 && PF00069:Protein kinase domain && PF00069:Protein kinase domain	Pkinase
gene-BCIN_15g00230	1333.59752360196	1044.10848881249	1028.15412345386	216.275387387516	215.719253939012	205.878045124553	1135.2867119561	212.624228817027	2.41646890734143	4.01592014894986e-18	6.99642393227485e-17	BCIN_15g00230	CP009819.1	107584	109117	+	1271	protein_coding	hypothetical protein && - && - && PF00561:alpha/beta hydrolase fold && PF00561:alpha/beta hydrolase fold	Abhydrolase_1
gene-BCIN_08g00560	139.510202131589	125.529309121728	133.235568750329	662.734547203546	830.668932702653	959.157581466565	132.758360001215	817.520353790921	-2.6224590586763	4.4747053253181e-18	7.78472678568017e-17	BCIN_08g00560	CP009812.1	262374	264671	+	2024	protein_coding	hypothetical protein && sp|A0A2H3CNY6|ARMP1_ARMGA Cytochrome P450 monooxygenase ARMGADRAFT_974139 OS=Armillaria gallica OX=47427 GN=ARMGADRAFT_974139 PE=1 SV=1 && sp|A0A2H3CNY6|ARMP1_ARMGA Cytochrome P450 monooxygenase ARMGADRAFT_974139 OS=Armillaria gallica OX=47427 GN=ARMGADRAFT_974139 PE=1 SV=1 && PF00067:Cytochrome P450 && PF00067:Cytochrome P450	p450
gene-BCIN_13g05750	754.55517927085	909.71828728217	812.383246628111	125.17546536898	111.604752905947	167.318946372129	825.552237727044	134.699721549019	2.61501366430302	4.59474598763549e-18	7.98232101818193e-17	Bcrtp1	CP009817.1	2172081	2175237	+	3063	protein_coding	Bcrtp1 && - && - && PF10363:Required for nuclear transport of RNA pol II C-terminus 1|PF10304:Required for nuclear transport of RNA pol II C-terminus 2 && PF10363:Required for nuclear transport of RNA pol II C-terminus 1|PF10304:Required for nuclear transport of RNA pol II C-terminus 2	-
gene-BCIN_03g06670	1183.58655356799	1054.44619662251	932.648981252302	184.981521045271	193.248498320365	217.583485817254	1056.89391048094	198.60450172763	2.41145689733628	5.19932790173029e-18	9.01995761828267e-17	BCIN_03g06670	CP009807.1	2256978	2259465	-	2488	protein_coding	hypothetical protein && sp|Q4WD45|FSQD_ASPFU ATP-grasp enzyme fsqD OS=Neosartorya fumigata (strain ATCC MYA-4609 / Af293 / CBS 101355 / FGSC A1100) OX=330879 GN=fsqD PE=2 SV=1 && sp|Q4WD45|FSQD_ASPFU ATP-grasp enzyme fsqD OS=Neosartorya fumigata (strain ATCC MYA-4609 / Af293 / CBS 101355 / FGSC A1100) OX=330879 GN=fsqD PE=2 SV=1 && PF13535:ATP-grasp domain|PF18130:ATP-grasp N-terminal domain && P…	-
gene-BCIN_14g02000	9491.19407404904	10011.3316063082	4896.701920532	726.017699140086	707.828801987382	1297.23825088515	8133.07586696307	910.361584004205	3.15913157905866	5.40006090717617e-18	9.35505642713044e-17	BCIN_14g02000	CP009818.1	839453	840529	-	845	protein_coding	hypothetical protein && - && - && - && -	-
gene-BCIN_09g01260	13569.9923492726	6939.55557132941	5493.31429033435	801.122978361474	1193.19712335016	901.318933337928	8667.62073697878	965.213011683187	3.16671248921694	5.96566938248477e-18	1.03204409261137e-16	Bcrtf1	CP009813.1	477313	480211	+	2717	protein_coding	Bcrtf1 && sp|P53064|RTF1_YEAST RNA polymerase-associated protein RTF1 OS=Saccharomyces cerevisiae (strain ATCC 204508 / S288c) OX=559292 GN=RTF1 PE=1 SV=2 && sp|P53064|RTF1_YEAST RNA polymerase-associated protein RTF1 OS=Saccharomyces cerevisiae (strain ATCC 204508 / S288c) OX=559292 GN=RTF1 PE=1 SV=2 && - && -	-
gene-BCIN_09g06110	29135.1305999969	26433.518870233	22527.4228012724	4820.64625520984	5991.45247311859	5425.81603873405	26032.0240905008	5412.6382556875	2.26587721656546	6.17427845433997e-18	1.06663898556654e-16	BCIN_09g06110	CP009813.1	2123696	2126017	+	2171	protein_coding	hypothetical protein && sp|P28345|MASY_NEUCR Malate synthase, glyoxysomal OS=Neurospora crassa (strain ATCC 24698 / 74-OR23-1A / CBS 708.71 / DSM 1257 / FGSC 987) OX=367110 GN=acu-9 PE=3 SV=2 && sp|P28345|MASY_NEUCR Malate synthase, glyoxysomal OS=Neurospora crassa (strain ATCC 24698 / 74-OR23-1A / CBS 708.71 / DSM 1257 / FGSC 987) OX=367110 GN=acu-9 PE=3 SV=2 && - && -	-
gene-BCIN_08g04430	1719.12571658925	2114.79965485076	1168.46414718209	264.259315778958	279.386394858512	227.22326050536	1667.46317287403	256.956323714277	2.69782940523913	6.54342078727408e-18	1.12883147436326e-16	BCIN_08g04430	CP009812.1	1728006	1729493	+	995	protein_coding	hypothetical protein && sp|Q00719|MDMC_STRMY O-methyltransferase MdmC OS=Streptomyces mycarofaciens OX=1949 GN=mdmC PE=3 SV=1 && sp|Q00719|MDMC_STRMY O-methyltransferase MdmC OS=Streptomyces mycarofaciens OX=1949 GN=mdmC PE=3 SV=1 && PF01596:O-methyltransferase && PF01596:O-methyltransferase	-
gene-BCIN_06g03920	1555.61375925223	1558.04024851086	1313.49047422891	289.989828104804	143.812835959341	192.795493762124	1475.71482733066	208.866052608756	2.82014301060466	6.68725522211262e-18	1.1520359344984e-16	BCIN_06g03920	CP009810.1	1350398	1352717	+	2156	protein_coding	hypothetical protein && sp|G2QJ27|AES1_MYCTT Acetylesterase OS=Myceliophthora thermophila (strain ATCC 42464 / BCRC 31852 / DSM 1799) OX=573729 GN=aes1 PE=3 SV=1 && sp|G2QJ27|AES1_MYCTT Acetylesterase OS=Myceliophthora thermophila (strain ATCC 42464 / BCRC 31852 / DSM 1799) OX=573729 GN=aes1 PE=3 SV=1 && - && -	-
gene-BCIN_08g04700	547.540040623977	682.288715461627	657.924312944102	60.5014749283405	58.4239646084823	112.234519582951	629.251023009902	77.0533197065911	3.02877107912669	6.73136687911261e-18	1.15802010711419e-16	BCIN_08g04700	CP009812.1	1798700	1800721	+	1972	protein_coding	hypothetical protein && - && - && PF00026:Eukaryotic aspartyl protease && PF00026:Eukaryotic aspartyl protease	Asp
gene-BCIN_06g00070	108.007898424456	227.429571820542	129.698341261382	6.25877326844902	9.73732743474706	6.88555334864727	155.045270502127	7.62721801728111	4.34876034938056	7.02612168665663e-18	1.207046663054e-16	BCIN_06g00070	CP009810.1	65852	66547	-	696	protein_coding	hypothetical protein && - && - && - && -	-
gene-BCIN_01g11420	397.52907059001	345.57480393511	178.040450276988	31.2938663422451	22.4707556186471	25.4765473899949	307.048108267369	26.4137231169623	3.53616604907494	7.23517197690234e-18	1.23954257692976e-16	Bcgst22	CP009805.1	3998177	3999629	+	1453	protein_coding	Bcgst22 && - && - && - && -	-
gene-BCIN_04g02250	2055.15028946534	1764.79440471135	1576.42438424062	313.634082674501	389.493097389882	342.212001427769	1798.78969280577	348.446393830717	2.36797892061539	7.2353481052976e-18	1.23954257692976e-16	BCIN_04g02250	CP009808.1	843713	845087	-	1375	protein_coding	hypothetical protein && sp|O94467|OYEC_SCHPO Putative NADPH dehydrogenase C23G7.10c OS=Schizosaccharomyces pombe (strain 972 / ATCC 24843) OX=284812 GN=SPBC23G7.10c PE=3 SV=1 && sp|O94467|OYEC_SCHPO Putative NADPH dehydrogenase C23G7.10c OS=Schizosaccharomyces pombe (strain 972 / ATCC 24843) OX=284812 GN=SPBC23G7.10c PE=3 SV=1 && PF00724:NADH:flavin oxidoreductase / NADH oxidase family && PF00724…	Oxidored_FMN
gene-BCIN_02g00620	169.512396138382	94.516185691654	119.086658794542	1340.07289870014	705.581726425517	1473.50841661052	127.705080208192	1173.05434724539	-3.20048126551175	7.59653524668175e-18	1.29961777516638e-16	BCIN_02g00620	CP009806.1	311304	314139	-	2098	protein_coding	hypothetical protein && sp|P07921|LACP_KLULA Lactose permease OS=Kluyveromyces lactis (strain ATCC 8585 / CBS 2359 / DSM 70799 / NBRC 1267 / NRRL Y-1140 / WM37) OX=284590 GN=LAC12 PE=3 SV=1 && sp|P07921|LACP_KLULA Lactose permease OS=Kluyveromyces lactis (strain ATCC 8585 / CBS 2359 / DSM 70799 / NBRC 1267 / NRRL Y-1140 / WM37) OX=284590 GN=LAC12 PE=3 SV=1 && PF00083:Sugar (and other) transporter…	Sugar_tr
novel.639	255.018649057742	243.674541236295	156.817085343307	11.1267080327983	10.4863526220353	23.4108813854007	218.503425212448	15.0079806800781	3.85844845858405	7.71980186323459e-18	1.31887956590143e-16	-	CP009813.1	1003838	1005302	-	1465	-	- && - && -	-
gene-BCIN_12g04910	8868.64854840808	9079.46108800451	5153.74045139546	439.504967295531	231.448782872065	961.911802806024	7700.61669593602	544.288517657873	3.82226071691312	8.10299563063714e-18	1.38243372969102e-16	BCIN_12g04910	CP009816.1	1662619	1663799	+	1181	protein_coding	hypothetical protein && - && - && PF12697:Alpha/beta hydrolase family && PF12697:Alpha/beta hydrolase family	-
gene-BCIN_05g05080	792.057921779341	1213.94225997718	576.568080698326	106.399145563633	116.847929216965	108.791742908627	860.856087484949	110.679605896408	2.95888416613751	8.24460706847577e-18	1.4046536070319e-16	BCIN_05g05080	CP009809.1	1802047	1806715	-	4162	protein_coding	hypothetical protein && - && - && - && -	-
gene-BCIN_16g01560	8525.1234270303	11663.8880405107	6795.01400626677	1181.51730923276	1731.7462330104	1407.4071044635	8994.67515793592	1440.22354890222	2.64277501898023	9.58753263312665e-18	1.63120114441295e-16	BCIN_16g01560	CP009820.1	650140	652933	+	2794	protein_coding	hypothetical protein && - && - && PF11735:Cryptococcal mannosyltransferase 1 && PF11735:Cryptococcal mannosyltransferase 1	-
gene-BCIN_09g01430	717.052436762358	1014.57218078385	752.250379316016	139.779269662028	91.3810728491647	138.39962230781	827.958332287407	123.186654939668	2.7477641419725	9.80332851099443e-18	1.66562192252824e-16	BCIN_09g01430	CP009813.1	533837	536445	+	2445	protein_coding	hypothetical protein && - && - && - && -	-
gene-BCIN_13g02760	1395.10202131589	2098.55468543501	2716.59071151113	252.43718849411	105.612551407641	255.454029234814	2070.08247275401	204.501256378855	3.33913578649012	9.97380001555027e-18	1.69225793670435e-16	BCIN_13g02760	CP009817.1	947998	950404	+	2245	protein_coding	hypothetical protein && - && - && - && -	-
gene-BCIN_11g06300	909.066478405835	750.222223927503	581.284384016921	3774.04028087476	4653.69348862181	3918.56841071516	746.857695450087	4115.43406007057	-2.46288540239467	1.01509043614434e-17	1.7199447280185e-16	BCIN_11g06300	CP009815.1	2237443	2239449	-	1852	protein_coding	hypothetical protein && sp|A7HU16|BVMO_PARL1 Baeyer-Villiger monooxygenase OS=Parvibaculum lavamentivorans (strain DS-1 / DSM 13023 / NCIMB 13966) OX=402881 GN=Plav_1781 PE=1 SV=1 && sp|A7HU16|BVMO_PARL1 Baeyer-Villiger monooxygenase OS=Parvibaculum lavamentivorans (strain DS-1 / DSM 13023 / NCIMB 13966) OX=402881 GN=Plav_1781 PE=1 SV=1 && - && -	-
gene-BCIN_01g08000	2184.15972369455	2819.24060133387	1320.5649292068	319.1974366909	216.4682791263	287.127574638591	2107.9884180784	274.26443015193	2.94168457042717	1.02242098229955e-17	1.72999232511837e-16	BCIN_01g08000	CP009805.1	2804475	2805987	-	1513	protein_coding	hypothetical protein && sp|W6QRN8|MPADE_PENRF Cytochrome P450 monooxygenase mpaDE OS=Penicillium roqueforti (strain FM164) OX=1365484 GN=mpaDE PE=3 SV=2 && sp|W6QRN8|MPADE_PENRF Cytochrome P450 monooxygenase mpaDE OS=Penicillium roqueforti (strain FM164) OX=1365484 GN=mpaDE PE=3 SV=2 && PF00753:Metallo-beta-lactamase superfamily && PF00753:Metallo-beta-lactamase superfamily	Lactamase_B
gene-BCIN_15g03150	3988.79169320316	3145.61680505036	2592.78774939799	15407.0135291653	28316.1481802444	20914.1797411812	3242.39874921717	21545.7804835303	-2.73239840921361	1.02441021909457e-17	1.73098700769577e-16	BCIN_15g03150	CP009819.1	1095016	1097435	-	2086	protein_coding	hypothetical protein && sp|Q70GH4|SED3_ASPFU Tripeptidyl-peptidase sed3 OS=Neosartorya fumigata (strain ATCC MYA-4609 / Af293 / CBS 101355 / FGSC A1100) OX=330879 GN=sed3 PE=1 SV=1 && sp|Q70GH4|SED3_ASPFU Tripeptidyl-peptidase sed3 OS=Neosartorya fumigata (strain ATCC MYA-4609 / Af293 / CBS 101355 / FGSC A1100) OX=330879 GN=sed3 PE=1 SV=1 && PF09286:Pro-kumamolisin, activation domain && PF09286:P…	-
gene-BCIN_15g01940	76.5055947173228	147.681540143209	178.040450276988	836.589360216018	1611.90220304428	2000.25324778203	134.075861712507	1482.91493701411	-3.46415584571475	1.04646157398306e-17	1.76583242648071e-16	BCIN_15g01940	CP009819.1	678832	680101	+	1270	protein_coding	hypothetical protein && - && - && - && -	-
novel.838	205.515028946534	256.965879849184	91.9679147126163	10.4312887807484	8.23927706017059	3.44277667432364	184.816274502778	7.37111417174753	4.64822987006319	1.19740685771487e-17	2.01778574440574e-16	-	CP009817.1	2129581	2131469	+	1652	-	- && - && -	-
gene-BCIN_09g03930	11630.3505067334	12882.2607466922	11146.982893501	1421.43695118998	2539.19538490712	1263.49903947677	11886.5313823088	1741.37712519129	2.77111262516719	1.33755992106635e-17	2.25089102793074e-16	Bcprx8	CP009813.1	1393182	1394631	-	1281	protein_coding	Bcprx8 && sp|Q5ASN8|PRX5_EMENI Putative peroxiredoxin prxA OS=Emericella nidulans (strain FGSC A4 / ATCC 38163 / CBS 112.46 / NRRL 194 / M139) OX=227321 GN=prxA PE=1 SV=1 && sp|Q5ASN8|PRX5_EMENI Putative peroxiredoxin prxA OS=Emericella nidulans (strain FGSC A4 / ATCC 38163 / CBS 112.46 / NRRL 194 / M139) OX=227321 GN=prxA PE=1 SV=1 && PF08534:Redoxin && PF08534:Redoxin	-
gene-BCIN_01g00010	747.054630769152	355.912511745135	498.749075941496	2986.82568755428	6300.79987546863	4943.82730432874	533.905406151928	4743.81762245055	-3.15163663625352	1.35577174223123e-17	2.27843436191022e-16	Bcboa1	CP009805.1	5429	7175	+	1501	protein_coding	Bcboa1 && sp|B1GVX5|BOA1_BOTFB Oxidoreductase BOA1 OS=Botryotinia fuckeliana (strain B05.10) OX=332648 GN=BOA1 PE=2 SV=1 && sp|B1GVX5|BOA1_BOTFB Oxidoreductase BOA1 OS=Botryotinia fuckeliana (strain B05.10) OX=332648 GN=BOA1 PE=2 SV=1 && PF05368:NmrA-like family && PF05368:NmrA-like family	NmrA
gene-BCIN_16g00330	2688.19658300867	2904.89589461693	1416.07007140836	210.016614119067	243.433185868676	375.951212836141	2336.38751634465	276.467004274628	3.07866947340678	1.55991234249959e-17	2.61793984436888e-16	BCIN_16g00330	CP009820.1	191776	193205	+	1374	protein_coding	hypothetical protein && sp|B8M9K0|TROPI_TALSN Hydrolase tropI OS=Talaromyces stipitatus (strain ATCC 10500 / CBS 375.48 / QM 6759 / NRRL 1006) OX=441959 GN=tropI PE=3 SV=1 && sp|B8M9K0|TROPI_TALSN Hydrolase tropI OS=Talaromyces stipitatus (strain ATCC 10500 / CBS 375.48 / QM 6759 / NRRL 1006) OX=441959 GN=tropI PE=3 SV=1 && PF01738:Dienelactone hydrolase family && PF01738:Dienelactone hydrolase f…	-
gene-BCIN_01g07640	60.0043880135865	47.258092845827	25.9396682522764	399.170650676637	399.230424824629	736.754208305258	44.4007163705633	511.718427935508	-3.53735825014015	1.6151325471534e-17	2.70693585107718e-16	BCIN_01g07640	CP009805.1	2652510	2653993	-	1484	protein_coding	hypothetical protein && - && - && - && -	-
gene-BCIN_05g07310	3055.72345959189	4149.85127802418	2211.94625642139	563.289594160411	474.132943553453	440.675414313425	3139.17366467915	492.69931734243	2.67139694998244	1.68274167242164e-17	2.81642617042712e-16	BCIN_05g07310	CP009809.1	2583337	2585453	-	1315	protein_coding	hypothetical protein && - && - && PF13462:Thioredoxin && PF13462:Thioredoxin	-
gene-BCIN_03g02140	910.566588106175	959.930010930861	914.962843807568	185.676940297321	141.565760397476	192.106938427259	928.486480948201	173.116546374019	2.42261260994165	1.70054187737906e-17	2.84236715417945e-16	BCIN_03g02140	CP009807.1	713338	715940	-	2550	protein_coding	hypothetical protein && - && - && - && -	-
gene-BCIN_12g03750	8022.58667741651	9490.01576960263	7048.51530964129	1602.24595672295	1895.03372383923	1590.56282353752	8187.03925222014	1695.94750136657	2.27123972910863	1.76115652454161e-17	2.93970343123486e-16	BCIN_12g03750	CP009816.1	1283230	1284791	-	1494	protein_coding	hypothetical protein && - && - && PF08552:Inositolphosphorylceramide synthase subunit Kei1 && PF08552:Inositolphosphorylceramide synthase subunit Kei1	-
gene-BCIN_04g04790	70.5051559159641	75.3175854730368	76.6399289271803	433.246194027082	841.904310511976	546.712935882593	74.1542234387271	607.287813473884	-3.03284874546751	1.77456091329344e-17	2.95808048596498e-16	BCIN_04g04790	CP009808.1	1654969	1656950	+	1470	protein_coding	hypothetical protein && - && - && PF13489:Methyltransferase domain && PF13489:Methyltransferase domain	-
gene-BCIN_02g03490	9063.66280945224	5576.45495580759	6012.10765537988	1348.41792972474	1062.86674076201	1178.80673328841	6884.07514021323	1196.69713459172	2.52411708089074	1.85653292536362e-17	3.09055184556488e-16	Bccys3	CP009806.1	1250678	1252944	-	2267	protein_coding	Bccys3 && sp|P31373|CYS3_YEAST Cystathionine gamma-lyase OS=Saccharomyces cerevisiae (strain ATCC 204508 / S288c) OX=559292 GN=CYS3 PE=1 SV=2 && sp|P31373|CYS3_YEAST Cystathionine gamma-lyase OS=Saccharomyces cerevisiae (strain ATCC 204508 / S288c) OX=559292 GN=CYS3 PE=1 SV=2 && PF01053:Cys/Met metabolism PLP-dependent enzyme && PF01053:Cys/Met metabolism PLP-dependent enzyme	Cys_Met_Meta_PP
gene-BCIN_07g01430	14113.0320607955	10867.8845391388	10098.7844809431	2411.71396610902	2522.71683078678	2374.82734994844	11693.2336936258	2436.41938228141	2.26281032164663	2.00122410667614e-17	3.32693407344061e-16	Bcsec62	CP009811.1	522841	524893	+	1940	protein_coding	Bcsec62 && sp|Q99161|SEC62_YARLI Translocation protein SEC62 OS=Yarrowia lipolytica (strain CLIB 122 / E 150) OX=284591 GN=SEC62 PE=3 SV=2 && sp|Q99161|SEC62_YARLI Translocation protein SEC62 OS=Yarrowia lipolytica (strain CLIB 122 / E 150) OX=284591 GN=SEC62 PE=3 SV=2 && PF03839:Translocation protein Sec62 && PF03839:Translocation protein Sec62	-
gene-BCIN_08g01440	177.01294464008	160.972878756098	112.012203816648	1320.60115964274	925.795131488259	855.185725901991	149.999342404275	1033.86067234433	-2.78818991307845	2.03132337125751e-17	3.37243364002321e-16	BCIN_08g01440	CP009812.1	572132	573904	-	1417	protein_coding	hypothetical protein && - && - && PF04909:Amidohydrolase && PF04909:Amidohydrolase	Amidohydro_2
gene-BCIN_01g03710	808.559128483078	1234.61767559723	1065.88455000263	184.981521045271	185.009221260194	182.467163739153	1036.35378469431	184.152635348206	2.49265858284453	2.04616940396745e-17	3.3925214064169e-16	BCIN_01g03710	CP009805.1	1322057	1323874	-	1751	protein_coding	hypothetical protein && sp|Q4WF55|SIDF_ASPFU N(5)-hydroxyornithine:cis-anhydromevalonyl coenzyme A-N(5)-transacylase sidF OS=Neosartorya fumigata (strain ATCC MYA-4609 / Af293 / CBS 101355 / FGSC A1100) OX=330879 GN=sidF PE=2 SV=1 && sp|Q4WF55|SIDF_ASPFU N(5)-hydroxyornithine:cis-anhydromevalonyl coenzyme A-N(5)-transacylase sidF OS=Neosartorya fumigata (strain ATCC MYA-4609 / Af293 / CBS 101355 …	-
gene-BCIN_08g01960	5985.43770435525	6808.11900060195	3800.16139895849	643.958227398199	130.330382588153	212.763598473201	5531.2393679719	329.017402819851	4.07105210202405	2.09077457734779e-17	3.46182943423591e-16	BCIN_08g01960	CP009812.1	748386	750393	+	1947	protein_coding	hypothetical protein && sp|A0A2Z5TTA9|HIME_ASPJA Efflux pump himE OS=Aspergillus japonicus OX=34381 GN=himE PE=3 SV=1 && sp|A0A2Z5TTA9|HIME_ASPJA Efflux pump himE OS=Aspergillus japonicus OX=34381 GN=himE PE=3 SV=1 && PF04479:RTA1 like protein && PF04479:RTA1 like protein	RTA1
gene-BCIN_05g03390	22.5016455050949	28.0594926272098	58.9537914824464	1062.60061713223	325.076931283094	536.384605859622	36.5049765382504	641.354051424983	-4.1216351843413	2.11746911957278e-17	3.50133581860281e-16	BCIN_05g03390	CP009809.1	1236387	1238325	-	1717	protein_coding	hypothetical protein && sp|Q96V64|EXG_BLUGR Glucan 1,3-beta-glucosidase OS=Blumeria graminis OX=34373 PE=3 SV=1 && sp|Q96V64|EXG_BLUGR Glucan 1,3-beta-glucosidase OS=Blumeria graminis OX=34373 PE=3 SV=1 && PF00150:Cellulase (glycosyl hydrolase family 5) && PF00150:Cellulase (glycosyl hydrolase family 5)	-
gene-BCIN_01g05770	514.537627216504	426.799651013875	248.785000055924	36.1618011065943	36.7022341771235	51.6416501148545	396.707426095434	41.5018951328575	3.25457352555362	2.20632873276146e-17	3.64339204639968e-16	BCIN_01g05770	CP009805.1	2012073	2013516	-	1391	protein_coding	hypothetical protein && sp|A0A3G1DJF0|MFM8_PHOSM Probable carboxylesterase M8 OS=Phoma sp. (strain ATCC 20986 / MF5453) OX=1828523 GN=M8 PE=3 SV=1 && sp|A0A3G1DJF0|MFM8_PHOSM Probable carboxylesterase M8 OS=Phoma sp. (strain ATCC 20986 / MF5453) OX=1828523 GN=M8 PE=3 SV=1 && PF07859:alpha/beta hydrolase fold && PF07859:alpha/beta hydrolase fold	Abhydrolase_3
gene-BCIN_14g00670	1.50010970033966	7.38407700716047	0	134.215915645629	216.4682791263	362.868661473711	2.96139556916671	237.85095208188	-6.41000856161452	2.22752655211789e-17	3.67348571051538e-16	BCIN_14g00670	CP009818.1	300650	301814	-	1052	protein_coding	hypothetical protein && - && - && - && -	-
gene-BCIN_15g00260	42.0030716095105	107.807524304543	58.9537914824464	856.061099273415	749.025187288235	509.530947799898	69.5881291321666	704.87241145385	-3.34252866913896	2.3321609921897e-17	3.84091367673695e-16	BCIN_15g00260	CP009819.1	113410	116072	-	2486	protein_coding	hypothetical protein && sp|O94491|YC7A_SCHPO Uncharacterized transporter C417.10 OS=Schizosaccharomyces pombe (strain 972 / ATCC 24843) OX=284812 GN=SPCC417.10 PE=3 SV=1 && sp|O94491|YC7A_SCHPO Uncharacterized transporter C417.10 OS=Schizosaccharomyces pombe (strain 972 / ATCC 24843) OX=284812 GN=SPCC417.10 PE=3 SV=1 && PF07690:Major Facilitator Superfamily && PF07690:Major Facilitator Superfamily	MFS_1
gene-BCIN_11g00030	169.512396138382	93.0393702902219	202.801042699616	0	0	2.75422133945891	155.11760304274	0.918073779819636	7.3656003524884	2.50853562768551e-17	4.12588975674719e-16	BCIN_11g00030	CP009815.1	18876	21048	+	1885	protein_coding	hypothetical protein && - && - && - && -	-
gene-BCIN_08g04760	2145.15687148572	1772.17848171851	1187.32936045647	238.528803453112	303.355200851735	185.909940413476	1701.55490455357	242.597981572775	2.81023657046003	2.6502462402093e-17	4.35317042008846e-16	Bccoq3	CP009812.1	1817097	1818764	-	1668	protein_coding	Bccoq3 && sp|O74421|COQ3_SCHPO Ubiquinone biosynthesis O-methyltransferase, mitochondrial OS=Schizosaccharomyces pombe (strain 972 / ATCC 24843) OX=284812 GN=coq3 PE=3 SV=2 && sp|O74421|COQ3_SCHPO Ubiquinone biosynthesis O-methyltransferase, mitochondrial OS=Schizosaccharomyces pombe (strain 972 / ATCC 24843) OX=284812 GN=coq3 PE=3 SV=2 && PF13489:Methyltransferase domain && PF13489:Methyltransfe…	-
gene-BCIN_09g00790	1597.61683086174	1076.598427644	1276.93912350979	187.067778801421	232.197808059353	260.962471913732	1317.05146067184	226.742686258168	2.5381109524585	2.79242956776905e-17	4.58062284476538e-16	BCIN_09g00790	CP009813.1	291088	292905	+	1754	protein_coding	hypothetical protein && - && - && PF11951:Fungal specific transcription factor domain|PF00172:Fungal Zn(2)-Cys(6) binuclear cluster domain && PF11951:Fungal specific transcription factor domain|PF00172:Fungal Zn(2)-Cys(6) binuclear cluster domain	Zn_clus
gene-BCIN_02g06960	2251.66466020983	2398.34821192572	2189.54381565806	523.650696793568	451.662187934806	347.720444106687	2279.85222926454	441.011109611687	2.37006193243933	2.92053243786824e-17	4.7844053942372e-16	Bcotu1	CP009806.1	2462800	2464841	-	1890	protein_coding	Bcotu1 && sp|Q29FC9|OTU1_DROPS Ubiquitin thioesterase OTU1 OS=Drosophila pseudoobscura pseudoobscura OX=46245 GN=GA18292 PE=3 SV=1 && sp|Q29FC9|OTU1_DROPS Ubiquitin thioesterase OTU1 OS=Drosophila pseudoobscura pseudoobscura OX=46245 GN=GA18292 PE=3 SV=1 && - && -	-
novel.183	193.514151343816	217.091864010518	126.161113772435	14.6038042930477	14.9805037457647	15.148217367024	178.92237637559	14.9108418019455	3.58271547177816	3.07371346730009e-17	5.02867665537625e-16	-	CP009807.1	1588913	1589764	+	803	-	- && - && -	-
gene-BCIN_05g06000	10593.7747037987	10977.1688788448	7276.07694476353	1016.00752724489	150.554062644935	372.508436161817	9615.67350913566	513.023342017214	4.22808219892635	3.15479148560404e-17	5.1544952949975e-16	BCIN_05g06000	CP009809.1	2064452	2065947	-	1496	protein_coding	hypothetical protein && - && - && - && -	-
novel.556	1200.08776027173	1340.94838450034	792.338957524079	55.6335401639912	11.2353778093235	95.0206362113323	1111.12503409872	53.9631847282157	4.36156623727168	3.30623375797594e-17	5.39479516228782e-16	-	CP009812.1	1265591	1268153	+	2489	-	- && - && -	-
gene-BCIN_11g02680	252.018429657063	121.098862917432	75.4608530975314	1056.34184386378	2835.80935907326	2715.66224070648	149.526048557342	2202.60448121451	-3.88408660158375	3.32209515136225e-17	5.41352497488476e-16	BCIN_11g02680	CP009815.1	919850	921656	-	1807	protein_coding	hypothetical protein && sp|Q8BGA8|ACSM5_MOUSE Acyl-coenzyme A synthetase ACSM5, mitochondrial OS=Mus musculus OX=10090 GN=Acsm5 PE=1 SV=1 && sp|Q8BGA8|ACSM5_MOUSE Acyl-coenzyme A synthetase ACSM5, mitochondrial OS=Mus musculus OX=10090 GN=Acsm5 PE=1 SV=1 && PF13193:AMP-binding enzyme C-terminal domain|PF00501:AMP-binding enzyme && PF13193:AMP-binding enzyme C-terminal domain|PF00501:AMP-binding e…	AMP-binding
gene-BCIN_11g06390	1552.61353985155	2603.62555272478	1024.61689596492	0.695419252049891	2.99610074915294	12.3939960275651	1726.95199618042	5.36183867625597	8.32742824717169	3.33795974049235e-17	5.43221063432958e-16	BCIN_11g06390	CP009815.1	2265434	2267050	-	1433	protein_coding	hypothetical protein && - && - && - && -	-
novel.675	147.010750633287	218.56867941195	58.9537914824464	2.78167700819956	0.749025187288235	3.44277667432364	141.511073842561	2.32449295660381	5.90909033465816	3.38297487354061e-17	5.49822442604916e-16	-	CP009814.1	1737916	1738445	+	422	-	- && - && -	-
gene-BCIN_04g03310	2268.16586691357	1987.7935303276	1828.74661178549	435.332451783232	231.448782872065	267.159469927514	2028.23533634222	311.31356819427	2.70341716188312	3.49146317264215e-17	5.6670897645829e-16	BCIN_04g03310	CP009808.1	1195887	1197418	-	1348	protein_coding	hypothetical protein && sp|Q9HCJ6|VAT1L_HUMAN Synaptic vesicle membrane protein VAT-1 homolog-like OS=Homo sapiens OX=9606 GN=VAT1L PE=1 SV=2 && sp|Q9HCJ6|VAT1L_HUMAN Synaptic vesicle membrane protein VAT-1 homolog-like OS=Homo sapiens OX=9606 GN=VAT1L PE=1 SV=2 && PF08240:Alcohol dehydrogenase GroES-like domain|PF00107:Zinc-binding dehydrogenase && PF08240:Alcohol dehydrogenase GroES-like domain…	ADH_zinc_N
gene-BCIN_15g01910	5193.37978257591	4843.95451669727	2751.9629864006	318.50201743885	412.712878195818	716.786103594181	4263.09909522459	482.666999742949	3.14256661892775	3.74428915656543e-17	6.06948289526197e-16	BCIN_15g01910	CP009819.1	671389	672698	+	1310	protein_coding	hypothetical protein && - && - && - && -	-
gene-BCIN_01g07530	291.021281865894	98.9466318959503	148.563554535765	1870.67778801421	1523.51723094427	1589.18571286779	179.510489432537	1661.12691060876	-3.21166426188069	3.84823440795745e-17	6.22980228140111e-16	BCIN_01g07530	CP009805.1	2620972	2623145	-	1978	protein_coding	hypothetical protein && sp|Q10449|MU157_SCHPO Meiotically up-regulated gene 157 protein OS=Schizosaccharomyces pombe (strain 972 / ATCC 24843) OX=284812 GN=mug157 PE=1 SV=1 && sp|Q10449|MU157_SCHPO Meiotically up-regulated gene 157 protein OS=Schizosaccharomyces pombe (strain 972 / ATCC 24843) OX=284812 GN=mug157 PE=1 SV=1 && PF06824:Metal-independent alpha-mannosidase (GH125) && PF06824:Metal-in…	-
gene-BCIN_05g06640	7.50054850169831	0	5.89537914824464	96.6632760349348	295.115923791565	371.819880826953	4.46530921664765	254.533026884484	-5.81460875340076	3.97922068016612e-17	6.43342065987067e-16	BCIN_05g06640	CP009809.1	2278677	2279648	-	917	protein_coding	hypothetical protein && - && - && - && -	-
gene-BCIN_01g09390	48.0035104108692	28.0594926272098	34.1931990598189	2427.70860890617	313.092528286482	563.926819254212	36.7520673659659	1101.57598548229	-4.90705554474344	3.99884791776697e-17	6.45670189284413e-16	BCIN_01g09390	CP009805.1	3268044	3270064	+	1745	protein_coding	hypothetical protein && sp|D4AUF1|WSCD1_ARTBC WSC domain-containing protein ARB_07867 OS=Arthroderma benhamiae (strain ATCC MYA-4681 / CBS 112371) OX=663331 GN=ARB_07867 PE=1 SV=1 && sp|D4AUF1|WSCD1_ARTBC WSC domain-containing protein ARB_07867 OS=Arthroderma benhamiae (strain ATCC MYA-4681 / CBS 112371) OX=663331 GN=ARB_07867 PE=1 SV=1 && PF01822:WSC domain|PF11790:Glycosyl hydrolase catalytic c…	-
gene-BCIN_06g07320	9.00065820203797	4.43044620429628	4.71630331859571	209.321194867017	126.585256651712	163.876169697805	6.04913590830999	166.594207072178	-4.80220196653585	4.31337211512294e-17	6.95545331148806e-16	BCIN_06g07320	CP009810.1	2600489	2602235	+	1233	protein_coding	hypothetical protein && - && - && PF07110:EthD domain && PF07110:EthD domain	-
gene-BCIN_04g01680	12816.9372797021	10269.7743015588	7009.60580726287	1851.90146820886	1774.44066868583	1567.15194215212	10032.1057961746	1731.1646930156	2.53474676319595	4.51765719226065e-17	7.27537179123906e-16	BCIN_04g01680	CP009808.1	619993	621517	+	1472	protein_coding	hypothetical protein && sp|Q6CFQ0|ISU1_YARLI Iron sulfur cluster assembly protein 1, mitochondrial OS=Yarrowia lipolytica (strain CLIB 122 / E 150) OX=284591 GN=ISU1 PE=3 SV=1 && sp|Q6CFQ0|ISU1_YARLI Iron sulfur cluster assembly protein 1, mitochondrial OS=Yarrowia lipolytica (strain CLIB 122 / E 150) OX=284591 GN=ISU1 PE=3 SV=1 && PF01592:NifU-like N terminal domain && PF01592:NifU-like N termin…	-
gene-BCIN_03g08340	1783.63043370386	1869.64829821303	1338.25106665153	254.52344625026	352.04183802547	306.407124014804	1663.84326618947	304.324136096845	2.45076446252919	4.56313290644069e-17	7.33903875785878e-16	Bchrq1	CP009807.1	2857757	2861547	-	3791	protein_coding	Bchrq1 && sp|Q05549|HRQ1_YEAST ATP-dependent helicase HRQ1 OS=Saccharomyces cerevisiae (strain ATCC 204508 / S288c) OX=559292 GN=HRQ1 PE=1 SV=1 && sp|Q05549|HRQ1_YEAST ATP-dependent helicase HRQ1 OS=Saccharomyces cerevisiae (strain ATCC 204508 / S288c) OX=559292 GN=HRQ1 PE=1 SV=1 && PF00270:DEAD/DEAH box helicase|PF09369:Domain of unknown function (DUF1998)|PF08839:DNA replication factor CDT1 lik…	DEAD
novel.160	88.50647232004	175.741032770419	91.9679147126163	4.86793476434923	2.24707556186471	1.37711066972945	118.738473267692	2.8307069986478	5.38614544153905	5.02043508984275e-17	8.06403305978384e-16	-	CP009806.1	2789809	2792444	-	2579	-	- && - && -	-
gene-BCIN_09g03320	195.014261044156	261.396326053481	77.8190047568292	9.04045027664858	4.49415112372941	8.26266401837673	178.076530618155	7.2657551395849	4.60728634972672	5.80429691114394e-17	9.31099681122727e-16	BCIN_09g03320	CP009813.1	1188637	1190155	-	1309	protein_coding	hypothetical protein && - && - && - && -	-
gene-BCIN_02g04550	202.514809545854	162.44969415753	174.503222788041	858.147357029565	949.014912294194	1186.38084197192	179.822575497142	997.847703765228	-2.47275021138213	6.64228346592995e-17	1.06414377913316e-15	BCIN_02g04550	CP009806.1	1621503	1624703	+	2947	protein_coding	hypothetical protein && - && - && - && -	-
gene-BCIN_08g01990	1363.59971760875	1286.30621464735	1243.92500027962	236.442545696963	177.518969387312	96.3977468810618	1297.94364417857	170.119753988445	2.9317125966673	6.84811101442528e-17	1.09569776230804e-15	BCIN_08g01990	CP009812.1	756450	759098	+	2649	protein_coding	hypothetical protein && sp|P53388|DIP5_YEAST Dicarboxylic amino acid permease OS=Saccharomyces cerevisiae (strain ATCC 204508 / S288c) OX=559292 GN=DIP5 PE=1 SV=1 && sp|P53388|DIP5_YEAST Dicarboxylic amino acid permease OS=Saccharomyces cerevisiae (strain ATCC 204508 / S288c) OX=559292 GN=DIP5 PE=1 SV=1 && PF00324:Amino acid permease && PF00324:Amino acid permease	AA_permease
gene-BCIN_15g04550	3252.23783033639	3399.62905409668	3020.79227556055	785.128335564326	690.601222679753	572.189483272588	3224.21971999787	682.639680505556	2.23972181220426	7.14304475973842e-17	1.14140865294035e-15	BCIN_15g04550	CP009819.1	1564579	1566182	+	1604	protein_coding	hypothetical protein && - && - && - && -	-
gene-BCIN_10g00300	229249.764625308	105570.148971373	111113.748034456	16144.1579363382	23248.2437630522	12540.6583138913	148644.553877046	17311.0200044272	3.10210515143393	7.24042650582797e-17	1.15547478294557e-15	BCIN_10g00300	CP009814.1	105547	108382	-	2579	protein_coding	hypothetical protein && sp|O43109|HSP90_PODAS Heat shock protein 90 homolog OS=Podospora anserina OX=2587412 GN=MOD-E PE=3 SV=1 && sp|O43109|HSP90_PODAS Heat shock protein 90 homolog OS=Podospora anserina OX=2587412 GN=MOD-E PE=3 SV=1 && PF02518:Histidine kinase-, DNA gyrase B-, and HSP90-like ATPase|PF00183:Hsp90 protein && PF02518:Histidine kinase-, DNA gyrase B-, and HSP90-like ATPase|PF00183:…	HATPase_c
gene-BCIN_15g02650	3591.26262261315	2613.96326053481	2063.38270188562	526.432373801767	483.121245800912	433.101305629913	2756.20286167786	480.884975077531	2.51871294365274	8.05829377609372e-17	1.28433606093303e-15	Bcnpy1	CP009819.1	941509	943486	-	1806	protein_coding	Bcnpy1 && sp|Q9Y7J0|NPY1_SCHPO NAD-capped RNA hydrolase OS=Schizosaccharomyces pombe (strain 972 / ATCC 24843) OX=284812 GN=SPBC1778.03c PE=3 SV=1 && sp|Q9Y7J0|NPY1_SCHPO NAD-capped RNA hydrolase OS=Schizosaccharomyces pombe (strain 972 / ATCC 24843) OX=284812 GN=SPBC1778.03c PE=3 SV=1 && PF09297:NADH pyrophosphatase zinc ribbon domain|PF09296:NADH pyrophosphatase-like rudimentary NUDIX domain|PF…	NUDIX
gene-BCIN_14g00730	169.512396138382	118.145232114567	159.175237002605	1119.62499580032	705.581726425517	1136.80485786166	148.944288418518	987.337193362502	-2.72818798106167	8.17507805390174e-17	1.30127015620869e-15	BCIN_14g00730	CP009818.1	316802	320022	+	3221	protein_coding	hypothetical protein && - && - && - && -	-
gene-BCIN_09g05240	495.036201112088	429.753281816739	299.485260730828	10483.4452246521	3282.97739588433	2860.94741636294	408.091581219885	5542.45667896646	-3.76423993767017	8.22412599514518e-17	1.30739259063106e-15	BCIN_09g05240	CP009813.1	1820485	1823712	+	2899	protein_coding	hypothetical protein && sp|K0E3U9|ECDD_ASPRU Major facilitator-type transporter ecdD OS=Aspergillus rugulosus OX=41736 GN=ecdD PE=3 SV=1 && sp|K0E3U9|ECDD_ASPRU Major facilitator-type transporter ecdD OS=Aspergillus rugulosus OX=41736 GN=ecdD PE=3 SV=1 && PF00083:Sugar (and other) transporter && PF00083:Sugar (and other) transporter	Sugar_tr
gene-BCIN_04g00580	7932.58009539613	10630.1172595082	7898.62898281817	1408.91940465308	1812.64095323753	1963.07125969934	8820.44211257417	1728.21053919665	2.35155206182593	8.36767856258951e-17	1.32850341394737e-15	BCIN_04g00580	CP009808.1	218829	220611	+	1715	protein_coding	hypothetical protein && sp|P35200|UPS2_YEAST Protein UPS2, mitochondrial OS=Saccharomyces cerevisiae (strain ATCC 204508 / S288c) OX=559292 GN=UPS2 PE=1 SV=1 && sp|P35200|UPS2_YEAST Protein UPS2, mitochondrial OS=Saccharomyces cerevisiae (strain ATCC 204508 / S288c) OX=559292 GN=UPS2 PE=1 SV=1 && PF04707:PRELI-like family && PF04707:PRELI-like family	MSF1
gene-BCIN_13g02030	606.044318937223	742.838146920343	423.288222843965	75.1052792213882	97.3732743474706	86.0694168580909	590.723562900511	86.1826568089832	2.77658096015245	8.81272258190582e-17	1.39736520323107e-15	Bccyc2	CP009817.1	719502	720817	+	1316	protein_coding	Bccyc2 && sp|Q6FUX5|MCR1_CANGA NADH-cytochrome b5 reductase 2 OS=Candida glabrata (strain ATCC 2001 / CBS 138 / JCM 3761 / NBRC 0622 / NRRL Y-65) OX=284593 GN=MCR1 PE=3 SV=1 && sp|Q6FUX5|MCR1_CANGA NADH-cytochrome b5 reductase 2 OS=Candida glabrata (strain ATCC 2001 / CBS 138 / JCM 3761 / NBRC 0622 / NRRL Y-65) OX=284593 GN=MCR1 PE=3 SV=1 && PF00970:Oxidoreductase FAD-binding domain && PF00970:Ox…	FAD_binding_6
gene-BCIN_01g05870	645.047171146055	292.409449483555	196.905663551371	0	0	0.688555334864727	378.12076139366	0.229518444954909	10.5354228292572	9.60692279177009e-17	1.52134244005057e-15	BCIN_01g05870	CP009805.1	2049422	2050825	+	1182	protein_coding	hypothetical protein && - && - && PF01370:NAD dependent epimerase/dehydratase family && PF01370:NAD dependent epimerase/dehydratase family	Epimerase
gene-BCIN_01g07410	33005.4136268732	21198.2082721563	18160.1259282528	4367.23290287331	4186.30177175395	4174.71099528484	24121.2492757608	4242.74855663737	2.5072066361184	9.79315440738855e-17	1.54884818489198e-15	BCIN_01g07410	CP009805.1	2595387	2597794	+	2408	protein_coding	hypothetical protein && - && - && - && -	-
gene-BCIN_13g05710	1000.57317012655	908.241471880738	699.191966981814	3659.99152353857	8678.20581992149	8202.7597042435	869.335536329702	6846.98568256785	-2.97784077690814	1.00435282392604e-16	1.58641509988932e-15	Bcgox1	CP009817.1	2160124	2162783	-	2660	protein_coding	Bcgox1 && sp|P0CS93|GAOA_GIBZA Galactose oxidase OS=Gibberella zeae OX=5518 GN=GAOA PE=1 SV=1 && sp|P0CS93|GAOA_GIBZA Galactose oxidase OS=Gibberella zeae OX=5518 GN=GAOA PE=1 SV=1 && PF00754:F5/8 type C domain|PF09118:Domain of unknown function (DUF1929) && PF00754:F5/8 type C domain|PF09118:Domain of unknown function (DUF1929)	F5_F8_type_C
gene-BCIN_02g00015	0	7.38407700716047	2.35815165929786	114.744176588232	193.248498320365	419.330198932619	3.24740955548611	242.440957947072	-6.23817743050974	1.05625964856849e-16	1.66627320295248e-15	BCIN_02g00015	CP009806.1	55229	55937	+	654	protein_coding	hypothetical protein && - && - && - && -	-
gene-BCIN_14g00140	144.010531232608	67.9335084658763	147.384478706116	1326.85993291119	768.499842157729	972.240132828995	119.776172801533	1022.53330263264	-3.09134563067069	1.05994671035571e-16	1.66995685794818e-15	Bcssn3	CP009818.1	67993	70103	+	1972	protein_coding	Bcssn3 && sp|Q2GYV9|SSN3_CHAGB Serine/threonine-protein kinase SSN3 OS=Chaetomium globosum (strain ATCC 6205 / CBS 148.51 / DSM 1962 / NBRC 6347 / NRRL 1970) OX=306901 GN=SSN3 PE=3 SV=1 && sp|Q2GYV9|SSN3_CHAGB Serine/threonine-protein kinase SSN3 OS=Chaetomium globosum (strain ATCC 6205 / CBS 148.51 / DSM 1962 / NBRC 6347 / NRRL 1970) OX=306901 GN=SSN3 PE=3 SV=1 && PF00069:Protein kinase domain &…	Pkinase
gene-BCIN_15g05580	907.566368705495	1190.31321355427	1199.12011875296	152.992235450976	166.283591577988	238.240145863196	1098.99990033757	185.83865763072	2.56399091003253	1.1596520733877e-16	1.82471623063501e-15	BCIN_15g05580	CP009819.1	1938832	1941431	+	2418	protein_coding	hypothetical protein && sp|A1CFM2|PATO_ASPCL FAD-linked oxidoreductase patO OS=Aspergillus clavatus (strain ATCC 1007 / CBS 513.65 / DSM 816 / NCTC 3887 / NRRL 1) OX=344612 GN=patO PE=1 SV=1 && sp|A1CFM2|PATO_ASPCL FAD-linked oxidoreductase patO OS=Aspergillus clavatus (strain ATCC 1007 / CBS 513.65 / DSM 816 / NCTC 3887 / NRRL 1) OX=344612 GN=patO PE=1 SV=1 && PF08031:Berberine and berberine lik…	FAD_binding_4
gene-BCIN_13g02210	1.50010970033966	13.2913386128888	2.35815165929786	133.520496393579	205.232901316976	259.585361244002	5.71653332417545	199.446252984852	-5.16122556399184	1.25350901897349e-16	1.96989101811203e-15	BCIN_13g02210	CP009817.1	772695	774307	-	1327	protein_coding	hypothetical protein && - && - && - && -	-
gene-BCIN_03g00480	61.5044977139261	73.8407700716047	20.0442891040318	482.620960922624	613.451628389065	1123.03375116437	51.7965189631875	739.70211349202	-3.84660219750992	1.27582720287445e-16	2.00241646885708e-15	Bcxyn11A	CP009807.1	174216	175202	+	921	protein_coding	Bcxyn11A && sp|Q2LMP0|XY11A_BOTFU Endo-1,4-beta-xylanase 11A OS=Botryotinia fuckeliana OX=40559 GN=xyn11A PE=2 SV=1 && sp|Q2LMP0|XY11A_BOTFU Endo-1,4-beta-xylanase 11A OS=Botryotinia fuckeliana OX=40559 GN=xyn11A PE=2 SV=1 && PF00457:Glycosyl hydrolases family 11 && PF00457:Glycosyl hydrolases family 11	-
gene-BCIN_10g03090	7481.04707559389	5964.85740638423	5143.12876892862	1006.27165771619	1435.88128403155	1018.37334026493	6196.34441696891	1153.50876067089	2.42541130055941	1.38157202222514e-16	2.16563167747779e-15	Bchem1	CP009814.1	1178221	1180886	+	2599	protein_coding	Bchem1 && sp|Q7RVY5|HEM1_NEUCR 5-aminolevulinate synthase, mitochondrial OS=Neurospora crassa (strain ATCC 24698 / 74-OR23-1A / CBS 708.71 / DSM 1257 / FGSC 987) OX=367110 GN=alv-1 PE=3 SV=2 && sp|Q7RVY5|HEM1_NEUCR 5-aminolevulinate synthase, mitochondrial OS=Neurospora crassa (strain ATCC 24698 / 74-OR23-1A / CBS 708.71 / DSM 1257 / FGSC 987) OX=367110 GN=alv-1 PE=3 SV=2 && PF00155:Aminotransfer…	Aminotran_1_2
gene-BCIN_03g09100	2737.70020311988	3247.51706774917	2110.54573507158	535.472824078416	531.807882974647	550.155712556917	2698.58766864688	539.145473203327	2.32323814898332	1.38812548256354e-16	2.1731465095849e-15	Bcbur6	CP009807.1	3115540	3118433	+	2894	protein_coding	Bcbur6 && sp|B0XTT5|NCTA_ASPFC NCT transcriptional regulatory complex subunit A OS=Neosartorya fumigata (strain CEA10 / CBS 144.89 / FGSC A1163) OX=451804 GN=nctA PE=1 SV=1 && sp|B0XTT5|NCTA_ASPFC NCT transcriptional regulatory complex subunit A OS=Neosartorya fumigata (strain CEA10 / CBS 144.89 / FGSC A1163) OX=451804 GN=nctA PE=1 SV=1 && PF00808:Histone-like transcription factor (CBF/NF-Y) and …	-
gene-BCIN_11g03710	477.034884708012	558.236221741331	380.841492976604	2025.75628122133	2895.73137405632	2874.71852306024	472.037533141982	2598.73539277929	-2.46172374902301	1.54956208696277e-16	2.42280897445116e-15	BCIN_11g03710	CP009815.1	1306374	1308699	+	1848	protein_coding	hypothetical protein && sp|B0XQS8|QUTD_ASPFC Probable quinate permease OS=Neosartorya fumigata (strain CEA10 / CBS 144.89 / FGSC A1163) OX=451804 GN=qutD PE=3 SV=1 && sp|B0XQS8|QUTD_ASPFC Probable quinate permease OS=Neosartorya fumigata (strain CEA10 / CBS 144.89 / FGSC A1163) OX=451804 GN=qutD PE=3 SV=1 && PF00083:Sugar (and other) transporter && PF00083:Sugar (and other) transporter	Sugar_tr
novel.795	39.0028522088312	17.7217848171851	21.2233649336807	250.350930737961	307.100326788176	252.01125256049	25.982667319899	269.820836695542	-3.38478286601367	1.60027402064395e-16	2.49893611921543e-15	-	CP009816.1	702172	704816	-	2587	-	- && - && -	-
gene-BCIN_10g03810	1575.11518535664	1998.13123813762	899.634858022132	169.682297500173	63.6671409195	33.0506560735069	1490.96042717213	88.8000314977267	4.0689842541346	1.65922240852852e-16	2.58771656441216e-15	BCIN_10g03810	CP009814.1	1455561	1456633	+	1073	protein_coding	hypothetical protein && - && - && - && -	-
gene-BCIN_02g03330	4906.85882981103	4981.29834903045	3026.6876547088	491.661411199273	843.402360886553	678.227004841756	4304.94827785009	671.096925642527	2.68139493688159	1.73410461360757e-16	2.70109207910224e-15	BCIN_02g03330	CP009806.1	1207545	1209736	-	1797	protein_coding	hypothetical protein && sp|A3R044|SSU1_ARTBC Sulfite efflux pump SSU1 OS=Arthroderma benhamiae (strain ATCC MYA-4681 / CBS 112371) OX=663331 GN=SSU1 PE=2 SV=1 && sp|A3R044|SSU1_ARTBC Sulfite efflux pump SSU1 OS=Arthroderma benhamiae (strain ATCC MYA-4681 / CBS 112371) OX=663331 GN=SSU1 PE=2 SV=1 && PF03595:Voltage-dependent anion channel && PF03595:Voltage-dependent anion channel	C4dic_mal_tran
gene-BCIN_12g03490	1863.13624782186	1674.70866522399	2151.81338910929	449.240836824229	364.77526620937	326.375228725881	1896.55276738505	380.130443919827	2.31896793838771	1.78373809379789e-16	2.77490339226594e-15	Bcnbp35	CP009816.1	1207340	1208891	+	1552	protein_coding	Bcnbp35 && sp|Q7S8Z0|NBP35_NEUCR Cytosolic Fe-S cluster assembly factor nbp35 OS=Neurospora crassa (strain ATCC 24698 / 74-OR23-1A / CBS 708.71 / DSM 1257 / FGSC 987) OX=367110 GN=nbp35 PE=3 SV=1 && sp|Q7S8Z0|NBP35_NEUCR Cytosolic Fe-S cluster assembly factor nbp35 OS=Neurospora crassa (strain ATCC 24698 / 74-OR23-1A / CBS 708.71 / DSM 1257 / FGSC 987) OX=367110 GN=nbp35 PE=3 SV=1 && PF10609:NUBP…	-
novel.43	1449.10597052811	1459.09361661491	619.014810565687	118.221272848481	154.299188581376	152.859284339969	1175.73813256957	141.793248589942	3.05122775162154	1.8300889823117e-16	2.84342881880681e-15	-	CP009805.1	3677301	3678536	+	1175	-	- && - && -	-
gene-BCIN_08g04310	247.518100556044	568.573929551356	248.785000055924	34.0755433504446	20.9727052440706	34.4277667432364	354.959010054441	29.8253384459172	3.57028416283946	1.85021050322823e-16	2.87108041907979e-15	BCIN_08g04310	CP009812.1	1659267	1661009	-	1601	protein_coding	hypothetical protein && - && - && - && -	-
gene-BCIN_14g01660	921.067356008552	685.242346264491	670.89414707024	125.87088462103	132.577458150018	154.236395009699	759.067949781095	137.561579260249	2.46360636384775	1.99149124837531e-16	3.0864366248346e-15	BCIN_14g01660	CP009818.1	720817	722106	-	1290	protein_coding	hypothetical protein && sp|B6H062|PRX1_PENRW Short-chain dehydrogenase/reductase prx1 OS=Penicillium rubens (strain ATCC 28089 / DSM 1075 / NRRL 1951 / Wisconsin 54-1255) OX=500485 GN=prx1 PE=2 SV=1 && sp|B6H062|PRX1_PENRW Short-chain dehydrogenase/reductase prx1 OS=Penicillium rubens (strain ATCC 28089 / DSM 1075 / NRRL 1951 / Wisconsin 54-1255) OX=500485 GN=prx1 PE=2 SV=1 && PF00106:short chain…	adh_short
gene-BCIN_02g07400	10026.7332370703	5868.86440529114	6825.66997783764	1496.54223041136	1391.68879798154	1358.51967568811	7573.75587339969	1415.583568027	2.41957017649538	2.08664605950717e-16	3.22985615626975e-15	Bcwcl1	CP009806.1	2622210	2627436	-	5227	protein_coding	Bcwcl1 && sp|Q01371|WC1_NEUCR White collar 1 protein OS=Neurospora crassa (strain ATCC 24698 / 74-OR23-1A / CBS 708.71 / DSM 1257 / FGSC 987) OX=367110 GN=wc-1 PE=1 SV=2 && sp|Q01371|WC1_NEUCR White collar 1 protein OS=Neurospora crassa (strain ATCC 24698 / 74-OR23-1A / CBS 708.71 / DSM 1257 / FGSC 987) OX=367110 GN=wc-1 PE=1 SV=2 && PF00320:GATA zinc finger|PF08447:PAS fold|PF13426:PAS domain &&…	GATA
gene-BCIN_11g06190	166.512176737702	162.44969415753	112.012203816648	11.8221272848481	5.99220149830588	12.3939960275651	146.991358237294	10.069441603573	3.86001064345772	2.19385802533253e-16	3.39155623640894e-15	BCIN_11g06190	CP009815.1	2210142	2211531	+	1390	protein_coding	hypothetical protein && - && - && - && -	-
gene-BCIN_08g00310	93.006801421059	79.748031677333	83.7143839050739	2928.41047038209	584.988671272112	836.594731860643	85.4897390011553	1449.99795783828	-4.08446041890187	2.47241509082401e-16	3.81740890023228e-15	BCIN_08g00310	CP009812.1	155357	157204	+	1626	protein_coding	hypothetical protein && - && - && - && -	-
gene-BCIN_02g04500	3195.23366172348	3387.81453088522	1521.00782024712	353.968399293394	405.971651510223	395.919317547218	2701.35200428527	385.286456116945	2.80943194704551	2.58828356782896e-16	3.99132067788056e-15	BCIN_02g04500	CP009806.1	1592096	1593583	-	1434	protein_coding	hypothetical protein && - && - && PF00651:BTB/POZ domain && PF00651:BTB/POZ domain	BTB
[truncated: 2,491 more rows]
