# Supplementary material for: Antifungal metabolites of biocontrol stain LB-1 and their inhibition mechanism against Botrytis cinerea
Source: Front Microbiol. 2024 Sep 4;15:1444996. doi: 10.3389/fmicb.2024.1444996 (PMC11409189; doi:10.3389/fmicb.2024.1444996)
Supplement: Supplementary file 9 [file Table_9.XLS]

KEGGID	Description	GeneRatio	BgRatio	pvalue	padj	geneID	geneName	keggID	Count
bfu04141	Protein processing in endoplasmic reticulum	20/229	81/2214	0.000125687	0.006476563	gene-BCIN_16g02010/gene-BCIN_03g06600/gene-BCIN_07g07070/gene-BCIN_15g04190/gene-BCIN_15g02550/gene-BCIN_01g04790/gene-BCIN_07g01430/gene-BCIN_02g06960/gene-BCIN_10g00300/gene-BCIN_04g02090/gene-BCIN_03g09290/gene-BCIN_10g03970/gene-BCIN_05g00150/gene-BCIN_02g04920/gene-BCIN_05g00330/gene-BCIN_10g05180/gene-BCIN_01g02660/gene-BCIN_06g04560/gene-BCIN_08g02380/gene-BCIN_01g01080	Bcfes1/BCIN_03g06600/Bcssm4/BCIN_15g04190/BCIN_15g02550/Bcubc6/Bcsec62/Bcotu1/BCIN_10g00300/Bcufd2/BCIN_03g09290/Bcsec63/Bcero1/BCIN_02g04920/Bcdsk2/Bcrad23/Bcire1/BCIN_06g04560/BCIN_08g02380/Bcpng1	bfu:BCIN_16g02010/bfu:BCIN_03g06600/bfu:BCIN_07g07070/bfu:BCIN_15g04190/bfu:BCIN_15g02550/bfu:BCIN_01g04790/bfu:BCIN_07g01430/bfu:BCIN_02g06960/bfu:BCIN_10g00300/bfu:BCIN_04g02090/bfu:BCIN_03g09290/bfu:BCIN_10g03970/bfu:BCIN_05g00150/bfu:BCIN_02g04920/bfu:BCIN_05g00330/bfu:BCIN_10g05180/bfu:BCIN_01g02660/bfu:BCIN_06g04560/bfu:BCIN_08g02380/bfu:BCIN_01g01080	20
bfu00480	Glutathione metabolism	12/229	36/2214	0.000147195	0.006476563	gene-BCIN_11g00390/gene-BCIN_07g03430/gene-BCIN_07g03470/gene-BCIN_14g03160/gene-BCIN_14g01940/gene-BCIN_10g00740/gene-BCIN_01g11420/gene-BCIN_01g08520/gene-BCIN_14g03920/gene-BCIN_16g03610/gene-BCIN_09g00980/gene-BCIN_09g00820	Bcgst3/Bcgst14/Bcgst21/Bcgst5/BCIN_14g01940/Bcgst1/Bcgst22/Bcprx4/Bcgsh1/Bcgst26/BCIN_09g00980/Bcgst6	bfu:BCIN_11g00390/bfu:BCIN_07g03430/bfu:BCIN_07g03470/bfu:BCIN_14g03160/bfu:BCIN_14g01940/bfu:BCIN_10g00740/bfu:BCIN_01g11420/bfu:BCIN_01g08520/bfu:BCIN_14g03920/bfu:BCIN_16g03610/bfu:BCIN_09g00980/bfu:BCIN_09g00820	12
bfu00630	Glyoxylate and dicarboxylate metabolism	11/229	38/2214	0.001089446	0.03195707	gene-BCIN_01g06600/gene-BCIN_06g01180/gene-BCIN_09g01320/gene-BCIN_09g06110/gene-BCIN_09g02790/gene-BCIN_09g00650/gene-BCIN_12g05210/gene-BCIN_09g00660/gene-BCIN_16g04640/gene-BCIN_03g01920/gene-BCIN_05g04580	BCIN_01g06600/BccatA/BCIN_09g01320/BCIN_09g06110/BCIN_09g02790/Bccit3/Bcmdh1/Bcicl1/Bcfdh1/Bccat5/Bccat6	bfu:BCIN_01g06600/bfu:BCIN_06g01180/bfu:BCIN_09g01320/bfu:BCIN_09g06110/bfu:BCIN_09g02790/bfu:BCIN_09g00650/bfu:BCIN_12g05210/bfu:BCIN_09g00660/bfu:BCIN_16g04640/bfu:BCIN_03g01920/bfu:BCIN_05g04580	11
bfu01240	Biosynthesis of cofactors	28/229	156/2214	0.001888786	0.041553282	gene-BCIN_14g04320/gene-BCIN_16g05190/gene-BCIN_01g01500/gene-BCIN_02g02580/gene-BCIN_14g01940/gene-BCIN_08g04770/gene-BCIN_02g09380/gene-BCIN_14g02720/novel.459/gene-BCIN_01g04170/gene-BCIN_12g04540/gene-BCIN_14g01360/gene-BCIN_08g04760/gene-BCIN_10g03090/gene-BCIN_09g02360/gene-BCIN_07g04710/gene-BCIN_14g03920/gene-BCIN_17g00020/gene-BCIN_01g08350/gene-BCIN_09g06540/gene-BCIN_04g00200/gene-BCIN…	BCIN_14g04320/BCIN_16g05190/Bcbna4/Bccpd2/BCIN_14g01940/Bcrib3/BCIN_02g09380/Bcnfs1/-/BCIN_01g04170/BCIN_12g04540/BCIN_14g01360/Bccoq3/Bchem1/Bcups1/Bccoq6/Bcgsh1/BCIN_17g00020/BCIN_01g08350/BCIN_09g06540/Bchem2/Bccox15/Bcpsa1/BCIN_05g03250/Bcadk1/BCIN_05g05450/BCIN_16g02630/BCIN_05g05690	bfu:BCIN_14g04320/bfu:BCIN_16g05190/bfu:BCIN_01g01500/bfu:BCIN_02g02580/bfu:BCIN_14g01940/bfu:BCIN_08g04770/bfu:BCIN_02g09380/bfu:BCIN_14g02720/bfu:BCIN_15g05160/bfu:BCIN_01g04170/bfu:BCIN_12g04540/bfu:BCIN_14g01360/bfu:BCIN_08g04760/bfu:BCIN_10g03090/bfu:BCIN_09g02360/bfu:BCIN_07g04710/bfu:BCIN_14g03920/bfu:BCIN_17g00020/bfu:BCIN_01g08350/bfu:BCIN_09g06540/bfu:BCIN_04g00200/bfu:BCIN_16g00160/bfu…	28
bfu00920	Sulfur metabolism	6/229	16/2214	0.003763789	0.066242689	gene-BCIN_08g00090/gene-BCIN_01g04230/gene-BCIN_07g04460/gene-BCIN_12g03740/gene-BCIN_12g05950/gene-BCIN_01g04340	BCIN_08g00090/Bcmet16/Bcsox1/Bcmet5/BCIN_12g05950/Bcmet3	bfu:BCIN_08g00090/bfu:BCIN_01g04230/bfu:BCIN_07g04460/bfu:BCIN_12g03740/bfu:BCIN_12g05950/bfu:BCIN_01g04340	6
bfu00620	Pyruvate metabolism	11/229	47/2214	0.006788737	0.09956815	gene-BCIN_16g05190/gene-BCIN_07g03830/gene-BCIN_04g01780/gene-BCIN_13g05580/gene-BCIN_01g02900/gene-BCIN_11g01690/gene-BCIN_09g06110/gene-BCIN_09g02790/gene-BCIN_10g00890/gene-BCIN_12g02840/gene-BCIN_12g05210	BCIN_16g05190/BCIN_07g03830/Bcach1/BCIN_13g05580/BCIN_01g02900/BCIN_11g01690/BCIN_09g06110/BCIN_09g02790/BCIN_10g00890/BCIN_12g02840/Bcmdh1	bfu:BCIN_16g05190/bfu:BCIN_07g03830/bfu:BCIN_04g01780/bfu:BCIN_13g05580/bfu:BCIN_01g02900/bfu:BCIN_11g01690/bfu:BCIN_09g06110/bfu:BCIN_09g02790/bfu:BCIN_10g00890/bfu:BCIN_12g02840/bfu:BCIN_12g05210	11
bfu00380	Tryptophan metabolism	11/229	49/2214	0.009424409	0.118478286	gene-BCIN_14g04320/gene-BCIN_01g01500/gene-BCIN_12g00040/gene-BCIN_06g01710/gene-BCIN_03g02900/gene-BCIN_06g05170/gene-BCIN_06g01180/gene-BCIN_14g01360/gene-BCIN_05g04960/gene-BCIN_03g01920/gene-BCIN_05g04580	BCIN_14g04320/Bcbna4/BCIN_12g00040/BCIN_06g01710/BCIN_03g02900/BCIN_06g05170/BccatA/BCIN_14g01360/BCIN_05g04960/Bccat5/Bccat6	bfu:BCIN_14g04320/bfu:BCIN_01g01500/bfu:BCIN_12g00040/bfu:BCIN_06g01710/bfu:BCIN_03g02900/bfu:BCIN_06g05170/bfu:BCIN_06g01180/bfu:BCIN_14g01360/bfu:BCIN_05g04960/bfu:BCIN_03g01920/bfu:BCIN_05g04580	11
bfu00360	Phenylalanine metabolism	7/229	27/2214	0.016794827	0.184743097	gene-BCIN_11g01060/gene-BCIN_12g00040/gene-BCIN_12g05550/gene-BCIN_05g07030/gene-BCIN_06g01710/gene-BCIN_06g05170/gene-BCIN_09g06540	BCIN_11g01060/BCIN_12g00040/BCIN_12g05550/BCIN_05g07030/BCIN_06g01710/BCIN_06g05170/BCIN_09g06540	bfu:BCIN_11g01060/bfu:BCIN_12g00040/bfu:BCIN_12g05550/bfu:BCIN_05g07030/bfu:BCIN_06g01710/bfu:BCIN_06g05170/bfu:BCIN_09g06540	7
bfu00350	Tyrosine metabolism	8/229	36/2214	0.027054538	0.248743907	gene-BCIN_11g01050/gene-BCIN_12g05550/gene-BCIN_05g07030/gene-BCIN_13g05580/gene-BCIN_06g01710/gene-BCIN_01g02900/gene-BCIN_09g06540/gene-BCIN_06g00420	BCIN_11g01050/BCIN_12g05550/BCIN_05g07030/BCIN_13g05580/BCIN_06g01710/BCIN_01g02900/BCIN_09g06540/BCIN_06g00420	bfu:BCIN_11g01050/bfu:BCIN_12g05550/bfu:BCIN_05g07030/bfu:BCIN_13g05580/bfu:BCIN_06g01710/bfu:BCIN_01g02900/bfu:BCIN_09g06540/bfu:BCIN_06g00420	8
bfu02010	ABC transporters	7/229	30/2214	0.029462538	0.248743907	gene-BCIN_04g02930/gene-BCIN_11g04460/gene-BCIN_01g03740/gene-BCIN_02g03630/gene-BCIN_01g00180/gene-BCIN_16g03560/gene-BCIN_12g00700	Bmr5/BcatrA/BCIN_01g03740/Bcpdr11/BCIN_01g00180/BCIN_16g03560/BCIN_12g00700	bfu:BCIN_04g02930/bfu:BCIN_11g04460/bfu:BCIN_01g03740/bfu:BCIN_02g03630/bfu:BCIN_01g00180/bfu:BCIN_16g03560/bfu:BCIN_12g00700	7
bfu04146	Peroxisome	12/229	65/2214	0.031092988	0.248743907	gene-BCIN_16g03900/gene-BCIN_06g01180/gene-BCIN_15g00230/gene-BCIN_15g02650/gene-BCIN_02g02420/gene-BCIN_13g00770/gene-BCIN_05g05280/gene-BCIN_09g00980/gene-BCIN_06g00740/gene-BCIN_03g01920/gene-BCIN_13g00810/gene-BCIN_05g04580	BCIN_16g03900/BccatA/BCIN_15g00230/Bcnpy1/BCIN_02g02420/BCIN_13g00770/Bcpex13/BCIN_09g00980/Bcdao5/Bccat5/Bcdao3/Bccat6	bfu:BCIN_16g03900/bfu:BCIN_06g01180/bfu:BCIN_15g00230/bfu:BCIN_15g02650/bfu:BCIN_02g02420/bfu:BCIN_13g00770/bfu:BCIN_05g05280/bfu:BCIN_09g00980/bfu:BCIN_06g00740/bfu:BCIN_03g01920/bfu:BCIN_13g00810/bfu:BCIN_05g04580	12
bfu00130	Ubiquinone and other terpenoid-quinone biosynthesis	5/229	19/2214	0.039254442	0.28786591	novel.459/gene-BCIN_08g04760/gene-BCIN_07g04710/gene-BCIN_17g00020/gene-BCIN_09g06540	-/Bccoq3/Bccoq6/BCIN_17g00020/BCIN_09g06540	bfu:BCIN_15g05160/bfu:BCIN_08g04760/bfu:BCIN_07g04710/bfu:BCIN_17g00020/bfu:BCIN_09g06540	5
bfu00100	Steroid biosynthesis	6/229	26/2214	0.044894132	0.303898741	gene-BCIN_01g00360/gene-BCIN_07g01120/gene-BCIN_16g04720/gene-BCIN_01g00350/gene-BCIN_04g01080/gene-BCIN_06g03380	Bcerg1/Bcerg5/Bcerg3/BCIN_01g00350/BCIN_04g01080/BCIN_06g03380	bfu:BCIN_01g00360/bfu:BCIN_07g01120/bfu:BCIN_16g04720/bfu:BCIN_01g00350/bfu:BCIN_04g01080/bfu:BCIN_06g03380	6
bfu00500	Starch and sucrose metabolism	11/229	63/2214	0.054535748	0.342796131	gene-BCIN_03g04010/gene-BCIN_13g05110/gene-BCIN_09g05460/gene-BCIN_08g06830/gene-BCIN_01g11220/gene-BCIN_02g01420/gene-BCIN_08g00910/gene-BCIN_12g06590/gene-BCIN_09g01110/gene-BCIN_12g02830/gene-BCIN_13g02100	Bccel5A/BCIN_13g05110/Bcsap1/BCIN_08g06830/BCIN_01g11220/BCIN_02g01420/Bcbgl2/BCIN_12g06590/BCIN_09g01110/BCIN_12g02830/BCIN_13g02100	bfu:BCIN_03g04010/bfu:BCIN_13g05110/bfu:BCIN_09g05460/bfu:BCIN_08g06830/bfu:BCIN_01g11220/bfu:BCIN_02g01420/bfu:BCIN_08g00910/bfu:BCIN_12g06590/bfu:BCIN_09g01110/bfu:BCIN_12g02830/bfu:BCIN_13g02100	11
bfu04120	Ubiquitin mediated proteolysis	10/229	57/2214	0.063408324	0.371995498	gene-BCIN_08g06680/gene-BCIN_03g04800/gene-BCIN_15g04190/gene-BCIN_07g06910/gene-BCIN_01g04790/gene-BCIN_04g05050/gene-BCIN_04g02090/gene-BCIN_03g02840/gene-BCIN_02g04920/gene-BCIN_12g01350	Bccdc4/BCIN_03g04800/BCIN_15g04190/Bcmet30/Bcubc6/BCIN_04g05050/Bcufd2/Bccdc34/BCIN_02g04920/Bcuba1	bfu:BCIN_08g06680/bfu:BCIN_03g04800/bfu:BCIN_15g04190/bfu:BCIN_07g06910/bfu:BCIN_01g04790/bfu:BCIN_04g05050/bfu:BCIN_04g02090/bfu:BCIN_03g02840/bfu:BCIN_02g04920/bfu:BCIN_12g01350	10
bfu00230	Purine metabolism	9/229	53/2214	0.08987652	0.424733981	gene-BCIN_09g00130/gene-BCIN_15g02590/gene-BCIN_03g06830/gene-BCIN_05g03250/gene-BCIN_07g03480/gene-BCIN_02g02610/gene-BCIN_02g05740/gene-BCIN_01g04340/gene-BCIN_01g00650	BCIN_09g00130/Bac/BCIN_03g06830/BCIN_05g03250/Bchnt2/Bcadk1/Bcdal1/Bcmet3/BCIN_01g00650	bfu:BCIN_09g00130/bfu:BCIN_15g02590/bfu:BCIN_03g06830/bfu:BCIN_05g03250/bfu:BCIN_07g03480/bfu:BCIN_02g02610/bfu:BCIN_02g05740/bfu:BCIN_01g04340/bfu:BCIN_01g00650	9
bfu00860	Porphyrin metabolism	4/229	17/2214	0.090389826	0.424733981	gene-BCIN_02g02580/gene-BCIN_10g03090/gene-BCIN_04g00200/gene-BCIN_16g00160	Bccpd2/Bchem1/Bchem2/Bccox15	bfu:BCIN_02g02580/bfu:BCIN_10g03090/bfu:BCIN_04g00200/bfu:BCIN_16g00160	4
bfu01200	Carbon metabolism	16/229	109/2214	0.090555822	0.424733981	gene-BCIN_07g03830/gene-BCIN_12g05550/gene-BCIN_02g09380/gene-BCIN_06g01180/gene-BCIN_09g01320/gene-BCIN_11g01690/gene-BCIN_09g06110/gene-BCIN_09g02790/gene-BCIN_09g00650/gene-BCIN_09g00980/gene-BCIN_15g02120/gene-BCIN_12g05210/gene-BCIN_09g00660/gene-BCIN_16g04640/gene-BCIN_03g01920/gene-BCIN_05g04580	BCIN_07g03830/BCIN_12g05550/BCIN_02g09380/BccatA/BCIN_09g01320/BCIN_11g01690/BCIN_09g06110/BCIN_09g02790/Bccit3/BCIN_09g00980/BCIN_15g02120/Bcmdh1/Bcicl1/Bcfdh1/Bccat5/Bccat6	bfu:BCIN_07g03830/bfu:BCIN_12g05550/bfu:BCIN_02g09380/bfu:BCIN_06g01180/bfu:BCIN_09g01320/bfu:BCIN_11g01690/bfu:BCIN_09g06110/bfu:BCIN_09g02790/bfu:BCIN_09g00650/bfu:BCIN_09g00980/bfu:BCIN_15g02120/bfu:BCIN_12g05210/bfu:BCIN_09g00660/bfu:BCIN_16g04640/bfu:BCIN_03g01920/bfu:BCIN_05g04580	16
bfu00460	Cyanoamino acid metabolism	6/229	31/2214	0.0932476	0.424733981	gene-BCIN_12g06180/gene-BCIN_03g02900/gene-BCIN_09g05460/gene-BCIN_08g06830/gene-BCIN_05g04960/gene-BCIN_12g02830	BCIN_12g06180/BCIN_03g02900/Bcsap1/BCIN_08g06830/BCIN_05g04960/BCIN_12g02830	bfu:BCIN_12g06180/bfu:BCIN_03g02900/bfu:BCIN_09g05460/bfu:BCIN_08g06830/bfu:BCIN_05g04960/bfu:BCIN_12g02830	6
bfu00430	Taurine and hypotaurine metabolism	3/229	11/2214	0.09653045	0.424733981	gene-BCIN_03g07140/gene-BCIN_11g01690/gene-BCIN_09g05020	BCIN_03g07140/BCIN_11g01690/Bcgad1	bfu:BCIN_03g07140/bfu:BCIN_11g01690/bfu:BCIN_09g05020	3
bfu00051	Fructose and mannose metabolism	6/229	32/2214	0.105353382	0.431972062	gene-BCIN_15g03340/gene-BCIN_04g05150/gene-BCIN_16g03380/gene-BCIN_03g06390/gene-BCIN_03g00250/gene-BCIN_03g01440	BCIN_15g03340/Bcfbp26/BCIN_16g03380/Bcpsa1/BCIN_03g00250/BCIN_03g01440	bfu:BCIN_15g03340/bfu:BCIN_04g05150/bfu:BCIN_16g03380/bfu:BCIN_03g06390/bfu:BCIN_03g00250/bfu:BCIN_03g01440	6
bfu00910	Nitrogen metabolism	5/229	25/2214	0.108233363	0.431972062	gene-BCIN_05g00860/gene-BCIN_03g02900/gene-BCIN_04g06240/gene-BCIN_05g04960/gene-BCIN_07g06070	BCIN_05g00860/BCIN_03g02900/BCIN_04g06240/BCIN_05g04960/BCIN_07g06070	bfu:BCIN_05g00860/bfu:BCIN_03g02900/bfu:BCIN_04g06240/bfu:BCIN_05g04960/bfu:BCIN_07g06070	5
bfu01110	Biosynthesis of secondary metabolites	51/229	422/2214	0.112901789	0.431972062	gene-BCIN_02g06580/gene-BCIN_16g05190/gene-BCIN_02g02580/gene-BCIN_01g00360/gene-BCIN_12g05550/gene-BCIN_07g01120/gene-BCIN_08g04770/gene-BCIN_02g09380/gene-BCIN_05g07030/gene-BCIN_13g05580/novel.459/gene-BCIN_04g01000/gene-BCIN_06g01710/gene-BCIN_13g05110/gene-BCIN_16g04720/gene-BCIN_01g02900/gene-BCIN_06g01180/gene-BCIN_09g01320/gene-BCIN_01g00350/gene-BCIN_09g06110/gene-BCIN_02g03490/gene-BCIN…	BCIN_02g06580/BCIN_16g05190/Bccpd2/Bcerg1/BCIN_12g05550/Bcerg5/Bcrib3/BCIN_02g09380/BCIN_05g07030/BCIN_13g05580/-/BCIN_04g01000/BCIN_06g01710/BCIN_13g05110/Bcerg3/BCIN_01g02900/BccatA/BCIN_09g01320/BCIN_01g00350/BCIN_09g06110/Bccys3/Bccoq3/Bchem1/Bcsap1/Bccoq6/BCIN_08g06830/BCIN_17g00020/BCIN_04g04450/BCIN_09g02790/Bchem2/Bccox15/BCIN_06g00420/Bcpsa1/BCIN_02g03480/BCIN_04g00210/BCIN_02g01420/Bcci…	bfu:BCIN_02g06580/bfu:BCIN_16g05190/bfu:BCIN_02g02580/bfu:BCIN_01g00360/bfu:BCIN_12g05550/bfu:BCIN_07g01120/bfu:BCIN_08g04770/bfu:BCIN_02g09380/bfu:BCIN_05g07030/bfu:BCIN_13g05580/bfu:BCIN_15g05160/bfu:BCIN_04g01000/bfu:BCIN_06g01710/bfu:BCIN_13g05110/bfu:BCIN_16g04720/bfu:BCIN_01g02900/bfu:BCIN_06g01180/bfu:BCIN_09g01320/bfu:BCIN_01g00350/bfu:BCIN_09g06110/bfu:BCIN_02g03490/bfu:BCIN_08g04760/bfu…	51
bfu00270	Cysteine and methionine metabolism	8/229	49/2214	0.126598515	0.464194555	gene-BCIN_14g01940/gene-BCIN_12g05550/gene-BCIN_04g01000/gene-BCIN_03g07140/gene-BCIN_02g03490/gene-BCIN_14g03920/gene-BCIN_12g05210/gene-BCIN_13g01910	BCIN_14g01940/BCIN_12g05550/BCIN_04g01000/BCIN_03g07140/Bccys3/Bcgsh1/Bcmdh1/BCIN_13g01910	bfu:BCIN_14g01940/bfu:BCIN_12g05550/bfu:BCIN_04g01000/bfu:BCIN_03g07140/bfu:BCIN_02g03490/bfu:BCIN_14g03920/bfu:BCIN_12g05210/bfu:BCIN_13g01910	8
bfu04011	MAPK signaling pathway - yeast	10/229	67/2214	0.147644574	0.519708902	gene-BCIN_05g04650/gene-BCIN_12g02530/gene-BCIN_16g04910/gene-BCIN_06g01180/gene-BCIN_09g04550/gene-BCIN_02g06590/gene-BCIN_08g05150/gene-BCIN_14g04270/gene-BCIN_03g01920/gene-BCIN_05g04580	BCIN_05g04650/BcBem1/BcSep1/BccatA/Bcswe1/Bcbck1/Bcsho1/Bcste2/Bccat5/Bccat6	bfu:BCIN_05g04650/bfu:BCIN_12g02530/bfu:BCIN_16g04910/bfu:BCIN_06g01180/bfu:BCIN_09g04550/bfu:BCIN_02g06590/bfu:BCIN_08g05150/bfu:BCIN_14g04270/bfu:BCIN_03g01920/bfu:BCIN_05g04580	10
bfu00010	Glycolysis / Gluconeogenesis	6/229	41/2214	0.244962423	0.829103586	gene-BCIN_02g06580/gene-BCIN_16g05190/gene-BCIN_13g05580/gene-BCIN_01g02900/gene-BCIN_09g02790/gene-BCIN_15g02120	BCIN_02g06580/BCIN_16g05190/BCIN_13g05580/BCIN_01g02900/BCIN_09g02790/BCIN_15g02120	bfu:BCIN_02g06580/bfu:BCIN_16g05190/bfu:BCIN_13g05580/bfu:BCIN_01g02900/bfu:BCIN_09g02790/bfu:BCIN_15g02120	6
bfu00330	Arginine and proline metabolism	6/229	42/2214	0.263086592	0.857467411	gene-BCIN_12g00040/gene-BCIN_12g05550/gene-BCIN_01g06600/gene-BCIN_06g05170/gene-BCIN_02g07480/gene-BCIN_13g00810	BCIN_12g00040/BCIN_12g05550/BCIN_01g06600/BCIN_06g05170/BCIN_02g07480/Bcdao3	bfu:BCIN_12g00040/bfu:BCIN_12g05550/bfu:BCIN_01g06600/bfu:BCIN_06g05170/bfu:BCIN_02g07480/bfu:BCIN_13g00810	6
bfu04122	Sulfur relay system	2/229	10/2214	0.277161258	0.859719591	gene-BCIN_14g02720/gene-BCIN_09g03930	Bcnfs1/Bcprx8	bfu:BCIN_14g02720/bfu:BCIN_09g03930	2
bfu00999	Biosynthesis of various plant secondary metabolites	3/229	18/2214	0.283316684	0.859719591	gene-BCIN_09g05460/gene-BCIN_08g06830/gene-BCIN_12g02830	Bcsap1/BCIN_08g06830/BCIN_12g02830	bfu:BCIN_09g05460/bfu:BCIN_08g06830/bfu:BCIN_12g02830	3
bfu00640	Propanoate metabolism	3/229	20/2214	0.342634216	0.999997225	gene-BCIN_11g01690/gene-BCIN_04g03150/gene-BCIN_09g02790	BCIN_11g01690/BCIN_04g03150/BCIN_09g02790	bfu:BCIN_11g01690/bfu:BCIN_04g03150/bfu:BCIN_09g02790	3
bfu00260	Glycine, serine and threonine metabolism	5/229	39/2214	0.377827394	0.999997225	gene-BCIN_05g07030/gene-BCIN_02g03490/gene-BCIN_10g03090/gene-BCIN_06g00740/gene-BCIN_13g00810	BCIN_05g07030/Bccys3/Bchem1/Bcdao5/Bcdao3	bfu:BCIN_05g07030/bfu:BCIN_02g03490/bfu:BCIN_10g03090/bfu:BCIN_06g00740/bfu:BCIN_13g00810	5
bfu00680	Methane metabolism	3/229	22/2214	0.401573712	0.999997225	gene-BCIN_11g01690/gene-BCIN_09g02790/gene-BCIN_16g04640	BCIN_11g01690/BCIN_09g02790/Bcfdh1	bfu:BCIN_11g01690/bfu:BCIN_09g02790/bfu:BCIN_16g04640	3
bfu00513	Various types of N-glycan biosynthesis	4/229	32/2214	0.425818667	0.999997225	gene-BCIN_14g01100/gene-BCIN_07g04680/gene-BCIN_06g05270/gene-BCIN_06g04560	BCIN_14g01100/Bcalg12/BCIN_06g05270/BCIN_06g04560	bfu:BCIN_14g01100/bfu:BCIN_07g04680/bfu:BCIN_06g05270/bfu:BCIN_06g04560	4
bfu04139	Mitophagy - yeast	4/229	32/2214	0.425818667	0.999997225	gene-BCIN_02g02570/gene-BCIN_02g06590/gene-BCIN_07g00720/gene-BCIN_01g07930	Bcatg8/Bcbck1/Bpk3/BCIN_01g07930	bfu:BCIN_02g02570/bfu:BCIN_02g06590/bfu:BCIN_07g00720/bfu:BCIN_01g07930	4
bfu00730	Thiamine metabolism	2/229	14/2214	0.433307525	0.999997225	gene-BCIN_14g02720/gene-BCIN_02g02610	Bcnfs1/Bcadk1	bfu:BCIN_14g02720/bfu:BCIN_02g02610	2
bfu01040	Biosynthesis of unsaturated fatty acids	2/229	14/2214	0.433307525	0.999997225	gene-BCIN_01g05120/gene-BCIN_07g06310	BCIN_01g05120/Bcole1	bfu:BCIN_01g05120/bfu:BCIN_07g06310	2
bfu00061	Fatty acid biosynthesis	2/229	15/2214	0.46967064	0.999997225	gene-BCIN_04g00210/gene-BCIN_05g05450	BCIN_04g00210/BCIN_05g05450	bfu:BCIN_04g00210/bfu:BCIN_05g05450	2
bfu00071	Fatty acid degradation	3/229	25/2214	0.486775796	0.999997225	gene-BCIN_13g05580/gene-BCIN_16g03900/gene-BCIN_01g02900	BCIN_13g05580/BCIN_16g03900/BCIN_01g02900	bfu:BCIN_13g05580/bfu:BCIN_16g03900/bfu:BCIN_01g02900	3
bfu00740	Riboflavin metabolism	2/229	16/2214	0.50460928	0.999997225	gene-BCIN_08g04770/novel.459	Bcrib3/-	bfu:BCIN_08g04770/bfu:BCIN_15g05160	2
bfu00510	N-Glycan biosynthesis	4/229	36/2214	0.520098661	0.999997225	gene-BCIN_07g04680/gene-BCIN_06g04560/gene-BCIN_02g04100/gene-BCIN_10g03390	Bcalg12/BCIN_06g04560/BCIN_02g04100/Bcdfg10	bfu:BCIN_07g04680/bfu:BCIN_06g04560/bfu:BCIN_02g04100/bfu:BCIN_10g03390	4
bfu01212	Fatty acid metabolism	4/229	36/2214	0.520098661	0.999997225	gene-BCIN_01g05120/gene-BCIN_07g06310/gene-BCIN_04g00210/gene-BCIN_05g05450	BCIN_01g05120/Bcole1/BCIN_04g00210/BCIN_05g05450	bfu:BCIN_01g05120/bfu:BCIN_07g06310/bfu:BCIN_04g00210/bfu:BCIN_05g05450	4
bfu00410	beta-Alanine metabolism	2/229	17/2214	0.538028295	0.999997225	gene-BCIN_05g07030/gene-BCIN_09g05020	BCIN_05g07030/Bcgad1	bfu:BCIN_05g07030/bfu:BCIN_09g05020	2
bfu04130	SNARE interactions in vesicular transport	2/229	17/2214	0.538028295	0.999997225	gene-BCIN_09g02090/gene-BCIN_14g02490	BCIN_09g02090/BCIN_14g02490	bfu:BCIN_09g02090/bfu:BCIN_14g02490	2
bfu00020	Citrate cycle (TCA cycle)	3/229	27/2214	0.540233159	0.999997225	gene-BCIN_09g00650/gene-BCIN_09g00980/gene-BCIN_12g05210	Bccit3/BCIN_09g00980/Bcmdh1	bfu:BCIN_09g00650/bfu:BCIN_09g00980/bfu:BCIN_12g05210	3
bfu00053	Ascorbate and aldarate metabolism	2/229	18/2214	0.569867246	0.999997225	gene-BCIN_16g05190/gene-BCIN_02g09380	BCIN_16g05190/BCIN_02g09380	bfu:BCIN_16g05190/bfu:BCIN_02g09380	2
bfu00760	Nicotinate and nicotinamide metabolism	2/229	19/2214	0.600094293	0.999997225	gene-BCIN_15g02650/gene-BCIN_01g08350	Bcnpy1/BCIN_01g08350	bfu:BCIN_15g02650/bfu:BCIN_01g08350	2
bfu00520	Amino sugar and nucleotide sugar metabolism	5/229	51/2214	0.620313851	0.999997225	gene-BCIN_01g03790/gene-BCIN_01g01760/gene-BCIN_03g06390/gene-BCIN_10g00060/gene-BCIN_07g00160	BcCHSIV/BCIN_01g01760/Bcpsa1/Bcmcr1/BCIN_07g00160	bfu:BCIN_01g03790/bfu:BCIN_01g01760/bfu:BCIN_03g06390/bfu:BCIN_10g00060/bfu:BCIN_07g00160	5
bfu03060	Protein export	2/229	20/2214	0.628700969	0.999997225	gene-BCIN_07g01430/gene-BCIN_10g03970	Bcsec62/Bcsec63	bfu:BCIN_07g01430/bfu:BCIN_10g03970	2
bfu00790	Folate biosynthesis	2/229	21/2214	0.655697721	0.999997225	gene-BCIN_01g04170/gene-BCIN_09g02360	BCIN_01g04170/Bcups1	bfu:BCIN_01g04170/bfu:BCIN_09g02360	2
bfu00650	Butanoate metabolism	2/229	22/2214	0.681110121	0.999997225	gene-BCIN_04g04450/gene-BCIN_09g05020	BCIN_04g04450/Bcgad1	bfu:BCIN_04g04450/bfu:BCIN_09g05020	2
bfu04136	Autophagy - other	2/229	22/2214	0.681110121	0.999997225	gene-BCIN_02g02570/gene-BCIN_07g00720	Bcatg8/Bpk3	bfu:BCIN_02g02570/bfu:BCIN_07g00720	2
bfu00780	Biotin metabolism	1/229	11/2214	0.699971148	0.999997225	gene-BCIN_05g05450	BCIN_05g05450	bfu:BCIN_05g05450	1
bfu00310	Lysine degradation	2/229	23/2214	0.704975652	0.999997225	gene-BCIN_08g04180/gene-BCIN_06g00740	Bcdot1/Bcdao5	bfu:BCIN_08g04180/bfu:BCIN_06g00740	2
bfu00900	Terpenoid backbone biosynthesis	2/229	23/2214	0.704975652	0.999997225	novel.459/gene-BCIN_04g04450	-/BCIN_04g04450	bfu:BCIN_15g05160/bfu:BCIN_04g04450	2
bfu01210	2-Oxocarboxylic acid metabolism	3/229	35/2214	0.718478838	0.999997225	gene-BCIN_12g05550/gene-BCIN_09g00650/gene-BCIN_09g00980	BCIN_12g05550/Bccit3/BCIN_09g00980	bfu:BCIN_12g05550/bfu:BCIN_09g00650/bfu:BCIN_09g00980	3
bfu00052	Galactose metabolism	2/229	24/2214	0.727340984	0.999997225	gene-BCIN_03g06900/gene-BCIN_09g04410	BCIN_03g06900/BCIN_09g04410	bfu:BCIN_03g06900/bfu:BCIN_09g04410	2
bfu00040	Pentose and glucuronate interconversions	4/229	48/2214	0.74820721	0.999997225	gene-BCIN_16g05190/gene-BCIN_03g03830/gene-BCIN_03g00240/gene-BCIN_14g00850	BCIN_16g05190/Bcpme2/Bcglr1/Bcpg1	bfu:BCIN_16g05190/bfu:BCIN_03g03830/bfu:BCIN_03g00240/bfu:BCIN_14g00850	4
bfu00030	Pentose phosphate pathway	2/229	25/2214	0.748259696	0.999997225	gene-BCIN_05g03230/gene-BCIN_02g09380	BCIN_05g03230/BCIN_02g09380	bfu:BCIN_05g03230/bfu:BCIN_02g09380	2
bfu03420	Nucleotide excision repair	3/229	39/2214	0.785178139	0.999997225	gene-BCIN_13g03060/gene-BCIN_15g02700/gene-BCIN_10g05180	BCIN_13g03060/Bcssl2/Bcrad23	bfu:BCIN_13g03060/bfu:BCIN_15g02700/bfu:BCIN_10g05180	3
bfu01232	Nucleotide metabolism	3/229	40/2214	0.799664387	0.999997225	gene-BCIN_05g03250/gene-BCIN_02g02610/gene-BCIN_01g00650	BCIN_05g03250/Bcadk1/BCIN_01g00650	bfu:BCIN_05g03250/bfu:BCIN_02g02610/bfu:BCIN_01g00650	3
bfu04138	Autophagy - yeast	6/229	76/2214	0.815313896	0.999997225	gene-BCIN_09g03330/gene-BCIN_08g04700/gene-BCIN_07g06620/gene-BCIN_02g02570/gene-BCIN_07g00720/gene-BCIN_03g00180	BCIN_09g03330/BCIN_08g04700/BCIN_07g06620/Bcatg8/Bpk3/BCIN_03g00180	bfu:BCIN_09g03330/bfu:BCIN_08g04700/bfu:BCIN_07g06620/bfu:BCIN_02g02570/bfu:BCIN_07g00720/bfu:BCIN_03g00180	6
bfu00250	Alanine, aspartate and glutamate metabolism	2/229	30/2214	0.833296603	0.999997225	gene-BCIN_12g05550/gene-BCIN_09g05020	BCIN_12g05550/Bcgad1	bfu:BCIN_12g05550/bfu:BCIN_09g05020	2
bfu03022	Basal transcription factors	2/229	30/2214	0.833296603	0.999997225	gene-BCIN_11g04330/gene-BCIN_15g02700	Bcspt15/Bcssl2	bfu:BCIN_11g04330/bfu:BCIN_15g02700	2
bfu03250	Viral life cycle - HIV-1	1/229	17/2214	0.844827314	0.999997225	gene-BCIN_14g04330	Bcstp22	bfu:BCIN_14g04330	1
bfu03008	Ribosome biogenesis in eukaryotes	5/229	69/2214	0.857692455	0.999997225	gene-BCIN_11g02500/gene-BCIN_16g03170/gene-BCIN_12g00420/gene-BCIN_06g05960/gene-BCIN_07g05620	Bcrex2/Bclsg1/Bcnmd3/Bcmex67/Bcmdn1	bfu:BCIN_11g02500/bfu:BCIN_16g03170/bfu:BCIN_12g00420/bfu:BCIN_06g05960/bfu:BCIN_07g05620	5
bfu04113	Meiosis - yeast	5/229	71/2214	0.874193459	0.999997225	gene-BCIN_12g06350/gene-BCIN_09g00150/gene-BCIN_09g04550/gene-BCIN_15g02590/gene-BCIN_05g03240	Bchex6/Bchex1/Bcswe1/Bac/BCIN_05g03240	bfu:BCIN_12g06350/bfu:BCIN_09g00150/bfu:BCIN_09g04550/bfu:BCIN_15g02590/bfu:BCIN_05g03240	5
bfu00220	Arginine biosynthesis	1/229	19/2214	0.875496276	0.999997225	gene-BCIN_12g05550	BCIN_12g05550	bfu:BCIN_12g05550	1
bfu00400	Phenylalanine, tyrosine and tryptophan biosynthesis	1/229	21/2214	0.900124892	0.999997225	gene-BCIN_12g05550	BCIN_12g05550	bfu:BCIN_12g05550	1
bfu03440	Homologous recombination	1/229	21/2214	0.900124892	0.999997225	gene-BCIN_02g07960	Bcrad54	bfu:BCIN_02g07960	1
bfu04145	Phagosome	2/229	36/2214	0.90071717	0.999997225	gene-BCIN_02g04930/gene-BCIN_06g02360	BcnoxB/Bcfab1	bfu:BCIN_02g04930/bfu:BCIN_06g02360	2
bfu03430	Mismatch repair	1/229	22/2214	0.910554167	0.999997225	gene-BCIN_04g06170	Bcmlh3	bfu:BCIN_04g06170	1
bfu04070	Phosphatidylinositol signaling system	1/229	22/2214	0.910554167	0.999997225	gene-BCIN_06g02360	Bcfab1	bfu:BCIN_06g02360	1
bfu03018	RNA degradation	3/229	51/2214	0.91149709	0.999997225	gene-BCIN_16g02120/gene-BCIN_07g06220/gene-BCIN_13g01340	Bccaf16/BCIN_07g06220/Bcmot2	bfu:BCIN_16g02120/bfu:BCIN_07g06220/bfu:BCIN_13g01340	3
bfu01250	Biosynthesis of nucleotide sugars	1/229	23/2214	0.919898645	0.999997225	gene-BCIN_03g06390	Bcpsa1	bfu:BCIN_03g06390	1
bfu00562	Inositol phosphate metabolism	1/229	25/2214	0.935771177	0.999997225	gene-BCIN_06g02360	Bcfab1	bfu:BCIN_06g02360	1
bfu00600	Sphingolipid metabolism	1/229	28/2214	0.953901022	0.999997225	gene-BCIN_10g04230	BCIN_10g04230	bfu:BCIN_10g04230	1
bfu03013	Nucleocytoplasmic transport	3/229	61/2214	0.960448564	0.999997225	gene-BCIN_12g00420/gene-BCIN_03g04990/gene-BCIN_06g05960	Bcnmd3/BCIN_03g04990/Bcmex67	bfu:BCIN_12g00420/bfu:BCIN_03g04990/bfu:BCIN_06g05960	3
bfu03020	RNA polymerase	1/229	30/2214	0.963055535	0.999997225	gene-BCIN_08g06090	BCIN_08g06090	bfu:BCIN_08g06090	1
bfu03040	Spliceosome	5/229	91/2214	0.967498618	0.999997225	gene-BCIN_01g03460/gene-BCIN_13g00750/gene-BCIN_03g06600/gene-BCIN_16g00590/gene-BCIN_07g05280	BCIN_01g03460/Bcrds3/BCIN_03g06600/BCIN_16g00590/BCIN_07g05280	bfu:BCIN_01g03460/bfu:BCIN_13g00750/bfu:BCIN_03g06600/bfu:BCIN_16g00590/bfu:BCIN_07g05280	5
bfu03015	mRNA surveillance pathway	2/229	49/2214	0.969689644	0.999997225	gene-BCIN_16g01210/gene-BCIN_06g05960	Bcpfs2/Bcmex67	bfu:BCIN_16g01210/bfu:BCIN_06g05960	2
bfu00190	Oxidative phosphorylation	4/229	80/2214	0.973304684	0.999997225	gene-BCIN_02g03350/gene-BCIN_16g00160/gene-BCIN_14g02370/gene-BCIN_03g08570	Bccox17/Bccox15/Bccyc1/Bcnde4	bfu:BCIN_02g03350/bfu:BCIN_16g00160/bfu:BCIN_14g02370/bfu:BCIN_03g08570	4
bfu00561	Glycerolipid metabolism	1/229	36/2214	0.981008287	0.999997225	gene-BCIN_16g05190	BCIN_16g05190	bfu:BCIN_16g05190	1
bfu00280	Valine, leucine and isoleucine degradation	1/229	37/2214	0.98300512	0.999997225	gene-BCIN_04g04450	BCIN_04g04450	bfu:BCIN_04g04450	1
bfu01230	Biosynthesis of amino acids	5/229	115/2214	0.994894911	0.999997225	gene-BCIN_12g05550/gene-BCIN_02g03490/gene-BCIN_09g00650/gene-BCIN_09g00980/gene-BCIN_15g02120	BCIN_12g05550/Bccys3/Bccit3/BCIN_09g00980/BCIN_15g02120	bfu:BCIN_12g05550/bfu:BCIN_02g03490/bfu:BCIN_09g00650/bfu:BCIN_09g00980/bfu:BCIN_15g02120	5
bfu04111	Cell cycle - yeast	3/229	85/2214	0.99516479	0.999997225	gene-BCIN_08g06680/gene-BCIN_07g06910/gene-BCIN_09g04550	Bccdc4/Bcmet30/Bcswe1	bfu:BCIN_08g06680/bfu:BCIN_07g06910/bfu:BCIN_09g04550	3
bfu00564	Glycerophospholipid metabolism	1/229	50/2214	0.996009951	0.999997225	gene-BCIN_01g06250	BCIN_01g06250	bfu:BCIN_01g06250	1
bfu04144	Endocytosis	2/229	73/2214	0.997074716	0.999997225	gene-BCIN_03g06600/gene-BCIN_14g04330	BCIN_03g06600/Bcstp22	bfu:BCIN_03g06600/bfu:BCIN_14g04330	2
bfu03010	Ribosome	1/229	114/2214	0.999997225	0.999997225	gene-BCIN_09g05590	Bcrpl10	bfu:BCIN_09g05590	1
