# Supplementary material for: Antifungal metabolites of biocontrol stain LB-1 and their inhibition mechanism against Botrytis cinerea
Source: Front Microbiol. 2024 Sep 4;15:1444996. doi: 10.3389/fmicb.2024.1444996 (PMC11409189; doi:10.3389/fmicb.2024.1444996)
Supplement: Supplementary file 10 [file Table_10.XLS]

KEGGID	Description	GeneRatio	BgRatio	pvalue	padj	geneID	geneName	keggID	Count
bfu00500	Starch and sucrose metabolism	19/187	63/2214	3.69E-07	2.99E-05	gene-BCIN_05g01660/gene-BCIN_16g03950/gene-BCIN_05g03390/gene-BCIN_06g04840/gene-BCIN_14g00480/gene-BCIN_06g00680/gene-BCIN_07g02730/gene-BCIN_10g05590/gene-BCIN_07g00940/gene-BCIN_03g08710/gene-BCIN_08g02110/gene-BCIN_13g03010/gene-BCIN_04g00030/gene-BCIN_11g01370/gene-BCIN_12g03390/gene-BCIN_03g05800/gene-BCIN_11g06440/gene-BCIN_07g06700/gene-BCIN_15g02440	BCIN_05g01660/BCIN_16g03950/BCIN_05g03390/BCIN_06g04840/BCIN_14g00480/BCIN_06g00680/BCIN_07g02730/BCIN_10g05590/Bctps2/BCIN_03g08710/BCIN_08g02110/BCIN_13g03010/BCIN_04g00030/BCIN_11g01370/BCIN_12g03390/BCIN_03g05800/BCIN_11g06440/BCIN_07g06700/BCIN_15g02440	bfu:BCIN_05g01660/bfu:BCIN_16g03950/bfu:BCIN_05g03390/bfu:BCIN_06g04840/bfu:BCIN_14g00480/bfu:BCIN_06g00680/bfu:BCIN_07g02730/bfu:BCIN_10g05590/bfu:BCIN_07g00940/bfu:BCIN_03g08710/bfu:BCIN_08g02110/bfu:BCIN_13g03010/bfu:BCIN_04g00030/bfu:BCIN_11g01370/bfu:BCIN_12g03390/bfu:BCIN_03g05800/bfu:BCIN_11g06440/bfu:BCIN_07g06700/bfu:BCIN_15g02440	19
bfu00460	Cyanoamino acid metabolism	10/187	31/2214	1.34E-04	5.42E-03	gene-BCIN_06g04840/gene-BCIN_14g00480/gene-BCIN_10g05590/gene-BCIN_16g00050/gene-BCIN_03g08710/gene-BCIN_09g01040/gene-BCIN_02g00360/gene-BCIN_07g06700/gene-BCIN_14g00790/gene-BCIN_15g02440	BCIN_06g04840/BCIN_14g00480/BCIN_10g05590/BCIN_16g00050/BCIN_03g08710/BCIN_09g01040/BCIN_02g00360/BCIN_07g06700/BCIN_14g00790/BCIN_15g02440	bfu:BCIN_06g04840/bfu:BCIN_14g00480/bfu:BCIN_10g05590/bfu:BCIN_16g00050/bfu:BCIN_03g08710/bfu:BCIN_09g01040/bfu:BCIN_02g00360/bfu:BCIN_07g06700/bfu:BCIN_14g00790/bfu:BCIN_15g02440	10
bfu04111	Cell cycle - yeast	17/187	85/2214	5.10E-04	1.38E-02	gene-BCIN_07g04250/gene-BCIN_15g03130/gene-BCIN_02g04000/gene-BCIN_02g05160/gene-BCIN_06g05900/gene-BCIN_05g00160/gene-BCIN_02g05150/gene-BCIN_07g02410/gene-BCIN_02g06170/gene-BCIN_03g02820/gene-BCIN_01g10610/gene-BCIN_05g00810/gene-BCIN_15g02990/gene-BCIN_04g04220/gene-BCIN_15g02010/gene-BCIN_14g00280/gene-BCIN_13g03760	Bcorc4/Bccdc23/Bcmps1/Bcycs4/Bcbub2/Bccks1/Bccdc7/Bcmih1/Bcsmc4/Bcorc2/Bcmcm7/Bccdc20/BCIN_15g02990/Bcmad2/Bcorc5/BCIN_14g00280/BCIN_13g03760	bfu:BCIN_07g04250/bfu:BCIN_15g03130/bfu:BCIN_02g04000/bfu:BCIN_02g05160/bfu:BCIN_06g05900/bfu:BCIN_05g00160/bfu:BCIN_02g05150/bfu:BCIN_07g02410/bfu:BCIN_02g06170/bfu:BCIN_03g02820/bfu:BCIN_01g10610/bfu:BCIN_05g00810/bfu:BCIN_15g02990/bfu:BCIN_04g04220/bfu:BCIN_15g02010/bfu:BCIN_14g00280/bfu:BCIN_13g03760	17
bfu01110	Biosynthesis of secondary metabolites	53/187	422/2214	8.22E-04	1.66E-02	gene-BCIN_15g04790/gene-BCIN_01g10150/gene-BCIN_04g05010/gene-BCIN_12g01960/gene-BCIN_11g02670/gene-BCIN_03g08100/gene-BCIN_12g00550/gene-BCIN_03g05600/gene-BCIN_04g04810/gene-BCIN_06g04840/gene-BCIN_14g00480/gene-BCIN_04g04830/gene-BCIN_01g08360/gene-BCIN_10g05590/gene-BCIN_15g05550/gene-BCIN_16g00050/gene-BCIN_16g03180/gene-BCIN_07g00940/gene-BCIN_15g03120/gene-BCIN_05g03750/gene-BCIN_03g08710/…	BCIN_15g04790/Bcpsd/Bctsc13/BCIN_12g01960/BCIN_11g02670/Bcbrn2/BCIN_12g00550/BCIN_03g05600/BCIN_04g04810/BCIN_06g04840/BCIN_14g00480/BCIN_04g04830/BCIN_01g08360/BCIN_10g05590/Bcifa38/BCIN_16g00050/BCIN_16g03180/Bctps2/Bcerg20/Bccha1/BCIN_03g08710/BCIN_09g01040/Bcspe1/BCIN_01g08900/CND16/Bchis7/BCIN_01g10250/BCIN_15g03960/Bcsec53/Bccat2/BCIN_11g01810/BCIN_12g04940/Bcerg12/Bclys4/Bcerg2/-/BCIN_11g0…	bfu:BCIN_15g04790/bfu:BCIN_01g10150/bfu:BCIN_04g05010/bfu:BCIN_12g01960/bfu:BCIN_11g02670/bfu:BCIN_03g08100/bfu:BCIN_12g00550/bfu:BCIN_03g05600/bfu:BCIN_04g04810/bfu:BCIN_06g04840/bfu:BCIN_14g00480/bfu:BCIN_04g04830/bfu:BCIN_01g08360/bfu:BCIN_10g05590/bfu:BCIN_15g05550/bfu:BCIN_16g00050/bfu:BCIN_16g03180/bfu:BCIN_07g00940/bfu:BCIN_15g03120/bfu:BCIN_05g03750/bfu:BCIN_03g08710/bfu:BCIN_09g01040/bfu…	53
bfu00999	Biosynthesis of various plant secondary metabolites	6/187	18/2214	0.002627121	0.042559358	gene-BCIN_06g04840/gene-BCIN_14g00480/gene-BCIN_10g05590/gene-BCIN_03g08710/gene-BCIN_07g06700/gene-BCIN_15g02440	BCIN_06g04840/BCIN_14g00480/BCIN_10g05590/BCIN_03g08710/BCIN_07g06700/BCIN_15g02440	bfu:BCIN_06g04840/bfu:BCIN_14g00480/bfu:BCIN_10g05590/bfu:BCIN_03g08710/bfu:BCIN_07g06700/bfu:BCIN_15g02440	6
bfu04113	Meiosis - yeast	13/187	71/2214	0.005310999	0.071698481	gene-BCIN_09g05240/gene-BCIN_07g04250/gene-BCIN_15g03130/gene-BCIN_02g05150/gene-BCIN_03g02820/gene-BCIN_01g10610/gene-BCIN_05g00810/gene-BCIN_15g02990/gene-BCIN_06g00150/gene-BCIN_04g04220/gene-BCIN_15g02010/gene-BCIN_13g03760/gene-BCIN_02g00680	BCIN_09g05240/Bcorc4/Bccdc23/Bccdc7/Bcorc2/Bcmcm7/Bccdc20/BCIN_15g02990/BCIN_06g00150/Bcmad2/Bcorc5/BCIN_13g03760/Bcspo11	bfu:BCIN_09g05240/bfu:BCIN_07g04250/bfu:BCIN_15g03130/bfu:BCIN_02g05150/bfu:BCIN_03g02820/bfu:BCIN_01g10610/bfu:BCIN_05g00810/bfu:BCIN_15g02990/bfu:BCIN_06g00150/bfu:BCIN_04g04220/bfu:BCIN_15g02010/bfu:BCIN_13g03760/bfu:BCIN_02g00680	13
bfu03030	DNA replication	7/187	35/2214	0.024061143	0.250229433	gene-BCIN_07g00130/gene-BCIN_08g00460/gene-BCIN_01g10610/gene-BCIN_12g01680/gene-BCIN_15g02990/gene-BCIN_02g02880/gene-BCIN_02g00920	Bcpri1/Bcpri2/Bcmcm7/BCIN_12g01680/BCIN_15g02990/Bcrnh201/Bcrfc3	bfu:BCIN_07g00130/bfu:BCIN_08g00460/bfu:BCIN_01g10610/bfu:BCIN_12g01680/bfu:BCIN_15g02990/bfu:BCIN_02g02880/bfu:BCIN_02g00920	7
bfu00600	Sphingolipid metabolism	6/187	28/2214	0.026182185	0.250229433	gene-BCIN_03g02710/gene-BCIN_07g04350/gene-BCIN_08g02750/gene-BCIN_02g00640/gene-BCIN_04g01340/gene-BCIN_04g01350	BCIN_03g02710/BCIN_07g04350/BCIN_08g02750/BCIN_02g00640/BCIN_04g01340/BCIN_04g01350	bfu:BCIN_03g02710/bfu:BCIN_07g04350/bfu:BCIN_08g02750/bfu:BCIN_02g00640/bfu:BCIN_04g01340/bfu:BCIN_04g01350	6
bfu01212	Fatty acid metabolism	7/187	36/2214	0.02780327	0.250229433	gene-BCIN_15g04790/gene-BCIN_04g05010/gene-BCIN_11g02670/gene-BCIN_03g08100/gene-BCIN_15g05550/gene-BCIN_16g03180/gene-BCIN_11g01810	BCIN_15g04790/Bctsc13/BCIN_11g02670/Bcbrn2/Bcifa38/BCIN_16g03180/BCIN_11g01810	bfu:BCIN_15g04790/bfu:BCIN_04g05010/bfu:BCIN_11g02670/bfu:BCIN_03g08100/bfu:BCIN_15g05550/bfu:BCIN_16g03180/bfu:BCIN_11g01810	7
bfu03430	Mismatch repair	5/187	22/2214	0.032773715	0.265467095	gene-BCIN_01g04490/gene-BCIN_07g06560/gene-BCIN_12g01680/gene-BCIN_02g00920/gene-BCIN_02g08740	Bcmsh6/BCIN_07g06560/BCIN_12g01680/Bcrfc3/Bcmsh2	bfu:BCIN_01g04490/bfu:BCIN_07g06560/bfu:BCIN_12g01680/bfu:BCIN_02g00920/bfu:BCIN_02g08740	5
bfu00040	Pentose and glucuronate interconversions	8/187	48/2214	0.044610175	0.311336827	gene-BCIN_10g06130/gene-BCIN_06g04160/gene-BCIN_14g04580/gene-BCIN_01g07330/gene-BCIN_06g02140/gene-BCIN_01g11150/gene-BCIN_10g05620/gene-BCIN_01g11160	BCIN_10g06130/BCIN_06g04160/BCIN_14g04580/Bcpg5/BCIN_06g02140/BCIN_01g11150/BCIN_10g05620/BCIN_01g11160	bfu:BCIN_10g06130/bfu:BCIN_06g04160/bfu:BCIN_14g04580/bfu:BCIN_01g07330/bfu:BCIN_06g02140/bfu:BCIN_01g11150/bfu:BCIN_10g05620/bfu:BCIN_01g11160	8
bfu00052	Galactose metabolism	5/187	24/2214	0.046123974	0.311336827	gene-BCIN_03g02710/gene-BCIN_13g05710/gene-BCIN_04g04830/gene-BCIN_10g04190/gene-BCIN_11g06440	BCIN_03g02710/Bcgox1/BCIN_04g04830/BCIN_10g04190/BCIN_11g06440	bfu:BCIN_03g02710/bfu:BCIN_13g05710/bfu:BCIN_04g04830/bfu:BCIN_10g04190/bfu:BCIN_11g06440	5
bfu00910	Nitrogen metabolism	5/187	25/2214	0.053851238	0.315320442	gene-BCIN_02g00360/gene-BCIN_09g00590/gene-BCIN_14g00790/gene-BCIN_01g06290/gene-BCIN_01g05790	BCIN_02g00360/BCIN_09g00590/BCIN_14g00790/BccrnA/BcniiA	bfu:BCIN_02g00360/bfu:BCIN_09g00590/bfu:BCIN_14g00790/bfu:BCIN_01g06290/bfu:BCIN_01g05790	5
bfu00300	Lysine biosynthesis	3/187	11/2214	0.058961616	0.315320442	gene-BCIN_14g00430/gene-BCIN_06g02300/gene-BCIN_14g05400	Bclys4/Bclys12/BCIN_14g05400	bfu:BCIN_14g00430/bfu:BCIN_06g02300/bfu:BCIN_14g05400	3
bfu00780	Biotin metabolism	3/187	11/2214	0.058961616	0.315320442	gene-BCIN_11g02670/gene-BCIN_03g08100/gene-BCIN_11g01810	BCIN_11g02670/Bcbrn2/BCIN_11g01810	bfu:BCIN_11g02670/bfu:BCIN_03g08100/bfu:BCIN_11g01810	3
bfu00100	Steroid biosynthesis	5/187	26/2214	0.062285519	0.315320442	gene-BCIN_01g08360/gene-BCIN_11g04690/gene-BCIN_08g01540/gene-BCIN_03g08970/gene-BCIN_11g04530	BCIN_01g08360/Bcerg2/BCIN_08g01540/BCIN_03g08970/BCIN_11g04530	bfu:BCIN_01g08360/bfu:BCIN_11g04690/bfu:BCIN_08g01540/bfu:BCIN_03g08970/bfu:BCIN_11g04530	5
bfu00350	Tyrosine metabolism	6/187	36/2214	0.077373019	0.368659678	gene-BCIN_15g03370/gene-BCIN_01g08900/gene-BCIN_15g03960/novel.350/gene-BCIN_01g01380/gene-BCIN_01g08630	BCIN_15g03370/BCIN_01g08900/BCIN_15g03960/-/BCIN_01g01380/BCIN_01g08630	bfu:BCIN_15g03370/bfu:BCIN_01g08900/bfu:BCIN_15g03960/bfu:BCIN_15g03960/bfu:BCIN_01g01380/bfu:BCIN_01g08630	6
bfu00790	Folate biosynthesis	4/187	21/2214	0.094782383	0.426520723	gene-BCIN_16g02190/gene-BCIN_04g00610/gene-BCIN_14g03670/gene-BCIN_03g00960	BCIN_16g02190/BCIN_04g00610/BCIN_14g03670/BCIN_03g00960	bfu:BCIN_16g02190/bfu:BCIN_04g00610/bfu:BCIN_14g03670/bfu:BCIN_03g00960	4
bfu01040	Biosynthesis of unsaturated fatty acids	3/187	14/2214	0.10805034	0.439676451	gene-BCIN_15g04790/gene-BCIN_04g05010/gene-BCIN_15g05550	BCIN_15g04790/Bctsc13/Bcifa38	bfu:BCIN_15g04790/bfu:BCIN_04g05010/bfu:BCIN_15g05550	3
bfu00680	Methane metabolism	4/187	22/2214	0.108562087	0.439676451	gene-BCIN_03g00640/gene-BCIN_07g03040/gene-BCIN_03g03550/gene-BCIN_13g03220	BCIN_03g00640/BCIN_07g03040/BCIN_03g03550/BCIN_13g03220	bfu:BCIN_03g00640/bfu:BCIN_07g03040/bfu:BCIN_03g03550/bfu:BCIN_13g03220	4
bfu00061	Fatty acid biosynthesis	3/187	15/2214	0.127044606	0.490029195	gene-BCIN_11g02670/gene-BCIN_03g08100/gene-BCIN_11g01810	BCIN_11g02670/Bcbrn2/BCIN_11g01810	bfu:BCIN_11g02670/bfu:BCIN_03g08100/bfu:BCIN_11g01810	3
bfu00330	Arginine and proline metabolism	6/187	42/2214	0.137866744	0.507600284	gene-BCIN_12g00550/gene-BCIN_09g04320/gene-BCIN_06g02830/gene-BCIN_16g03460/gene-BCIN_13g02550/gene-BCIN_04g01380	BCIN_12g00550/BCIN_09g04320/Bcspe1/BCIN_16g03460/BCIN_13g02550/BCIN_04g01380	bfu:BCIN_12g00550/bfu:BCIN_09g04320/bfu:BCIN_06g02830/bfu:BCIN_16g03460/bfu:BCIN_13g02550/bfu:BCIN_04g01380	6
bfu00380	Tryptophan metabolism	6/187	49/2214	0.228753065	0.77311292	gene-BCIN_08g01440/gene-BCIN_03g07660/gene-BCIN_02g00360/gene-BCIN_11g06450/gene-BCIN_13g02550/gene-BCIN_14g00790	BCIN_08g01440/BCIN_03g07660/BCIN_02g00360/Bccat2/BCIN_13g02550/BCIN_14g00790	bfu:BCIN_08g01440/bfu:BCIN_03g07660/bfu:BCIN_02g00360/bfu:BCIN_11g06450/bfu:BCIN_13g02550/bfu:BCIN_14g00790	6
bfu00260	Glycine, serine and threonine metabolism	5/187	39/2214	0.229070495	0.77311292	gene-BCIN_05g03750/gene-BCIN_08g04030/gene-BCIN_01g08900/gene-BCIN_02g03790/gene-BCIN_13g03220	Bccha1/BCIN_08g04030/BCIN_01g08900/BCIN_02g03790/BCIN_13g03220	bfu:BCIN_05g03750/bfu:BCIN_08g04030/bfu:BCIN_01g08900/bfu:BCIN_02g03790/bfu:BCIN_13g03220	5
bfu00250	Alanine, aspartate and glutamate metabolism	4/187	30/2214	0.244161619	0.791083644	gene-BCIN_16g00050/gene-BCIN_09g01040/gene-BCIN_09g00590/gene-BCIN_01g06935	BCIN_16g00050/BCIN_09g01040/BCIN_09g00590/BCIN_01g06935	bfu:BCIN_16g00050/bfu:BCIN_09g01040/bfu:BCIN_09g00590/bfu:BCIN_01g06930	4
bfu00520	Amino sugar and nucleotide sugar metabolism	6/187	51/2214	0.257712387	0.802873204	gene-BCIN_07g00890/gene-BCIN_08g07050/gene-BCIN_13g03950/gene-BCIN_09g04440/gene-BCIN_01g06070/gene-BCIN_08g00890	BCIN_07g00890/BCIN_08g07050/BCIN_13g03950/BCIN_09g04440/Bcsec53/BCIN_08g00890	bfu:BCIN_07g00890/bfu:BCIN_08g07050/bfu:BCIN_13g03950/bfu:BCIN_09g04440/bfu:BCIN_01g06070/bfu:BCIN_08g00890	6
bfu00051	Fructose and mannose metabolism	4/187	32/2214	0.282767035	0.818016926	gene-BCIN_14g04180/gene-BCIN_14g04170/gene-BCIN_01g06070/gene-BCIN_02g07520	BCIN_14g04180/BCIN_14g04170/Bcsec53/BCIN_02g07520	bfu:BCIN_14g04180/bfu:BCIN_14g04170/bfu:BCIN_01g06070/bfu:BCIN_02g07520	4
bfu00650	Butanoate metabolism	3/187	22/2214	0.282771283	0.818016926	gene-BCIN_11g02680/gene-BCIN_04g04810/gene-BCIN_07g02750	BCIN_11g02680/BCIN_04g04810/BCIN_07g02750	bfu:BCIN_11g02680/bfu:BCIN_04g04810/bfu:BCIN_07g02750	3
bfu00563	Glycosylphosphatidylinositol (GPI)-anchor biosynthesis	3/187	23/2214	0.306709153	0.828114712	gene-BCIN_01g08560/gene-BCIN_03g00310/gene-BCIN_16g04760	Bcgpi14/Bcspt14/Bclas21	bfu:BCIN_01g08560/bfu:BCIN_03g00310/bfu:BCIN_16g04760	3
bfu00900	Terpenoid backbone biosynthesis	3/187	23/2214	0.306709153	0.828114712	gene-BCIN_15g03120/gene-BCIN_05g03770/gene-BCIN_05g03150	Bcerg20/Bcerg12/BCIN_05g03150	bfu:BCIN_15g03120/bfu:BCIN_05g03770/bfu:BCIN_05g03150	3
bfu00510	N-Glycan biosynthesis	4/187	36/2214	0.362053292	0.92582069	gene-BCIN_01g05680/gene-BCIN_06g01510/gene-BCIN_07g05530/gene-BCIN_13g00690	BCIN_01g05680/BCIN_06g01510/BCIN_07g05530/BCIN_13g00690	bfu:BCIN_01g05680/bfu:BCIN_06g01510/bfu:BCIN_07g05530/bfu:BCIN_13g00690	4
bfu00565	Ether lipid metabolism	2/187	15/2214	0.365756322	0.92582069	gene-BCIN_03g05600/gene-BCIN_01g08360	BCIN_03g05600/BCIN_01g08360	bfu:BCIN_03g05600/bfu:BCIN_01g08360	2
bfu01230	Biosynthesis of amino acids	11/187	115/2214	0.378101543	0.928067423	gene-BCIN_12g01960/gene-BCIN_05g03750/gene-BCIN_09g02000/gene-BCIN_09g00590/gene-BCIN_14g00430/gene-BCIN_06g02300/gene-BCIN_14g05400/gene-BCIN_02g03790/gene-BCIN_13g03220/gene-BCIN_04g01380/gene-BCIN_09g06570	BCIN_12g01960/Bccha1/Bchis7/BCIN_09g00590/Bclys4/Bclys12/BCIN_14g05400/BCIN_02g03790/BCIN_13g03220/BCIN_04g01380/BCIN_09g06570	bfu:BCIN_12g01960/bfu:BCIN_05g03750/bfu:BCIN_09g02000/bfu:BCIN_09g00590/bfu:BCIN_14g00430/bfu:BCIN_06g02300/bfu:BCIN_14g05400/bfu:BCIN_02g03790/bfu:BCIN_13g03220/bfu:BCIN_04g01380/bfu:BCIN_09g06570	11
bfu00360	Phenylalanine metabolism	3/187	27/2214	0.402321688	0.958472258	gene-BCIN_15g03370/gene-BCIN_01g08900/gene-BCIN_13g02550	BCIN_15g03370/BCIN_01g08900/BCIN_13g02550	bfu:BCIN_15g03370/bfu:BCIN_01g08900/bfu:BCIN_13g02550	3
bfu03410	Base excision repair	2/187	18/2214	0.457187977	0.997155147	gene-BCIN_12g01680/gene-BCIN_05g06460	BCIN_12g01680/Bcung1	bfu:BCIN_12g01680/bfu:BCIN_05g06460	2
bfu00130	Ubiquinone and other terpenoid-quinone biosynthesis	2/187	19/2214	0.485974215	0.997155147	gene-BCIN_15g03370/gene-BCIN_01g10250	BCIN_15g03370/BCIN_01g10250	bfu:BCIN_15g03370/bfu:BCIN_01g10250	2
bfu03008	Ribosome biogenesis in eukaryotes	6/187	69/2214	0.534379198	0.997155147	gene-BCIN_14g02270/gene-BCIN_06g06610/gene-BCIN_15g01320/gene-BCIN_15g01260/gene-BCIN_05g05410/gene-BCIN_16g04770	BCIN_14g02270/Bcutp13/BCIN_15g01320/Bcnob1/Bcrpp1/BCIN_16g04770	bfu:BCIN_14g02270/bfu:BCIN_06g06610/bfu:BCIN_15g01320/bfu:BCIN_15g01260/bfu:BCIN_05g05410/bfu:BCIN_16g04770	6
bfu00400	Phenylalanine, tyrosine and tryptophan biosynthesis	2/187	21/2214	0.540618015	0.997155147	gene-BCIN_12g01960/gene-BCIN_09g06570	BCIN_12g01960/BCIN_09g06570	bfu:BCIN_12g01960/bfu:BCIN_09g06570	2
bfu03440	Homologous recombination	2/187	21/2214	0.540618015	0.997155147	gene-BCIN_12g01680/gene-BCIN_13g02860	BCIN_12g01680/Bcmre11	bfu:BCIN_12g01680/bfu:BCIN_13g02860	2
bfu01210	2-Oxocarboxylic acid metabolism	3/187	35/2214	0.578188236	0.997155147	gene-BCIN_14g00430/gene-BCIN_06g02300/gene-BCIN_14g05400	Bclys4/Bclys12/BCIN_14g05400	bfu:BCIN_14g00430/bfu:BCIN_06g02300/bfu:BCIN_14g05400	3
bfu00561	Glycerolipid metabolism	3/187	36/2214	0.597836868	0.997155147	gene-BCIN_03g02710/gene-BCIN_11g04300/gene-BCIN_01g08360	BCIN_03g02710/BCIN_11g04300/BCIN_01g08360	bfu:BCIN_03g02710/bfu:BCIN_11g04300/bfu:BCIN_01g08360	3
bfu00280	Valine, leucine and isoleucine degradation	3/187	37/2214	0.616883718	0.997155147	gene-BCIN_04g04810/gene-BCIN_07g02750/gene-BCIN_16g03180	BCIN_04g04810/BCIN_07g02750/BCIN_16g03180	bfu:BCIN_04g04810/bfu:BCIN_07g02750/bfu:BCIN_16g03180	3
bfu00564	Glycerophospholipid metabolism	4/187	50/2214	0.621322124	0.997155147	gene-BCIN_01g10150/gene-BCIN_03g05600/gene-BCIN_01g08360/gene-BCIN_02g00210	Bcpsd/BCIN_03g05600/BCIN_01g08360/BCIN_02g00210	bfu:BCIN_01g10150/bfu:BCIN_03g05600/bfu:BCIN_01g08360/bfu:BCIN_02g00210	4
bfu00430	Taurine and hypotaurine metabolism	1/187	11/2214	0.622046091	0.997155147	gene-BCIN_07g00260	BCIN_07g00260	bfu:BCIN_07g00260	1
bfu00562	Inositol phosphate metabolism	2/187	25/2214	0.637425252	0.997155147	gene-BCIN_03g05600/gene-BCIN_05g04370	BCIN_03g05600/BCIN_05g04370	bfu:BCIN_03g05600/bfu:BCIN_05g04370	2
bfu04146	Peroxisome	5/187	65/2214	0.654647832	0.997155147	gene-BCIN_04g04810/gene-BCIN_14g02960/gene-BCIN_11g06450/gene-BCIN_05g03770/gene-BCIN_04g03710	BCIN_04g04810/BCIN_14g02960/Bccat2/Bcerg12/BCIN_04g03710	bfu:BCIN_04g04810/bfu:BCIN_14g02960/bfu:BCIN_11g06450/bfu:BCIN_05g03770/bfu:BCIN_04g03710	5
bfu00020	Citrate cycle (TCA cycle)	2/187	27/2214	0.679526444	0.997155147	gene-BCIN_13g02430/novel.218	CND16/-	bfu:BCIN_13g02430/bfu:BCIN_12g05730	2
bfu01240	Biosynthesis of cofactors	12/187	156/2214	0.681868647	0.997155147	gene-BCIN_11g02670/gene-BCIN_03g08100/gene-BCIN_16g02190/gene-BCIN_15g03370/gene-BCIN_06g01960/gene-BCIN_03g07660/gene-BCIN_01g06070/gene-BCIN_11g01810/gene-BCIN_04g00610/gene-BCIN_14g03670/gene-BCIN_03g00960/gene-BCIN_01g06935	BCIN_11g02670/Bcbrn2/BCIN_16g02190/BCIN_15g03370/Bccab1/BCIN_03g07660/Bcsec53/BCIN_11g01810/BCIN_04g00610/BCIN_14g03670/BCIN_03g00960/BCIN_01g06935	bfu:BCIN_11g02670/bfu:BCIN_03g08100/bfu:BCIN_16g02190/bfu:BCIN_15g03370/bfu:BCIN_06g01960/bfu:BCIN_03g07660/bfu:BCIN_01g06070/bfu:BCIN_11g01810/bfu:BCIN_04g00610/bfu:BCIN_14g03670/bfu:BCIN_03g00960/bfu:BCIN_01g06930	12
bfu00340	Histidine metabolism	1/187	14/2214	0.710391015	0.997155147	gene-BCIN_09g02000	Bchis7	bfu:BCIN_09g02000	1
bfu00730	Thiamine metabolism	1/187	14/2214	0.710391015	0.997155147	gene-BCIN_15g03320	BCIN_15g03320	bfu:BCIN_15g03320	1
bfu00290	Valine, leucine and isoleucine biosynthesis	1/187	15/2214	0.735007778	0.997155147	gene-BCIN_05g03750	Bccha1	bfu:BCIN_05g03750	1
bfu02010	ABC transporters	2/187	30/2214	0.735142008	0.997155147	gene-BCIN_13g02470/gene-BCIN_07g02900	BCIN_13g02470/BCIN_07g02900	bfu:BCIN_13g02470/bfu:BCIN_07g02900	2
bfu00240	Pyrimidine metabolism	2/187	31/2214	0.751774822	0.997155147	gene-BCIN_01g06340/gene-BCIN_01g06935	Bcdut1/BCIN_01g06935	bfu:BCIN_01g06340/bfu:BCIN_01g06930	2
bfu00740	Riboflavin metabolism	1/187	16/2214	0.75754236	0.997155147	gene-BCIN_15g03320	BCIN_15g03320	bfu:BCIN_15g03320	1
bfu00513	Various types of N-glycan biosynthesis	2/187	32/2214	0.767505518	0.997155147	gene-BCIN_01g05680/gene-BCIN_07g05530	BCIN_01g05680/BCIN_07g05530	bfu:BCIN_01g05680/bfu:BCIN_07g05530	2
bfu00620	Pyruvate metabolism	3/187	47/2214	0.773333707	0.997155147	novel.218/gene-BCIN_03g03270/gene-BCIN_14g05400	-/BCIN_03g03270/BCIN_14g05400	bfu:BCIN_12g05730/bfu:BCIN_03g03270/bfu:BCIN_14g05400	3
bfu00410	beta-Alanine metabolism	1/187	17/2214	0.778170012	0.997155147	gene-BCIN_01g08900	BCIN_01g08900	bfu:BCIN_01g08900	1
bfu00270	Cysteine and methionine metabolism	3/187	49/2214	0.797462729	0.997155147	gene-BCIN_07g00260/gene-BCIN_05g03750/gene-BCIN_13g03220	BCIN_07g00260/Bccha1/BCIN_13g03220	bfu:BCIN_07g00260/bfu:BCIN_05g03750/bfu:BCIN_13g03220	3
bfu00220	Arginine biosynthesis	1/187	19/2214	0.814333369	0.997155147	gene-BCIN_09g00590	BCIN_09g00590	bfu:BCIN_09g00590	1
bfu00760	Nicotinate and nicotinamide metabolism	1/187	19/2214	0.814333369	0.997155147	gene-BCIN_16g04480	BCIN_16g04480	bfu:BCIN_16g04480	1
bfu00480	Glutathione metabolism	2/187	36/2214	0.82207492	0.997155147	gene-BCIN_05g01430/gene-BCIN_06g02830	Bcglr2/Bcspe1	bfu:BCIN_05g01430/bfu:BCIN_06g02830	2
bfu01200	Carbon metabolism	7/187	109/2214	0.830004513	0.997155147	gene-BCIN_05g03750/gene-BCIN_03g00640/gene-BCIN_11g06450/gene-BCIN_07g03040/gene-BCIN_03g03550/novel.218/gene-BCIN_13g03220	Bccha1/BCIN_03g00640/Bccat2/BCIN_07g03040/BCIN_03g03550/-/BCIN_13g03220	bfu:BCIN_05g03750/bfu:BCIN_03g00640/bfu:BCIN_11g06450/bfu:BCIN_07g03040/bfu:BCIN_03g03550/bfu:BCIN_12g05730/bfu:BCIN_13g03220	7
bfu00640	Propanoate metabolism	1/187	20/2214	0.830150982	0.997155147	gene-BCIN_07g03110	BCIN_07g03110	bfu:BCIN_07g03110	1
bfu03060	Protein export	1/187	20/2214	0.830150982	0.997155147	gene-BCIN_02g06420	BCIN_02g06420	bfu:BCIN_02g06420	1
bfu00630	Glyoxylate and dicarboxylate metabolism	2/187	38/2214	0.844826965	0.997155147	gene-BCIN_09g00590/gene-BCIN_11g06450	BCIN_09g00590/Bccat2	bfu:BCIN_09g00590/bfu:BCIN_11g06450	2
bfu03420	Nucleotide excision repair	2/187	39/2214	0.855189001	0.997155147	gene-BCIN_12g01680/gene-BCIN_02g00920	BCIN_12g01680/Bcrfc3	bfu:BCIN_12g01680/bfu:BCIN_02g00920	2
bfu00770	Pantothenate and CoA biosynthesis	1/187	22/2214	0.857876437	0.997155147	gene-BCIN_06g01960	Bccab1	bfu:BCIN_06g01960	1
bfu00310	Lysine degradation	1/187	23/2214	0.870001029	0.997155147	gene-BCIN_11g02360	BcDIM5	bfu:BCIN_11g02360	1
bfu01250	Biosynthesis of nucleotide sugars	1/187	23/2214	0.870001029	0.997155147	gene-BCIN_01g06070	Bcsec53	bfu:BCIN_01g06070	1
bfu04120	Ubiquitin mediated proteolysis	3/187	57/2214	0.873556931	0.997155147	gene-BCIN_15g03130/gene-BCIN_16g04740/gene-BCIN_05g00810	Bccdc23/BCIN_16g04740/Bccdc20	bfu:BCIN_15g03130/bfu:BCIN_16g04740/bfu:BCIN_05g00810	3
bfu00010	Glycolysis / Gluconeogenesis	2/187	41/2214	0.874049573	0.997155147	gene-BCIN_04g04830/novel.218	BCIN_04g04830/-	bfu:BCIN_04g04830/bfu:BCIN_12g05730	2
bfu00071	Fatty acid degradation	1/187	25/2214	0.891249293	0.999961877	gene-BCIN_16g03180	BCIN_16g03180	bfu:BCIN_16g03180	1
bfu03013	Nucleocytoplasmic transport	3/187	61/2214	0.90120021	0.999961877	gene-BCIN_02g06180/gene-BCIN_13g00920/gene-BCIN_11g01630	BCIN_02g06180/Bccbc2/BCIN_11g01630	bfu:BCIN_02g06180/bfu:BCIN_13g00920/bfu:BCIN_11g01630	3
bfu04011	MAPK signaling pathway - yeast	3/187	67/2214	0.93257571	0.999967627	gene-BCIN_07g02410/gene-BCIN_11g06450/gene-BCIN_10g00700	Bcmih1/Bccat2/Bcste3	bfu:BCIN_07g02410/bfu:BCIN_11g06450/bfu:BCIN_10g00700	3
bfu03040	Spliceosome	4/187	91/2214	0.957643715	0.999967627	gene-BCIN_06g03280/gene-BCIN_13g00920/gene-BCIN_09g06610/gene-BCIN_05g00060	Bcprp22/Bccbc2/BCIN_09g06610/Bcsad1	bfu:BCIN_06g03280/bfu:BCIN_13g00920/bfu:BCIN_09g06610/bfu:BCIN_05g00060	4
bfu01232	Nucleotide metabolism	1/187	40/2214	0.971637018	0.999967627	gene-BCIN_01g06340	Bcdut1	bfu:BCIN_01g06340	1
bfu04141	Protein processing in endoplasmic reticulum	3/187	81/2214	0.973637901	0.999967627	gene-BCIN_01g05680/gene-BCIN_09g00510/gene-BCIN_07g05530	BCIN_01g05680/Bcscj1/BCIN_07g05530	bfu:BCIN_01g05680/bfu:BCIN_09g00510/bfu:BCIN_07g05530	3
bfu03015	mRNA surveillance pathway	1/187	49/2214	0.987395716	0.999967627	gene-BCIN_13g00920	Bccbc2	bfu:BCIN_13g00920	1
bfu04144	Endocytosis	1/187	73/2214	0.998575425	0.999967627	gene-BCIN_06g01850	BCIN_06g01850	bfu:BCIN_06g01850	1
bfu04138	Autophagy - yeast	1/187	76/2214	0.998917194	0.999967627	gene-BCIN_07g04600	Bcvps33	bfu:BCIN_07g04600	1
bfu03010	Ribosome	1/187	114/2214	0.999967627	0.999967627	gene-BCIN_05g05820	BCIN_05g05820	bfu:BCIN_05g05820	1
